# Supplementary material for: Combined transcriptome and metabolome analysis reveals breed-specific regulatory mechanisms in Dorper and Tan sheep
Source: BMC Genomics. 2024 Jan 17;25:70. doi: 10.1186/s12864-023-09870-9 (PMC10795462; doi:10.1186/s12864-023-09870-9)
Supplement: Supplementary file 1 — Additional file 1: Table S1. Rawdata and map summary. [file 12864_2023_9870_MOESM1_ESM.xls]

## Sheet: rawdata_info
Table S1 Sequencing raw data information
Sample	Raw_Read_Number	Raw_Bases	Raw_Q30_number	Raw_N_rate	Raw_Q20_rate	Raw_Q30_rate	Trimmed_Read_Number	Trimmed_Bases	Useful_read%	Useful_bases%
D1B	50693398	7495411310	7082799780	0.000447	98.35	94.49	48045898	7042511858	94.77	93.95
D1L	51151950	7581582761	7182860462	0.000402	98.44	94.74	48481164	7135172652	94.77	94.11
D1M	44994468	6670210492	6294698874	0.000382	98.28	94.37	42657978	6276332136	94.8	94.09
D2B	45138386	6688742603	6362104882	0.00031	98.57	95.11	42785250	6290390730	94.78	94.04
D2L	45588184	6760147776	6446416300	0.00036	98.66	95.35	43220242	6367814184	94.8	94.19
D2M	50200884	7447196231	7091330015	0.000383	98.63	95.22	47535710	7008360440	94.69	94.1
D3B	50243690	7427337839	7055248192	0.000376	98.53	94.99	47584862	6979617604	94.7	93.97
D3L	47696430	7011418213	6667860110	0.000379	98.57	95.1	44936792	6559701716	94.21	93.55
D3M	50359506	7436962124	7078446908	0.000471	98.59	95.17	47520700	6968468542	94.36	93.7
D4B	46981820	6948141569	6599052509	0.00038	98.52	94.97	44429608	6517225388	94.56	93.79
D4L	43824438	6502488947	6201026232	0.000384	98.67	95.36	41546006	6125814716	94.8	94.2
D4M	47553800	7008559984	6694819783	0.000373	98.72	95.52	44941342	6578669430	94.5	93.86
T1B	48657390	7192458061	6795035055	0.000414	98.34	94.47	46173268	6765233660	94.89	94.06
T1L	45519386	6730192405	6371710283	0.000414	98.42	94.67	43088240	6324778230	94.65	93.97
T1M	50098174	7392675079	7000197208	0.000596	98.41	94.69	47461374	6951931304	94.73	94.03
T2B	48642912	7165426636	6781445020	0.000372	98.4	94.64	46078910	6727926258	94.72	93.89
T2L	49209270	7264486717	6877091624	0.000405	98.41	94.66	46620716	6832483146	94.73	94.05
T2M	56275516	8276912811	7821376057	0.000412	98.35	94.49	53186044	7761306702	94.51	93.77
T3B	53677448	7936213782	7495034140	0.000407	98.33	94.44	50910130	7463234144	94.84	94.04
T3L	45216984	6651931087	6316073062	0.000395	98.5	94.95	42657222	6224445836	94.33	93.57
T3M	52553536	7736967288	7279630561	0.00041	98.19	94.08	49709798	7257677734	94.58	93.8
T4B	49243110	7206904024	6827068646	0.000408	98.43	94.72	46511434	6745269166	94.45	93.59
T4L	46574058	6819262156	6450098385	0.000407	98.38	94.58	43932268	6382493516	94.32	93.59
T4M	48721376	7177034178	6799372337	0.000411	98.43	94.73	46036254	6730413066	94.48	93.77
D5Ce	51191830	7678774500	7273897857	0.002199	98.1	94.72	47176582	7076487300	92.15	92.15
D5Co	45504298	6825644700	6452202382	0.00221	97.9	94.52	41953986	6293097900	92.19	92.19
D6Ce	44266040	6639906000	6299239733	0.001419	98.15	94.86	40602346	6090351900	91.72	91.72
D6Co	48658524	7298778600	6919690483	0.001428	98.11	94.8	44577882	6686682300	91.61	91.61
D7Ce	49188028	7378204200	6986855420	0.001483	98.07	94.69	45276778	6791516700	92.04	92.04
D7Co	49459536	7418930400	7029655337	0.00157	98.06	94.75	45790492	6868573800	92.58	92.58
D8Ce	43783944	6567591600	6219780560	0.001473	98.09	94.7	40464538	6069680700	92.41	92.41
D8Co	52758632	7913794800	7487823692	0.002175	98.06	94.61	49165460	7374819000	93.18	93.18
T5Ce	50484968	7572745200	7177064425	0.00221	98.12	94.77	46525712	6978856800	92.15	92.15
T5Co	56772752	8515912800	8069924540	0.001502	98.1	94.76	52209654	7831448100	91.96	91.96
T6Ce	50470696	7570604400	7178758079	0.002274	98.15	94.82	46453954	6968093100	92.04	92.04
T6Co	52768226	7915233900	7495851180	0.002182	98.09	94.7	48629638	7294445700	92.15	92.15
T7Ce	52698106	7904715900	7498231555	0.001436	98.18	94.85	48666310	7299946500	92.34	92.34
T7Co	53084468	7962670200	7530104281	0.002241	98.02	94.56	48652836	7297925400	91.65	91.65
T8Ce	51893962	7784094300	7382240285	0.002214	98.18	94.83	48026328	7203949200	92.54	92.54
T8Co	46795460	7019319000	6638658583	0.002246	98.05	94.57	43357148	6503572200	92.65	92.65
	1968595584

## Sheet: map summary
Table S1 Rawdata and map summary
Sample	Clean_Reads	Total_Mapped	Multiple_Mapped	Uniquely_Mapped	Map_Events	Mapped_to_Gene	Mapped_to_InterGene	Mapped_to_Exon
T1L	43088240	42183670 (97.90%)	2251631 (5.34%)	39932039 (94.66%)	39932039	38624237 (96.72%)	1307802 (3.28%)	36047391 (93.33%)
T2L	46620716	45627689 (97.87%)	2469496 (5.41%)	43158193 (94.59%)	43158193	41932425 (97.16%)	1225768 (2.84%)	40426851 (96.41%)
T3L	42657222	40651198 (95.30%)	2233394 (5.49%)	38417804 (94.51%)	38417804	37040174 (96.41%)	1377630 (3.59%)	34871907 (94.15%)
T4L	43932268	42910270 (97.67%)	2432102 (5.67%)	40478168 (94.33%)	40478168	39203749 (96.85%)	1274419 (3.15%)	37496631 (95.65%)
D1L	48481164	47294592 (97.55%)	2522514 (5.33%)	44772078 (94.67%)	44772078	43271007 (96.65%)	1501071 (3.35%)	40594855 (93.82%)
D2L	43220242	41869353 (96.87%)	2365752 (5.65%)	39503601 (94.35%)	39503601	38266465 (96.87%)	1237136 (3.13%)	36402643 (95.13%)
D3L	44936792	43760461 (97.38%)	2441121 (5.58%)	41319340 (94.42%)	41319340	39984281 (96.77%)	1335059 (3.23%)	38032351 (95.12%)
D4L	41546006	40507248 (97.50%)	2232273 (5.51%)	38274975 (94.49%)	38274975	36817855 (96.19%)	1457120 (3.81%)	34064704 (92.52%)
T1M	47461374	46525349 (98.03%)	2541667 (5.46%)	43983682 (94.54%)	43983682	42899083 (97.53%)	1084599 (2.47%)	41354867 (96.40%)
T2M	53186044	52061028 (97.88%)	3367094 (6.47%)	48693934 (93.53%)	48693934	47446246 (97.44%)	1247688 (2.56%)	45527146 (95.96%)
T3M	49709798	48715703 (98.00%)	2801042 (5.75%)	45914661 (94.25%)	45914661	44848223 (97.68%)	1066438 (2.32%)	43169386 (96.26%)
T4M	46036254	45129316 (98.03%)	2739239 (6.07%)	42390077 (93.93%)	42390077	41366584 (97.59%)	1023493 (2.41%)	39848658 (96.33%)
D1M	42657978	41751683 (97.88%)	2333820 (5.59%)	39417863 (94.41%)	39417863	38417785 (97.46%)	1000078 (2.54%)	37095096 (96.56%)
D2M	47535710	46418071 (97.65%)	2555706 (5.51%)	43862365 (94.49%)	43862365	42638478 (97.21%)	1223887 (2.79%)	40677911 (95.40%)
D3M	47520700	46395108 (97.63%)	3027059 (6.52%)	43368049 (93.48%)	43368049	42254700 (97.43%)	1113349 (2.57%)	40823559 (96.61%)
D4M	44941342	43927350 (97.74%)	2951771 (6.72%)	40975579 (93.28%)	40975579	39911840 (97.40%)	1063739 (2.60%)	38525206 (96.53%)
T1B	46173268	45181486 (97.85%)	1894525 (4.19%)	43286961 (95.81%)	43286961	40935585 (94.57%)	2351376 (5.43%)	38447834 (93.92%)
T2B	46078910	45071924 (97.81%)	1946432 (4.32%)	43125492 (95.68%)	43125492	40739184 (94.47%)	2386308 (5.53%)	38032871 (93.36%)
T3B	50910130	49937576 (98.09%)	1925445 (3.86%)	48012131 (96.14%)	48012131	45422716 (94.61%)	2589415 (5.39%)	41770549 (91.96%)
T4B	46511434	45441974 (97.70%)	2077968 (4.57%)	43364006 (95.43%)	43364006	40920913 (94.37%)	2443093 (5.63%)	38349686 (93.72%)
D1B	48045898	47003318 (97.83%)	2146785 (4.57%)	44856533 (95.43%)	44856533	42414868 (94.56%)	2441665 (5.44%)	39337849 (92.75%)
D2B	42785250	41817612 (97.74%)	1887290 (4.51%)	39930322 (95.49%)	39930322	37748619 (94.54%)	2181703 (5.46%)	34783453 (92.14%)
D3B	47584862	46545212 (97.82%)	1896550 (4.07%)	44648662 (95.93%)	44648662	42143214 (94.39%)	2505448 (5.61%)	38580232 (91.55%)
D4B	44429608	43397984 (97.68%)	1915249 (4.41%)	41482735 (95.59%)	41482735	39119738 (94.30%)	2362997 (5.70%)	35849207 (91.64%)
D5Ce	47176582	44605484 (94.55%)	4180213 (9.37%)	40425271 (90.63%)	40425271	37939524 (93.85%)	2485747 (6.15%)	34587744 (91.17%)
D6Ce	40602346	37706288 (92.87%)	3268301 (8.67%)	34437987 (91.33%)	34437987	31997430 (92.91%)	2440557 (7.09%)	28612036 (89.42%)
D7Ce	45276778	42314112 (93.46%)	3278421 (7.75%)	39035691 (92.25%)	39035691	36457060 (93.39%)	2578631 (6.61%)	32514243 (89.19%)
D8Ce	40464538	38012594 (93.94%)	3293065 (8.66%)	34719529 (91.34%)	34719529	32314362 (93.07%)	2405167 (6.93%)	28458934 (88.07%)
T5Ce	46525712	43993577 (94.56%)	3993455 (9.08%)	40000122 (90.92%)	40000122	37463908 (93.66%)	2536214 (6.34%)	34626968 (92.43%)
T6Ce	46453954	43681818 (94.03%)	4067672 (9.31%)	39614146 (90.69%)	39614146	36978939 (93.35%)	2635207 (6.65%)	33777805 (91.34%)
T7Ce	48666310	45733449 (93.97%)	3603971 (7.88%)	42129478 (92.12%)	42129478	39290949 (93.26%)	2838529 (6.74%)	35388336 (90.07%)
T8Ce	48026328	45267095 (94.25%)	4226808 (9.34%)	41040287 (90.66%)	41040287	38336849 (93.41%)	2703438 (6.59%)	34394902 (89.72%)
D5Co	41953986	39709506 (94.65%)	3538595 (8.91%)	36170911 (91.09%)	36170911	33869360 (93.64%)	2301551 (6.36%)	31436550 (92.82%)
D6Co	44577882	41971403 (94.15%)	3418312 (8.14%)	38553091 (91.86%)	38553091	35935555 (93.21%)	2617536 (6.79%)	31236529 (86.92%)
D7Co	45790492	42870994 (93.62%)	4430531 (10.33%)	38440463 (89.67%)	38440463	35695937 (92.86%)	2744526 (7.14%)	32687492 (91.57%)
D8Co	49165460	46605138 (94.79%)	3596489 (7.72%)	43008649 (92.28%)	43008649	40082008 (93.20%)	2926641 (6.80%)	35480480 (88.52%)
T5Co	52209654	49250804 (94.33%)	4189681 (8.51%)	45061123 (91.49%)	45061123	41993220 (93.19%)	3067903 (6.81%)	37896768 (90.24%)
T6Co	48629638	45936930 (94.46%)	3853166 (8.39%)	42083764 (91.61%)	42083764	39323262 (93.44%)	2760502 (6.56%)	35098181 (89.26%)
T7Co	48652836	46066947 (94.69%)	3427995 (7.44%)	42638952 (92.56%)	42638952	39853673 (93.47%)	2785279 (6.53%)	35056953 (87.96%)
T8Co	43357148	40904710 (94.34%)	3412781 (8.34%)	37491929 (91.66%)	37491929	34851420 (92.96%)	2640509 (7.04%)	30621555 (87.86%)
