# Supplementary material for: Combined transcriptome and metabolome analysis reveals breed-specific regulatory mechanisms in Dorper and Tan sheep
Source: BMC Genomics. 2024 Jan 17;25:70. doi: 10.1186/s12864-023-09870-9 (PMC10795462; doi:10.1186/s12864-023-09870-9)
Supplement: Supplementary file 2 — Additional file 2: Table S2. Statistical analysis of differentially expressed genes. [file 12864_2023_9870_MOESM2_ESM.xls]

## Sheet: D-B_vs_T-B.edgeR
Table S2 Statistical analysis of differentially expressed genes in brain tissues of Dorper and Tan sheep
id	log2FoldChange	logCPM	pval	padj	Regulation	Chromosome	Start Site	End Site	Direction	Length	Name	GO	KEGG	EC	Description	db_xref_GeneID
LOC105602254	3.85285	2.74534	3.6726e-26	6.94525e-22	Up Regulation	NC_056066.1	34285346	34292446	-	5780	LOC105602254	-	-	-	endogenous retrovirus group K member 9 Env polyprotein isoform X1 [Ovis aries]	105602254
LOC101111733	-3.93114	1.97802	1.50487e-19	1.42293e-15	Down Regulation	NC_056078.1	6779767	6781168	+	1402	LOC101111733	-	K03238	-	eukaryotic translation initiation factor 2 subunit 2 [Ovis aries]	101111733
LOC101119169	-3.35866	3.60824	4.38357e-11	2.76326e-07	Down Regulation	NC_056073.1	46991202	47034915	-	9639	LOC101119169	-	K10381	-	desmoplakin isoform X1 [Ovis aries]	101119169
JUNB	1.19573	6.44306	9.93847e-11	4.69866e-07	Up Regulation	NC_056058.1	11038097	11039921	-	1825	JUNB	GO:0000978;GO:0001228;GO:0001570;GO:0001649;GO:0001829;GO:0005654;GO:0030316;GO:0033687;GO:0035976;GO:0045597;GO:0046697;GO:0051726;GO:0060136;GO:0060716;GO:0071277	K09028	-	transcription factor jun-B [Ovis aries]	443117
ACSM1	-3.12694	2.61306	3.80643e-10	1.2512e-06	Down Regulation	NC_056077.1	18706881	18763346	+	2136	ACSM1	GO:0000166;GO:0004467;GO:0005739;GO:0005759;GO:0006633;GO:0015645;GO:0018858;GO:0047760;GO:0102391	K23756	[EC:6.2.1.2]	acyl-coenzyme A synthetase ACSM1, mitochondrial isoform X1 [Ovis aries]	101120375
CALB2	2.40285	4.48843	3.96975e-10	1.2512e-06	Up Regulation	NC_056067.1	39185872	39214076	-	1451	CALB2	GO:0005829;GO:0005921;GO:0098688;GO:0098793;GO:0099534	K23908	-	calretinin [Ovis aries]	101105843
LOC101121371	-5.73384	3.6379	5.40978e-10	1.46149e-06	Down Regulation	NC_056068.1	39926381	39926697	-	317	LOC101121371	GO:0003735;GO:0005840;GO:0006412	K02921	-	60S ribosomal protein L37a [Ovis aries]	101121371
KIF19	-1.74303	5.04542	7.69879e-10	1.8199e-06	Down Regulation	NC_056064.1	56357793	56385396	-	3826	KIF19	GO:0005524;GO:0005930;GO:0007018;GO:0008017;GO:0008574;GO:0060404;GO:0070462	K10401	-	kinesin-like protein KIF19 isoform X1 [Ovis aries]	101106188
EGR4	1.02395	5.46724	9.68025e-10	2.03404e-06	Up Regulation	NC_056056.1	95303736	95306412	-	2279	EGR4	GO:0001228;GO:1990837	K12498	-	early growth response protein 4 isoform X1 [Ovis aries]	101113051
LOC101109747	-1.41921	5.09355	1.66159e-09	3.14223e-06	Down Regulation	NC_056073.1	25458436	25463183	-	1305	LOC101109747	-	K06752	-	mamu class II histocompatibility antigen, DR alpha chain-like precursor [Ovis aries]	101109747
SLCO1A2	-0.984692	4.76419	1.90853e-09	3.28111e-06	Nodiff	NC_056056.1	194354042	194469623	+	5100	SLCO1A2	GO:0005886;GO:0006811;GO:0016021;GO:0022857	K03460	-	solute carrier organic anion transporter family member 1A2 [Ovis aries]	101119972
SELENBP1	-1.16129	4.24416	4.96937e-09	7.83132e-06	Down Regulation	NC_056054.1	101258702	101267475	-	2055	SELENBP1	GO:0001650;GO:0008430	K17285	[EC:1.8.3.4]	methanethiol oxidase isoform X1 [Ovis aries]	101115920
C15H11orf96	0.834716	5.88315	9.48573e-09	1.37988e-05	Nodiff	NC_056068.1	72953374	72954690	+	1317	C15H11orf96	-	-	-	uncharacterized protein C11orf96 homolog [Ovis aries]	101115904
OGN	-1.91109	4.83501	1.64792e-08	2.22599e-05	Down Regulation	NC_056055.1	28863931	28879804	+	2259	OGN	GO:0008083	K08126	-	mimecan [Ovis aries]	101108451
SLC22A8	-3.82016	3.081	2.51534e-08	3.03387e-05	Down Regulation	NC_056074.1	37830849	37852185	-	2123	SLC22A8	GO:0005452;GO:0016021;GO:0016323;GO:0016324	K08205	-	solute carrier family 22 member 8 [Ovis aries]	101117544
LOC101123533	-6.28426	4.44892	2.56846e-08	3.03387e-05	Down Regulation	NC_056055.1	238543737	238544079	+	343	LOC101123533	GO:0003735;GO:0006412;GO:0022626	K02921	-	60S ribosomal protein L37a [Ovis aries]	101123533
LOC101123441	-3.02617	0.332193	2.72729e-08	3.03387e-05	Down Regulation	NC_056055.1	112858917	112860239	+	1323	LOC101123441	-	K22563	-	COMM domain-containing protein 7-like isoform X1 [Ovis aries]	101123441
HBB	-4.62873	0.0735087	7.07444e-08	7.14349e-05	Down Regulation	NC_056068.1	48036944	48038412	+	438	HBB	GO:0005344;GO:0005833;GO:0019825;GO:0020037;GO:0046872	K13823	-	hemoglobin subunit beta [Ovis aries]	100049064
ADAM33	-1.87145	3.46348	7.17711e-08	7.14349e-05	Down Regulation	NC_056066.1	51231959	51246603	+	3929	ADAM33	GO:0004222;GO:0016021	K08616	[EC:3.4.24.-]	disintegrin and metalloproteinase domain-containing protein 33 isoform X1 [Ovis aries]	101111218
EGR2	1.36856	4.64617	1.3453e-07	0.000127204	Up Regulation	NC_056078.1	18189479	18196112	-	2811	EGR2	GO:0003677;GO:0005634;GO:0046872	K12496	-	E3 SUMO-protein ligase EGR2 [Ovis aries]	101122407
PEBP4	-3.25649	1.07058	1.91597e-07	0.000172538	Down Regulation	NC_056055.1	42706682	42928100	+	1149	PEBP4	-	-	-	phosphatidylethanolamine-binding protein 4 [Ovis aries]	101113986
COCH	1.35192	5.31685	2.30836e-07	0.000198424	Up Regulation	NC_056071.1	39310851	39325557	+	3156	COCH	GO:0007605;GO:0042742;GO:0045089;GO:0062023	K23574	-	cochlin [Ovis aries]	101102269
HS3ST3A1	-4.49587	-0.987401	2.69141e-07	0.000221293	Down Regulation	NC_056064.1	31497439	31582214	-	4103	HS3ST3A1	GO:0005794;GO:0008146	K07809	[EC:2.8.2.30]	heparan sulfate glucosamine 3-O-sulfotransferase 3A1 [Ovis aries]	101105173
LOC101121062	1.90577	4.01847	3.08026e-07	0.000242712	Up Regulation	NC_056078.1	29062684	29063097	-	414	LOC101121062	-	-	-	COP9 signalosome complex subunit 9 [Ovis aries]	101121062
NRSN2	0.91962	6.11435	3.64769e-07	0.000269025	Nodiff	NC_056066.1	60335788	60342229	-	3588	NRSN2	GO:0005886;GO:0016021;GO:0030133	-	-	neurensin-2 [Ovis aries]	101122878
FBLN1	-1.73142	5.33929	3.73546e-07	0.000269025	Down Regulation	NC_056056.1	221797338	221879237	+	3342	FBLN1	GO:0005509;GO:0005576;GO:0005604;GO:0016504;GO:0030198	K17307	-	fibulin-1 isoform X1 [Ovis aries]	100037704
C24H16orf89	-4.2355	1.96913	3.84097e-07	0.000269025	Down Regulation	NC_056077.1	4639066	4653139	-	1338	C24H16orf89	-	-	-	UPF0764 protein C16orf89 homolog isoform X1 [Ovis aries]	101104548
ALDH1A2	-2.1039	2.74288	4.06942e-07	0.000274846	Down Regulation	NC_056060.1	50340705	50459952	+	3450	ALDH1A2	GO:0001568;GO:0001758;GO:0001936;GO:0003007;GO:0004028;GO:0005737;GO:0008284;GO:0008285;GO:0009855;GO:0009954;GO:0010628;GO:0014032;GO:0016331;GO:0021915;GO:0030182;GO:0030324;GO:0030900;GO:0030902;GO:0031016;GO:0031076;GO:0034097;GO:0035115;GO:0035799;GO:0042574;GO:0042904;GO:0043065;GO:0048566;GO:0048738;GO:0051289;GO:0060324;GO:0071300;GO:0090242	K07249	[EC:1.2.1.36]	retinal dehydrogenase 2 [Ovis aries]	101117509
NR4A3	1.23491	4.99605	4.82275e-07	0.000304318	Up Regulation	NC_056055.1	47975314	48017800	-	5819	NR4A3	GO:0000122;GO:0001223;GO:0001228;GO:0001707;GO:0004879;GO:0005634;GO:0005667;GO:0007411;GO:0008270;GO:0009444;GO:0010828;GO:0019901;GO:0021766;GO:0030534;GO:0032765;GO:0035035;GO:0035497;GO:0035726;GO:0038097;GO:0042542;GO:0043303;GO:0043524;GO:0044320;GO:0045333;GO:0045444;GO:0045787;GO:0046321;GO:0048008;GO:0048752;GO:0050679;GO:0050885;GO:0060005;GO:0071376;GO:0071870;GO:0097009;GO:1900625;GO:…	K08559	-	nuclear receptor subfamily 4 group A member 3 isoform X1 [Ovis aries]	101122759
LOC114109030	-2.54298	1.00522	4.82763e-07	0.000304318	Down Regulation	NC_056071.1	32525995	32529161	-	1033	LOC114109030	-	K09616	[EC:3.4.21.-]	granzyme H-like [Ovis aries]	114109030
CIART	1.6349	2.71511	5.83909e-07	0.000356203	Up Regulation	NC_056054.1	100363198	100366689	+	1378	CIART	GO:0005634;GO:0032922;GO:0045475;GO:0045892;GO:0070888	K21599	-	circadian-associated transcriptional repressor [Ovis aries]	101116794
BTBD17	-1.48278	4.35793	6.38898e-07	0.000377569	Down Regulation	NC_056064.1	56351881	56356862	+	1670	BTBD17	-	K24808	-	BTB/POZ domain-containing protein 17 [Ovis aries]	101105933
IGF2	-2.60808	6.88392	7.59838e-07	0.000435433	Down Regulation	NC_056074.1	45774740	45802762	+	24117	IGF2	GO:0000122;GO:0001649;GO:0005158;GO:0005159;GO:0005178;GO:0005179;GO:0005615;GO:0006006;GO:0008083;GO:0009887;GO:0031017;GO:0031056;GO:0038028;GO:0040018;GO:0042104;GO:0043410;GO:0043539;GO:0045725;GO:0045840;GO:0045944;GO:0046622;GO:0046628;GO:0048633;GO:0050731;GO:0051146;GO:0051148;GO:0051897;GO:0060669;GO:0060720;GO:2000467	K13769	-	insulin-like growth factor II isoform X1 [Ovis aries]	443325
AEBP1	-1.69295	5.89295	8.80834e-07	0.000489925	Down Regulation	NC_056057.1	78851180	78860944	-	4118	AEBP1	GO:0000977;GO:0001227;GO:0004181;GO:0005518;GO:0005576;GO:0008270;GO:1904026	K21392	-	adipocyte enhancer-binding protein 1 [Ovis aries]	101119132
LAMA2	-0.994088	4.16949	1.02673e-06	0.000554758	Nodiff	NC_056061.1	54467534	55151815	+	9938	LAMA2	GO:0005102;GO:0005604;GO:0007155;GO:0007411;GO:0030155;GO:0030334;GO:0031594;GO:0032224;GO:0042383;GO:0043083;GO:0045995	K05637	-	laminin subunit alpha-2 isoform X1 [Ovis aries]	101117424
NPY	0.97313	5.41125	1.10506e-06	0.000568784	Nodiff	NC_056057.1	73206687	73213547	-	1299	NPY	GO:0001664;GO:0005179;GO:0005576;GO:0005794;GO:0008217;GO:0021954;GO:0021987;GO:0031175	K05232	-	pro-neuropeptide Y precursor [Ovis aries]	443508
COPS9	-0.827093	5.57441	1.11285e-06	0.000568784	Nodiff	NC_056054.1	1334633	1339158	+	434	COPS9	-	-	-	COP9 signalosome complex subunit 9 [Ovis aries]	105611998
EFNB3	1.3605	5.02965	1.16076e-06	0.000577661	Up Regulation	NC_056064.1	27221995	27227529	+	2677	EFNB3	GO:0007628;GO:0016198;GO:0031295;GO:0046875;GO:0048013;GO:0050771;GO:0098686;GO:0098978;GO:0099056;GO:0099557	K05463	-	ephrin-B3 [Ovis aries]	101103994
DGAT2	0.899299	4.55451	1.28706e-06	0.000624093	Nodiff	NC_056068.1	53943498	53976554	+	2638	DGAT2	GO:0003846;GO:0004144;GO:0005739;GO:0005783;GO:0005811;GO:0005829;GO:0006640;GO:0006651;GO:0016020;GO:0016021;GO:0019432;GO:0019915;GO:0030176;GO:0034383;GO:0035336;GO:0035356;GO:0042632;GO:0042803;GO:0046339;GO:0048471;GO:0055089;GO:0060613;GO:0071400;GO:0097006;GO:1990578	K11160	-	diacylglycerol O-acyltransferase 2 isoform X1 [Ovis aries]	101110535
LOC106991972	-3.0308	0.0220869	1.4742e-06	0.000696966	Down Regulation	NC_056080.1	79116476	79119513	-	2009	LOC106991972	-	K24127	-	melanoma-associated antigen 10-like [Ovis aries]	106991972
LOC105603310	-2.27901	0.873955	1.57496e-06	0.000726439	Down Regulation	NC_056071.1	65638083	65655722	-	6154	LOC105603310	-	-	-	uncharacterized protein LOC105603310 isoform X1 [Ovis aries]	105603310
BAIAP3	1.29297	4.84697	1.6577e-06	0.0007464	Up Regulation	NC_056077.1	1584683	1598218	+	4131	BAIAP3	GO:0001956;GO:0005509;GO:0005543;GO:0005829;GO:0005886;GO:0006887;GO:0007186;GO:0019905;GO:0031902;GO:0032588;GO:0035774;GO:0042147;GO:0055038;GO:0098793;GO:1905413;GO:1990502	K15621	-	BAI1-associated protein 3 isoform X1 [Ovis aries]	101107923
PLBD1	-3.04207	2.51499	1.84996e-06	0.000813595	Down Regulation	NC_056056.1	200920030	201006837	+	1893	PLBD1	GO:0004620;GO:0005615;GO:0016042	-	-	phospholipase B-like 1 [Ovis aries]	101108736
LOC105605761	-1.6753	2.47423	2.10791e-06	0.000905969	Down Regulation	NC_056071.1	65467428	65487233	+	13041	LOC105605761	-	K19989	-	tumor necrosis factor alpha-induced protein 2-like isoform X1 [Ovis aries]	105605761
IFI44	-1.7322	2.20998	2.45895e-06	0.00103266	Down Regulation	NC_056054.1	55103734	55133522	+	3511	IFI44	GO:0005737;GO:0009617	-	-	interferon-induced protein 44 isoform X1 [Ovis aries]	101110473
PDGFD	-0.877234	5.58754	2.53401e-06	0.00103266	Nodiff	NC_056068.1	3960065	4245891	+	4267	PDGFD	GO:0005161;GO:0007275;GO:0008083;GO:0016020;GO:0048008;GO:0050730;GO:0051781;GO:0071230	K05450	-	platelet-derived growth factor D isoform X1 [Ovis aries]	101117784
COL1A2	-1.87397	6.36995	2.5665e-06	0.00103266	Down Regulation	NC_056057.1	12552707	12589101	+	4549	COL1A2	GO:0001501;GO:0001568;GO:0002020;GO:0005201;GO:0005584;GO:0005615;GO:0005783;GO:0007179;GO:0007266;GO:0008217;GO:0030199;GO:0030282;GO:0030674;GO:0032963;GO:0042802;GO:0043589;GO:0046332;GO:0048407;GO:0070208;GO:0071230;GO:0085029	K06236	-	collagen alpha-2(I) chain [Ovis aries]	443512
FGG	-2.85232	-0.350602	3.04858e-06	0.00120108	Down Regulation	NC_056070.1	3006247	3014142	+	2066	FGG	GO:0005102;GO:0005577;GO:0030168;GO:0046872;GO:0051258	K03905	-	fibrinogen gamma chain isoform X1 [Ovis aries]	101123664
MRC2	-0.893307	4.97364	3.60026e-06	0.00138948	Nodiff	NC_056064.1	46775708	46839149	+	6048	MRC2	GO:0005518;GO:0006897;GO:0016021;GO:0030246;GO:0030574	K06560	-	C-type mannose receptor 2 isoform X1 [Ovis aries]	101122041
LOC101104797	1.1282	4.33826	5.18075e-06	0.00194699	Up Regulation	NC_056054.1	227146871	227147377	-	507	LOC101104797	-	-	-	ubiquitin-like protein FUBI [Ovis aries]	101104797
ASB18	3.23449	-0.738594	5.25071e-06	0.00194699	Up Regulation	NC_056054.1	4922283	4999663	+	3011	ASB18	GO:0016567;GO:0035556	K10340	-	ankyrin repeat and SOCS box protein 18 [Ovis aries]	101103518
LOC101119740	-4.03502	-1.34051	7.74891e-06	0.00281807	Down Regulation	NC_056065.1	4760986	4818067	+	8089	LOC101119740	GO:0005615;GO:0009609;GO:0045732;GO:0045959;GO:1903027	-	-	C4b-binding protein alpha chain isoform X1 [Ovis aries]	101119740
BNC2	-1.84319	1.31351	8.43555e-06	0.0030099	Down Regulation	NC_056055.1	84866968	85352850	-	21191	BNC2	GO:0003416;GO:0003677;GO:0005654;GO:0043586;GO:0060021;GO:0060485	K24146	-	zinc finger protein basonuclin-2 isoform X1 [Ovis aries]	101122574
LOC101108033	4.9152	-0.575868	9.22747e-06	0.00323149	Up Regulation	NC_056055.1	236539961	236540579	+	619	LOC101108033	-	-	-	60S ribosomal protein L18a-like [Ovis aries]	101108033
IRAG1	-0.658981	5.52051	9.84629e-06	0.00333543	Nodiff	NC_056068.1	41695108	41813936	+	7479	IRAG1	GO:0005737;GO:0016021	K12337	-	inositol 1,4,5-triphosphate receptor associated 1 isoform X1 [Ovis aries]	101102086
CPNE6	0.898806	6.46682	1.0043e-05	0.00333543	Nodiff	NC_056060.1	20877479	20883855	-	2565	CPNE6	GO:0001786;GO:0005886;GO:0030424;GO:0030425;GO:0045334;GO:0071277;GO:1903861	K24525	-	copine-6 isoform X1 [Ovis aries]	101118614
SLC22A2	-2.6044	2.1748	1.00534e-05	0.00333543	Down Regulation	NC_056061.1	84110148	84143085	-	4229	SLC22A2	GO:0005275;GO:0005326;GO:0008504;GO:0015214;GO:0015220;GO:0015562;GO:0016021;GO:0016324;GO:0019534;GO:0042910;GO:0051610;GO:0051615;GO:0051620;GO:0061459;GO:0090494;GO:0097638;GO:0098793;GO:0140115	K08199	-	solute carrier family 22 member 2 isoform X1 [Ovis aries]	101111810
GH	-7.44035	1.64943	1.03712e-05	0.00338155	Down Regulation	NC_056064.1	47848950	47850744	-	821	GH	GO:0005131;GO:0005179;GO:0005615;GO:0005634;GO:0005802;GO:0005886;GO:0010960;GO:0030073;GO:0030141;GO:0032094;GO:0032869;GO:0032930;GO:0040018;GO:0042538;GO:0046872;GO:0055074;GO:0055078;GO:1903408	K05438	-	somatotropin isoform X1 [Ovis aries]	443329
IGDCC3	1.51338	1.60141	1.06892e-05	0.00342616	Up Regulation	NC_056060.1	12254379	12298224	-	4948	IGDCC3	GO:0016021	K22654	-	immunoglobulin superfamily DCC subclass member 3 isoform X1 [Ovis aries]	101111458
NECAB2	2.04583	5.4268	1.10603e-05	0.00348603	Up Regulation	NC_056067.1	9831549	9872757	+	5128	NECAB2	GO:0005509	K23854	-	N-terminal EF-hand calcium-binding protein 2 isoform X1 [Ovis aries]	101122809
SIK1	0.661563	5.64126	1.22143e-05	0.00377978	Nodiff	NC_056054.1	264197413	264209093	-	4452	SIK1	GO:0000287;GO:0004674;GO:0005524;GO:0005634;GO:0005737;GO:0007346;GO:0008140;GO:0010830;GO:0010868;GO:0019901;GO:0032792;GO:0035556;GO:0042826;GO:0043153;GO:0043276;GO:0045721;GO:0055007	K19008	[EC:2.7.11.1]	serine/threonine-protein kinase SIK1 isoform X1 [Ovis aries]	101122497
LOC114113024	-1.0834	5.97863	1.24699e-05	0.00377978	Down Regulation	NC_056055.1	96062294	96063183	+	890	LOC114113024	-	-	-	40S ribosomal protein S3a-like [Ovis aries]	114113024
PCOLCE	-1.21282	4.26106	1.30022e-05	0.00377978	Down Regulation	NC_056077.1	36386447	36391448	-	1555	PCOLCE	GO:0005518;GO:0005615;GO:0006508;GO:0008201;GO:0016504;GO:1990830	K24361	-	procollagen C-endopeptidase enhancer 1 [Ovis aries]	101104033
SLC30A2	-1.64224	1.85275	1.31053e-05	0.00377978	Down Regulation	NC_056055.1	240782624	240791372	+	3109	SLC30A2	GO:0005770;GO:0006829;GO:0008324;GO:0016021;GO:0042802;GO:0043231;GO:0061090	K14689	-	zinc transporter 2 [Ovis aries]	101117314
ANKRD63	2.09156	4.88372	1.31814e-05	0.00377978	Up Regulation	NC_056060.1	34100659	34110231	-	9573	ANKRD63	-	-	-	ankyrin repeat domain-containing protein 63 [Ovis aries]	105608913
COL1A1	-1.74459	6.45402	1.31916e-05	0.00377978	Down Regulation	NC_056064.1	36191118	36208942	+	5912	COL1A1	GO:0001568;GO:0001649;GO:0001957;GO:0001958;GO:0002020;GO:0005201;GO:0005584;GO:0005615;GO:0005737;GO:0007601;GO:0007605;GO:0010718;GO:0010812;GO:0015031;GO:0030199;GO:0030335;GO:0032964;GO:0034504;GO:0034505;GO:0042802;GO:0043589;GO:0045893;GO:0046872;GO:0048407;GO:0048706;GO:0060325;GO:0060346;GO:0060351;GO:0071230;GO:0071260;GO:0090263	K06236	-	collagen alpha-1(I) chain [Ovis aries]	443483
PER3	0.850949	4.43788	1.41048e-05	0.00398114	Nodiff	NC_056065.1	44896108	44967409	-	6580	PER3	GO:0000122;GO:0005634;GO:0005737;GO:0019900;GO:0031625;GO:0032922;GO:0045187;GO:0050821	K21945	-	period circadian protein homolog 3 isoform X1 [Ovis aries]	100125623
LOC114116705	2.25585	0.00435558	1.47175e-05	0.00409298	Up Regulation	NC_056063.1	81402913	81403295	+	383	LOC114116705	-	-	-	translation machinery-associated protein 7-like [Ovis aries]	114116705
VSIG2	-1.16101	3.72731	1.50565e-05	0.00412656	Down Regulation	NC_056074.1	25677314	25682507	-	1076	VSIG2	GO:0016021	-	-	V-set and immunoglobulin domain-containing protein 2 isoform X1 [Ovis aries]	101108174
ADM	-1.72819	2.40417	1.63063e-05	0.00440526	Down Regulation	NC_056068.1	42086927	42089259	-	1627	ADM	GO:0001570;GO:0001843;GO:0002031;GO:0003073;GO:0005179;GO:0005615;GO:0005737;GO:0007189;GO:0007507;GO:0008284;GO:0010460;GO:0031700;GO:0035809;GO:0043116;GO:0045766;GO:0045906;GO:0048589;GO:0060670;GO:0060712;GO:0097084;GO:0097647;GO:1990410;GO:2001214	K12333	-	pro-adrenomedullin [Ovis aries]	101103753
LCNL1	-1.02447	5.34858	1.7096e-05	0.00447913	Down Regulation	NC_056056.1	927195	930270	-	1654	LCNL1	-	-	-	lipocalin-like 1 protein [Ovis aries]	121818975
FMOD	-1.89543	3.81457	1.71056e-05	0.00447913	Down Regulation	NC_056065.1	919068	929084	-	2666	FMOD	GO:0005576;GO:0030199;GO:0062023	K08121	-	fibromodulin [Ovis aries]	101111037
CORIN	-2.87362	2.36622	1.73024e-05	0.00447913	Down Regulation	NC_056059.1	66975334	67273224	-	5352	CORIN	GO:0003050;GO:0004252;GO:0005886;GO:0007565;GO:0009986;GO:0015629;GO:0016021;GO:0016486;GO:0016604;GO:0035813	K09614	[EC:3.4.21.-]	atrial natriuretic peptide-converting enzyme isoform X1 [Ovis aries]	101112571
GPR88	4.2367	6.26305	1.75271e-05	0.00447913	Up Regulation	NC_056054.1	77885570	77890500	+	4931	GPR88	-	K08422	-	probable G-protein coupled receptor 88 [Ovis aries]	101121739
GPR6	4.03939	1.64418	1.81287e-05	0.0045045	Up Regulation	NC_056061.1	27520943	27523394	-	1834	GPR6	-	K04313	-	G-protein coupled receptor 6 [Ovis aries]	101112988
ZIC2	-1.08559	4.57338	1.82058e-05	0.0045045	Down Regulation	NC_056063.1	76070570	76075266	+	2701	ZIC2	-	K06235	-	zinc finger protein ZIC 2 isoform X1 [Ovis aries]	101112492
FOSB	1.24135	4.33458	1.85182e-05	0.0045045	Up Regulation	NC_056067.1	52861368	52868302	+	3776	FOSB	GO:0000978;GO:0001228;GO:0005654;GO:0071277	K09029	-	protein fosB [Ovis aries]	101117101
CPNE5	1.19407	6.44476	1.85792e-05	0.0045045	Up Regulation	NC_056073.1	10744449	10845889	-	3930	CPNE5	GO:0043005;GO:0043025;GO:1903861	K24523	-	copine-5 isoform X1 [Ovis aries]	101102679
LOC114117878	-2.72298	2.31632	1.95982e-05	0.00469141	Down Regulation	NC_056067.1	24331440	24358462	+	1868	LOC114117878	-	-	-	liver carboxylesterase-like [Ovis aries]	114117878
SIX3	9.57385	3.09647	2.01273e-05	0.00475784	Up Regulation	NC_056056.1	79383247	79387690	-	2627	SIX3	GO:0000978;GO:0001222;GO:0001228;GO:0002070;GO:0003404;GO:0005634;GO:0006606;GO:0008406;GO:0009946;GO:0014016;GO:0021797;GO:0021798;GO:0021846;GO:0021978;GO:0021983;GO:0030178;GO:0030878;GO:0035264;GO:0042826;GO:0045665;GO:0045892;GO:0048512;GO:0060235;GO:0061074;GO:0070306;GO:0097402;GO:1901987;GO:1902692;GO:1902742;GO:1990086	K19473	-	homeobox protein SIX3 [Ovis aries]	101111085
CR2	-2.71765	0.00497979	2.04601e-05	0.0047768	Down Regulation	NC_056065.1	5284060	5347332	+	3548	CR2	GO:0016021	K04012	-	complement receptor type 2 [Ovis aries]	443017
CXCL12	-1.38427	6.31999	2.41101e-05	0.00556032	Down Regulation	NC_056078.1	43892429	43920277	+	6051	CXCL12	GO:0005178;GO:0005615;GO:0006952;GO:0006955;GO:0008009;GO:0008083;GO:0033622;GO:0038146;GO:0045236;GO:0045785;GO:0090026;GO:1902230;GO:1903237;GO:2000406;GO:2000669	K10031	-	stromal cell-derived factor 1 isoform X2 [Ovis aries]	101121145
LOC114116607	-1.74675	1.67506	2.44855e-05	0.00557886	Down Regulation	NC_056063.1	27672674	27680336	-	5840	LOC114116607	-	-	-	endogenous retrovirus group K member 8 Gag polyprotein-like isoform X1 [Ovis aries]	114116607
RNASE6	-1.62554	1.18592	2.51644e-05	0.00566529	Down Regulation	NC_056060.1	24663125	24664764	-	1044	RNASE6	GO:0003676;GO:0004519;GO:0005576	K01172	[EC:3.1.27.-]	ribonuclease K6 [Ovis aries]	101114021
SCGN	7.04468	2.72211	2.56844e-05	0.00571433	Up Regulation	NC_056073.1	31184746	31236240	-	1564	SCGN	GO:0005509;GO:0030658	K23928	-	secretagogin isoform X1 [Ovis aries]	101115915
C2CD4C	1.46664	3.7801	2.66196e-05	0.00577179	Up Regulation	NC_056058.1	40776747	40780334	-	2978	C2CD4C	GO:0005829	-	-	C2 calcium-dependent domain-containing protein 4C [Ovis aries]	101107443
DCN	-1.42684	4.06047	2.67684e-05	0.00577179	Down Regulation	NC_056056.1	127551454	127586535	-	1848	DCN	GO:0005518;GO:0005539;GO:0005576;GO:0010596;GO:0014068;GO:0016239;GO:0016525;GO:0019800;GO:0030021;GO:0045944;GO:0050840;GO:0051901;GO:0090141;GO:1900747	K04660	-	decorin precursor [Ovis aries]	443048
PTCHD1	0.980294	4.16679	2.7246e-05	0.00577179	Nodiff	NC_056080.1	21781624	21845427	+	14585	PTCHD1	GO:0005886;GO:0007224;GO:0007614;GO:0007616;GO:0016021;GO:0021794;GO:0035176;GO:0045202;GO:0098976;GO:0098977	K24682	-	patched domain-containing protein 1 [Ovis aries]	101112540
HK2	-3.31527	1.32575	2.73771e-05	0.00577179	Down Regulation	NC_056056.1	96669457	96737497	+	5293	HK2	GO:0001678;GO:0004340;GO:0005524;GO:0005536;GO:0005741;GO:0005813;GO:0005829;GO:0006006;GO:0006096;GO:0008637;GO:0008865;GO:0035795;GO:0045766;GO:0046324;GO:0072655;GO:0072656;GO:1904925;GO:1990830;GO:2000378	K00844	[EC:2.7.1.1]	hexokinase-2 [Ovis aries]	101107690
ITIH2	-1.77618	1.25008	2.76366e-05	0.00577179	Down Regulation	NC_056066.1	12146000	12177718	+	3008	ITIH2	GO:0004867;GO:0005576;GO:0030212	K19015	-	inter-alpha-trypsin inhibitor heavy chain H2 isoform X2 [Ovis aries]	101114796
PNPO	0.581756	6.07174	2.77739e-05	0.00577179	Nodiff	NC_056064.1	38250089	38259033	-	3308	PNPO	GO:0004733;GO:0008615;GO:0010181;GO:0030170;GO:0042803	K00275	[EC:1.4.3.5]	pyridoxine-5'-phosphate oxidase [Ovis aries]	101117174
MMP14	-1.19191	3.40203	2.81445e-05	0.00578501	Down Regulation	NC_056060.1	21790161	21798558	-	1749	MMP14	GO:0004222;GO:0008270;GO:0016021;GO:0031012;GO:0042470	K07763	[EC:3.4.24.80]	matrix metalloproteinase-14 precursor [Ovis aries]	443116
PLEKHO2	-0.928093	4.91537	2.86753e-05	0.00578501	Nodiff	NC_056060.1	43485987	43508398	-	3584	PLEKHO2	-	K24022	-	pleckstrin homology domain-containing family O member 2 [Ovis aries]	101107604
HR	-0.828051	5.37116	2.87553e-05	0.00578501	Nodiff	NC_056055.1	43477833	43494705	+	5501	HR	GO:0003714;GO:0016604	K00478	[EC:1.14.11.65]	lysine-specific demethylase hairless isoform X1 [Ovis aries]	443241
SNTB1	-0.801403	5.23518	3.03388e-05	0.00603935	Nodiff	NC_056062.1	94788104	95033143	-	5366	SNTB1	-	K24064	-	beta-1-syntrophin isoform X1 [Ovis aries]	101117171
CHRM4	0.933507	3.89498	3.09153e-05	0.0060497	Nodiff	NC_056068.1	75311826	75319084	-	7259	CHRM4	GO:0005887;GO:0007197;GO:0016907;GO:0040012;GO:0045211	K04132	-	muscarinic acetylcholine receptor M4 [Ovis aries]	101114554
RNF213	-1.15919	5.10789	3.13176e-05	0.0060497	Down Regulation	NC_056064.1	51610783	51738512	-	17534	RNF213	GO:0001525;GO:0004842;GO:0005730;GO:0005829;GO:0016887;GO:0046872	K22754	[EC:2.3.2.27]	E3 ubiquitin-protein ligase RNF213 isoform X1 [Ovis aries]	101120424
PRL	-7.01293	3.27162	3.13506e-05	0.0060497	Down Regulation	NC_056073.1	34600253	34608742	-	839	PRL	GO:0001825;GO:0005148;GO:0005179;GO:0005615;GO:0009058;GO:0010628;GO:0010751;GO:0030072;GO:0043066;GO:0045723;GO:1903489	K05439	-	prolactin precursor [Ovis aries]	443317
CRACDL	0.637671	7.38406	3.33371e-05	0.00636807	Nodiff	NC_056056.1	102307498	102432933	+	4326	CRACDL	-	-	-	CRACD-like protein isoform X1 [Ovis aries]	101111874
LOC101107675	-5.66745	-1.82914	3.45006e-05	0.00652441	Down Regulation	NC_056055.1	246433624	246439199	+	1563	LOC101107675	GO:0004623;GO:0005509;GO:0005576;GO:0006644;GO:0016042;GO:0050482;GO:0102567;GO:0102568	K01047	[EC:3.1.1.4]	phospholipase A2, membrane associated-like [Ovis aries]	101107675
IP6K3	-1.83909	0.675431	3.93007e-05	0.00728856	Down Regulation	NC_056073.1	7997023	8021162	-	2382	IP6K3	GO:0000831;GO:0005634;GO:0005737;GO:0006468;GO:0032958;GO:0040011;GO:0046488	K07756	[EC:2.7.4.21]	inositol hexakisphosphate kinase 3 [Ovis aries]	101118907
ZC3H12D	-3.71796	-1.54088	3.93122e-05	0.00728856	Down Regulation	NC_056061.1	73783130	73817568	-	4115	ZC3H12D	GO:0000932;GO:0005654;GO:0046872	K18668	[EC:3.1.-.-]	probable ribonuclease ZC3H12D [Ovis aries]	101103988
MSR1	-1.87956	0.686673	4.27287e-05	0.00784507	Down Regulation	NC_056079.1	20083497	20168871	+	3200	MSR1	GO:0001540;GO:0005044;GO:0005886;GO:0006898;GO:0006911;GO:0010629;GO:0010744;GO:0010886;GO:0016021;GO:0030169;GO:0030301;GO:0034381;GO:0042953;GO:0097242	K06558	-	macrophage scavenger receptor types I and II isoform X1 [Ovis aries]	101121746
RASAL1	1.29797	4.71473	4.33004e-05	0.00787359	Up Regulation	NC_056070.1	61198992	61231764	-	3767	RASAL1	GO:0005096;GO:0005543;GO:0005829;GO:0005886;GO:0035556;GO:0043547;GO:0046580;GO:0046872;GO:0071277;GO:1903861	K17632	-	rasGAP-activating-like protein 1 [Ovis aries]	101109393
ADGRA2	-0.91339	5.21245	4.61548e-05	0.00824462	Nodiff	NC_056079.1	32161189	32197661	+	6007	ADGRA2	GO:0002040;GO:0004930;GO:0005886;GO:0007166;GO:0007417;GO:0009986;GO:0010595;GO:0016021;GO:0043542;GO:0045765;GO:0050920;GO:0090210;GO:0090263;GO:1900747;GO:1990909	K08461	-	adhesion G protein-coupled receptor A2 [Ovis aries]	101117990
HPSE2	-2.57237	0.907212	4.62911e-05	0.00824462	Down Regulation	NC_056075.1	19361874	20057799	-	4220	HPSE2	-	K07965	[EC:3.2.1.-]	inactive heparanase-2 [Ovis aries]	114110341
CHAT	7.00654	2.42281	4.69114e-05	0.00824462	Up Regulation	NC_056078.1	42724561	42775515	+	4934	CHAT	GO:0016746	K00623	[EC:2.3.1.6]	choline O-acetyltransferase [Ovis aries]	101117817
ALX4	-2.51396	1.09342	4.70847e-05	0.00824462	Down Regulation	NC_056068.1	73273268	73326791	-	6742	ALX4	GO:0000977;GO:0001228;GO:0001942;GO:0005654;GO:0005667;GO:0007517;GO:0009791;GO:0009952;GO:0035115;GO:0035116;GO:0042733;GO:0042981;GO:0048565;GO:0048704;GO:0060021;GO:0071837	K09451	-	homeobox protein aristaless-like 4 [Ovis aries]	101116426
RPRM	1.15113	4.45907	4.76119e-05	0.00826045	Up Regulation	NC_056055.1	156129228	156130668	+	1441	RPRM	GO:0005737;GO:0007050;GO:0007346;GO:0016021	K10128	-	protein reprimo [Ovis aries]	114113041
SYT5	0.781526	6.24328	4.90753e-05	0.00843694	Nodiff	NC_056067.1	63031415	63037983	+	1613	SYT5	GO:0000149;GO:0001786;GO:0005509;GO:0005544;GO:0005546;GO:0017158;GO:0043025;GO:0046982;GO:0048471;GO:0099066;GO:1990769	K19905	-	synaptotagmin-5 isoform X1 [Ovis aries]	101122301
SYNE2	-0.759427	5.22633	4.99053e-05	0.00847779	Nodiff	NC_056060.1	74154999	74478974	+	22411	SYNE2	GO:0005640;GO:0005739;GO:0005925;GO:0016021;GO:0016529;GO:0021817;GO:0030018;GO:0030335;GO:0031022;GO:0031258;GO:0031527;GO:0031981;GO:0034993;GO:0045111;GO:0051015;GO:0051642;GO:0140444;GO:1902017	K19346	-	nesprin-2 isoform X1 [Ovis aries]	101108755
ITGB4	-1.12674	3.39451	5.02095e-05	0.00847779	Down Regulation	NC_056064.1	55183226	55215554	-	5999	ITGB4	GO:0001664;GO:0005730;GO:0006914;GO:0007160;GO:0007229;GO:0008305;GO:0009611;GO:0009986;GO:0030056;GO:0031252;GO:0031581;GO:0031965;GO:0031994;GO:0035878;GO:0038132;GO:0043589;GO:0048333;GO:0048870	K06525	-	integrin beta-4 isoform X1 [Ovis aries]	101119919
SNED1	-0.869836	4.42408	5.1203e-05	0.00850461	Nodiff	NC_056054.1	659606	741292	-	9849	SNED1	GO:0005509;GO:0007160	K24470	-	sushi, nidogen and EGF-like domain-containing protein 1 isoform X1 [Ovis aries]	105601932
TMEM132E	1.01928	4.19385	5.12678e-05	0.00850461	Up Regulation	NC_056064.1	15181057	15238036	-	4461	TMEM132E	GO:0016021;GO:0035677;GO:0044297	K17599	-	transmembrane protein 132E [Ovis aries]	101114122
TERT	0.855963	3.99665	5.50425e-05	0.00892632	Nodiff	NC_056069.1	71190615	71208135	+	4201	TERT	-	K11126	[EC:2.7.7.49]	telomerase reverse transcriptase isoform X1 [Ovis aries]	100126866
HPCA	0.841276	7.61452	5.55294e-05	0.00892632	Nodiff	NC_056055.1	234766896	234775451	-	1552	HPCA	GO:0003779;GO:0005509;GO:0005737;GO:0042802;GO:0048839;GO:0071277;GO:1901385	K23846	-	neuron-specific calcium-binding protein hippocalcin [Ovis aries]	101110911
HCRTR1	1.79883	2.81472	5.55366e-05	0.00892632	Up Regulation	NC_056055.1	235846495	235856897	-	2947	HCRTR1	GO:0005887;GO:0007218;GO:0007631;GO:0016499;GO:0051480;GO:0070374	K04238	-	orexin receptor type 1 isoform X1 [Ovis aries]	443167
SLC40A1	-0.873126	3.98272	5.5698e-05	0.00892632	Nodiff	NC_056055.1	119775876	119800673	+	3964	SLC40A1	GO:0005381;GO:0005654;GO:0005829;GO:0006879;GO:0016021;GO:0016323;GO:0017046	K14685	-	solute carrier family 40 member 1 [Ovis aries]	101113825
SMCO3	-3.23081	-0.00645402	5.69942e-05	0.0090573	Down Regulation	NC_056056.1	200709993	200729964	+	1765	SMCO3	-	-	-	single-pass membrane and coiled-coil domain-containing protein 3 [Ovis aries]	101107180
MYOZ1	2.41053	1.19033	5.76168e-05	0.00907994	Up Regulation	NC_056078.1	28830819	28839182	-	1346	MYOZ1	GO:0000122;GO:0004865;GO:0007519;GO:0015629;GO:0030018;GO:0042060;GO:0043417;GO:0043503;GO:0045214;GO:0051373;GO:0070885	-	-	myozenin-1 [Ovis aries]	101119610
SEMA3B	-1.23794	4.12197	5.88721e-05	0.00920108	Down Regulation	NC_056072.1	50138182	50149232	-	5864	SEMA3B	GO:0030215	K06840	-	semaphorin-3B isoform X1 [Ovis aries]	101121716
LOC114109639	-1.34156	2.08011	5.96203e-05	0.00924164	Down Regulation	NC_056073.1	26937680	26946055	-	7548	LOC114109639	-	K07985	-	MHC class I polypeptide-related sequence B-like isoform X1 [Ovis aries]	114109639
LOC114118103	-1.33823	2.1222	6.19291e-05	0.00952147	Down Regulation	NC_056067.1	66309120	66309422	+	303	LOC114118103	-	K02980	-	40S ribosomal protein S29 [Ovis aries]	114118103
COL6A3	-1.02473	3.70215	6.49677e-05	0.0099081	Down Regulation	NC_056054.1	3777922	3871113	+	10756	COL6A3	GO:0004867;GO:0005581;GO:0005615;GO:0007155;GO:0031012;GO:0042383	K06238	-	collagen alpha-3(VI) chain isoform X1 [Ovis aries]	443051
INPP5D	-0.623866	4.8705	6.62599e-05	0.0100109	Nodiff	NC_056054.1	7766939	7904747	-	4940	INPP5D	GO:0005829;GO:0008340;GO:0009968;GO:0016064;GO:0016787;GO:0030889;GO:0032715;GO:0035556;GO:0043065;GO:0045579;GO:0045648;GO:0045656;GO:0045659;GO:0045671;GO:0045779;GO:0046856;GO:0050777	K03084	[EC:3.1.3.86]	phosphatidylinositol 3,4,5-trisphosphate 5-phosphatase 1 [Ovis aries]	101112941
SIX2	-4.34916	-0.708772	6.70803e-05	0.0100109	Down Regulation	NC_056056.1	79322653	79326926	+	2178	SIX2	GO:0000978;GO:0001228;GO:0002062;GO:0003337;GO:0005634;GO:0006606;GO:0007501;GO:0008134;GO:0009948;GO:0016477;GO:0030278;GO:0032330;GO:0042474;GO:0044877;GO:0045596;GO:0048557;GO:0048701;GO:0072038;GO:0072137;GO:0072161;GO:0090189;GO:0097168;GO:1902732	K19472	-	homeobox protein SIX2 isoform X1 [Ovis aries]	101110829
LOC114108841	-4.11782	5.87902	6.72301e-05	0.0100109	Down Regulation	NC_056070.1	70597127	71220068	+	5610	LOC114108841	-	-	-	immunoglobulin lambda-1 light chain isoform X7 [Ovis aries]	114108841
LOC101111337	-1.61085	2.05064	7.12967e-05	0.0105335	Down Regulation	NC_056054.1	107685312	107708018	+	13123	LOC101111337	-	-	-	SLAM family member 9-like isoform X1 [Ovis aries]	101111337
PER1	0.606341	6.73203	7.28304e-05	0.0106767	Nodiff	NC_056064.1	27595435	27610809	-	9036	PER1	GO:0000122;GO:0002028;GO:0005654;GO:0005829;GO:0008134;GO:0019900;GO:0031490;GO:0031625;GO:0032922;GO:0042634;GO:0043153;GO:0043966;GO:0043967;GO:0045944;GO:0051591;GO:0070888;GO:0070932;GO:0097167;GO:2000323	K21944	-	period circadian protein homolog 1 isoform X1 [Ovis aries]	100174984
ITGB7	-1.45153	2.51689	7.57492e-05	0.0109698	Down Regulation	NC_056056.1	133274175	133289912	+	3804	ITGB7	GO:0003366;GO:0005768;GO:0007229;GO:0009986;GO:0034113;GO:0034446;GO:0034669;GO:0038023;GO:0043113;GO:0050839;GO:0050901;GO:0072678	K06590	-	integrin beta-7 isoform X2 [Ovis aries]	101109956
DPYSL5	0.819644	6.40726	7.59897e-05	0.0109698	Nodiff	NC_056056.1	33948907	34038607	+	4700	DPYSL5	GO:0005737;GO:0007411;GO:0008017;GO:0016810;GO:0030425;GO:0043025	K07529	-	dihydropyrimidinase-related protein 5 [Ovis aries]	101111869
OSR1	-2.88461	1.83773	7.93582e-05	0.0113693	Down Regulation	NC_056056.1	27288978	27296046	-	1918	OSR1	GO:0000122;GO:0001657;GO:0002062;GO:0005634;GO:0007507;GO:0008406;GO:0010628;GO:0030501;GO:0035115;GO:0035116;GO:0036023;GO:0042474;GO:0042476;GO:0042733;GO:0043066;GO:0045944;GO:0048389;GO:0048793;GO:0048863;GO:0050679;GO:0060021;GO:0071300;GO:0072143;GO:0072162;GO:0072168;GO:0072169;GO:0072180;GO:0072183;GO:0072184;GO:0072190;GO:0072208;GO:0072234;GO:0072239;GO:0072259;GO:0072268;GO:0090094;GO:…	K09215	-	protein odd-skipped-related 1 [Ovis aries]	101102632
ADGRG6	-0.961834	3.85374	8.20588e-05	0.0116678	Nodiff	NC_056061.1	66972173	67124709	+	7495	ADGRG6	GO:0004930;GO:0005737;GO:0005886;GO:0007005;GO:0007166;GO:0007189;GO:0009986;GO:0016021;GO:0019933;GO:0022011;GO:0043236;GO:0060347	K08463	-	adhesion G-protein coupled receptor G6 isoform X1 [Ovis aries]	101116915
DAW1	4.13699	-0.740063	8.8472e-05	0.0123254	Up Regulation	NC_056055.1	230012707	230046269	+	1695	DAW1	-	K19760	-	dynein assembly factor with WDR repeat domains 1 isoform X1 [Ovis aries]	101104559
ECEL1	4.29074	3.94831	8.9033e-05	0.0123254	Up Regulation	NC_056055.1	234092808	234100377	-	2788	ECEL1	GO:0003016;GO:0004222;GO:0007218;GO:0046872	K09610	[EC:3.4.24.-]	endothelin-converting enzyme-like 1 isoform X1 [Ovis aries]	101102212
LOC114112825	-3.85402	-0.800721	8.92433e-05	0.0123254	Down Regulation	NC_056055.1	89724586	89725173	-	588	LOC114112825	-	K05440	-	interferon omega-1-like [Ovis aries]	114112825
VNN2	-2.03224	1.94889	8.92908e-05	0.0123254	Down Regulation	NC_056061.1	58195233	58219849	-	1994	VNN2	GO:0006807;GO:0016811	K08069	[EC:3.5.1.92]	vascular non-inflammatory molecule 2 [Ovis aries]	101105417
IFIT2	-0.873387	4.05986	9.14865e-05	0.012449	Nodiff	NC_056075.1	10850972	10859593	+	3819	IFIT2	GO:0035457;GO:0042802	K24848	-	interferon-induced protein with tetratricopeptide repeats 2 [Ovis aries]	101101941
SLC5A5	-2.43642	1.6715	9.15032e-05	0.012449	Down Regulation	NC_056058.1	5030127	5041513	-	2625	SLC5A5	GO:0005634;GO:0005886;GO:0015111;GO:0016021;GO:0071320;GO:0071371;GO:1904200	K14385	-	sodium/iodide cotransporter isoform X1 [Ovis aries]	101112315
C16H5orf47	-4.35	-0.692998	9.46125e-05	0.0127801	Down Regulation	NC_056069.1	5866815	5890471	+	854	C16H5orf47	-	-	-	uncharacterized protein C5orf47 homolog [Ovis aries]	121816836
COL6A1	-1.60598	4.26618	9.53431e-05	0.0127875	Down Regulation	NC_056054.1	266407449	266428488	+	3963	COL6A1	-	K06238	-	collagen alpha-1(VI) chain [Ovis aries]	101111927
HSPB3	1.2979	3.28266	9.76405e-05	0.0130034	Up Regulation	NC_056069.1	24828205	24838349	-	1642	HSPB3	GO:0005737;GO:0016607	K09544	-	heat shock protein beta-3 [Ovis aries]	101118384
TRIM21	-1.59617	2.46798	0.000100857	0.0133379	Down Regulation	NC_056068.1	49572614	49585593	+	4244	TRIM21	GO:0003713;GO:0005654;GO:0005737;GO:0006513;GO:0008270;GO:0010508;GO:0019005;GO:0031648;GO:0032088;GO:0032092;GO:0032897;GO:0034341;GO:0042802;GO:0045787;GO:0045824;GO:0046598;GO:0051091;GO:0051865;GO:0061630;GO:0070534;GO:0090086;GO:1902187	K10651	[EC:2.3.2.27]	E3 ubiquitin-protein ligase TRIM21 [Ovis aries]	101114640
ROPN1	1.72169	0.34296	0.000103388	0.0135775	Up Regulation	NC_056054.1	189208702	189238864	-	966	ROPN1	GO:0001932;GO:0005737;GO:0030317;GO:0044782;GO:0048240;GO:0061512;GO:0097228;GO:0097598	-	-	ropporin-1A isoform X1 [Ovis aries]	101116109
ASS1	1.31069	4.27313	0.000107199	0.013981	Up Regulation	NC_056056.1	6091602	6143739	-	1640	ASS1	GO:0000050;GO:0000052;GO:0000053;GO:0004055;GO:0005524;GO:0005739;GO:0005829;GO:0006526;GO:0006531;GO:0007623;GO:0016597;GO:0042802;GO:0045429;GO:0071499;GO:1903038	K01940	[EC:6.3.4.5]	argininosuccinate synthase isoform X1 [Ovis aries]	101115012
LOC101110450	-1.57523	1.64426	0.000109672	0.014195	Down Regulation	NC_056069.1	10258750	10301266	-	6408	LOC101110450	-	K12807	-	baculoviral IAP repeat-containing protein 1 isoform X1 [Ovis aries]	101110450
HAP1	3.26807	3.98459	0.000111304	0.014195	Up Regulation	NC_056064.1	41671859	41680819	-	2590	HAP1	-	-	-	LOW QUALITY PROTEIN: huntingtin-associated protein 1 [Ovis aries]	121820619
MLKL	-1.07721	2.52055	0.000111576	0.014195	Down Regulation	NC_056067.1	1603994	1631829	-	5461	MLKL	GO:0004672;GO:0005524;GO:0005634;GO:0005829;GO:0005886;GO:0007166;GO:0019901;GO:0030054;GO:0044877;GO:0051607;GO:0070207;GO:0097527;GO:0097528	K08849	[EC:2.7.11.1]	mixed lineage kinase domain-like protein isoform X1 [Ovis aries]	101115147
CAPSL	7.63137	-0.232378	0.00011219	0.014195	Up Regulation	NC_056069.1	38375200	38412423	+	1626	CAPSL	GO:0005509	K23909	-	calcyphosin-like protein isoform X1 [Ovis aries]	101110872
KCNJ13	-1.64736	1.56573	0.000112801	0.014195	Down Regulation	NC_056054.1	8192500	8199928	+	1392	KCNJ13	GO:0005242;GO:0016021;GO:0034765	K05006	-	inward rectifier potassium channel 13 [Ovis aries]	101105861
LOC101107516	-1.57974	1.08225	0.000113521	0.014195	Down Regulation	NC_056056.1	209168425	209178331	+	2028	LOC101107516	-	K24791	[EC:3.4.21.-]	complement C1r subcomponent-like protein isoform X1 [Ovis aries]	101107516
NR1D1	0.746805	5.05059	0.000114094	0.014195	Nodiff	NC_056064.1	40142119	40149008	-	1851	NR1D1	GO:0000785;GO:0001222;GO:0001227;GO:0001678;GO:0005737;GO:0005978;GO:0008270;GO:0010498;GO:0016604;GO:0020037;GO:0031648;GO:0032922;GO:0034144;GO:0042632;GO:0042749;GO:0043124;GO:0043197;GO:0044321;GO:0045598;GO:0045893;GO:0060086;GO:0061178;GO:0061469;GO:0061889;GO:0070859;GO:0070888;GO:0071222;GO:0071347;GO:0071356;GO:0120163;GO:1903979	K03728	-	nuclear receptor subfamily 1 group D member 1 [Ovis aries]	100174903
LOC101112891	-1.29781	4.63064	0.000118212	0.0145271	Down Regulation	NC_056073.1	26406304	26420566	-	5445	LOC101112891	GO:0005615	K03989	-	complement C4-like isoform X1 [Ovis aries]	101112891
SST	0.680573	7.44617	0.000118519	0.0145271	Nodiff	NC_056054.1	200453333	200454581	+	409	SST	GO:0005179;GO:0005615;GO:0030334	K05237	-	somatostatin precursor [Ovis aries]	443006
SLC13A4	-1.86726	4.48874	0.000119413	0.0145271	Down Regulation	NC_056057.1	100936416	100979763	-	3651	SLC13A4	GO:0006814;GO:0016021;GO:0022857	K14444	-	solute carrier family 13 member 4 isoform X1 [Ovis aries]	101102386
LOC101115576	-2.7343	-1.19973	0.000120385	0.0145271	Down Regulation	NC_056071.1	57133173	57167734	+	5065	LOC101115576	GO:0005615	K04525	-	serpin A3-7 isoform X1 [Ovis aries]	101115576
SPATC1L	-1.93459	0.0412539	0.000120605	0.0145271	Down Regulation	NC_056054.1	266603113	266624529	-	4473	SPATC1L	GO:0005813;GO:0007283;GO:0008154;GO:0010739;GO:0034237;GO:0097224;GO:2000481	-	-	speriolin-like protein isoform X2 [Ovis aries]	101112184
NGFR	4.64845	2.65637	0.000129022	0.0154426	Up Regulation	NC_056064.1	36825401	36844986	-	3319	NGFR	GO:0001678;GO:0005035;GO:0005516;GO:0005654;GO:0005737;GO:0005886;GO:0005911;GO:0006886;GO:0006919;GO:0007266;GO:0007411;GO:0007417;GO:0009986;GO:0014069;GO:0015026;GO:0016021;GO:0016048;GO:0021675;GO:0031069;GO:0031267;GO:0031625;GO:0032922;GO:0035907;GO:0040037;GO:0042488;GO:0048146;GO:0048406;GO:0051402;GO:0051799;GO:1900182;GO:1902895;GO:1903588;GO:1904646;GO:2001235	K02583	-	tumor necrosis factor receptor superfamily member 16 [Ovis aries]	101119064
LOC101111868	-1.16338	2.41521	0.00013176	0.0156141	Down Regulation	NC_056080.1	11787115	11798562	+	1443	LOC101111868	GO:0005634	-	-	transcription elongation factor A N-terminal and central domain-containing protein isoform X1 [Ovis aries]	101111868
ANOS1	0.562504	7.35977	0.000132487	0.0156141	Nodiff	NC_056080.1	1336521	1558611	+	6761	ANOS1	GO:0005576;GO:0030414	K23413	-	anosmin-1 [Ovis aries]	101118853
BATF2	-2.37036	-1.00178	0.000132931	0.0156141	Down Regulation	NC_056074.1	39658693	39665195	-	1755	BATF2	GO:0003677;GO:0003700;GO:0006357;GO:0042832;GO:0043011	K09034	-	basic leucine zipper transcriptional factor ATF-like 2 isoform X1 [Ovis aries]	105607156
CAMKV	0.605125	8.19138	0.000136919	0.0159832	Nodiff	NC_056072.1	50434281	50445969	+	3038	CAMKV	GO:0004672;GO:0005524;GO:0098978;GO:0099159	K08812	[EC:2.7.11.-]	caM kinase-like vesicle-associated protein [Ovis aries]	101123415
COL12A1	-1.46426	5.4248	0.000138674	0.0160888	Down Regulation	NC_056061.1	1866046	1983094	-	11418	COL12A1	GO:0005576;GO:0005581;GO:0035987	K08132	-	collagen alpha-1(XII) chain isoform X1 [Ovis aries]	101109808
LOC101120341	0.724587	5.21984	0.000139696	0.0161085	Nodiff	NC_056064.1	16681913	16977277	+	2669	LOC101120341	-	K04828	-	acid-sensing ion channel 2 [Ovis aries]	101120341
LOC101105132	1.59859	5.04774	0.000144048	0.0165096	Up Regulation	NC_056059.1	42660231	42661808	+	1578	LOC101105132	GO:0005524;GO:0006457;GO:0009408;GO:0030544;GO:0046872;GO:0051082	K09502	-	dnaJ homolog subfamily A member 1 [Ovis aries]	101105132
HINT1	-1.15085	5.20927	0.000146808	0.0166425	Down Regulation	NC_056058.1	21046462	21052574	+	539	HINT1	GO:0003824	K02503	-	histidine triad nucleotide-binding protein 1 [Ovis aries]	101104062
SOWAHA	1.4719	5.48003	0.000146967	0.0166425	Up Regulation	NC_056058.1	42072923	42076521	+	3599	SOWAHA	-	-	-	ankyrin repeat domain-containing protein SOWAHA [Ovis aries]	101118273
FHIP1A	-1.14758	3.74327	0.000149302	0.0168063	Down Regulation	NC_056070.1	6273992	6580163	-	4906	FHIP1A	-	-	-	FHF complex subunit HOOK interacting protein 1A isoform X1 [Ovis aries]	101105280
ISLR	-1.5156	2.49116	0.000150997	0.0168356	Down Regulation	NC_056071.1	32166790	32169937	-	2433	ISLR	-	-	-	immunoglobulin superfamily containing leucine-rich repeat protein [Ovis aries]	101110878
GABRA5	0.82878	6.48593	0.000151343	0.0168356	Nodiff	NC_056071.1	3617414	3709192	+	2505	GABRA5	GO:0001662;GO:0004890;GO:0005230;GO:0005254;GO:0005654;GO:0005829;GO:0006821;GO:0007214;GO:0007605;GO:0008306;GO:0030425;GO:0034707;GO:0043524;GO:0044297;GO:0045211;GO:0060119;GO:0060384;GO:0090102	K05175	-	gamma-aminobutyric acid receptor subunit alpha-5 [Ovis aries]	101115159
LOC101123672	-1.04674	4.8463	0.000156376	0.0172937	Down Regulation	NC_056073.1	26444433	26459096	-	5445	LOC101123672	GO:0004866;GO:0005615;GO:0006954;GO:0006958	K03989	-	complement C4 isoform X1 [Ovis aries]	101123672
TUBB2B	0.583467	7.1558	0.000159056	0.0174879	Nodiff	NC_056073.1	49608645	49611843	+	1828	TUBB2B	-	K07375	-	tubulin beta-2B chain [Ovis aries]	101122475
FTL	-1.30069	5.5542	0.000167233	0.0182806	Down Regulation	NC_056067.1	55282352	55283924	+	887	FTL	GO:0005506;GO:0006826;GO:0006879;GO:0008043;GO:0008199	K13625	-	ferritin light chain [Ovis aries]	101103834
APOA1	-0.770586	6.15241	0.000180172	0.0195818	Nodiff	NC_056068.1	27224306	27258309	-	3446	APOA1	GO:0001540;GO:0001932;GO:0001935;GO:0002719;GO:0005543;GO:0006656;GO:0006695;GO:0007186;GO:0007229;GO:0008035;GO:0008211;GO:0010804;GO:0010873;GO:0010875;GO:0010903;GO:0015485;GO:0018158;GO:0018206;GO:0019899;GO:0019915;GO:0030139;GO:0030300;GO:0030325;GO:0031072;GO:0032489;GO:0032691;GO:0033344;GO:0033700;GO:0034115;GO:0034191;GO:0034361;GO:0034366;GO:0034375;GO:0034380;GO:0035025;GO:0042158;GO:…	K08757	-	apolipoprotein A-I isoform X1 [Ovis aries]	101117785
DPYSL3	0.88555	5.89302	0.000183169	0.0197938	Nodiff	NC_056058.1	56330924	56448364	-	5383	DPYSL3	GO:0005737;GO:0010975;GO:0016810;GO:0030334;GO:0030426;GO:0031005;GO:0048678;GO:0051017;GO:0051491	-	-	dihydropyrimidinase-related protein 3 isoform X1 [Ovis aries]	101114775
CRYM	1.08413	7.10399	0.000192701	0.0205967	Up Regulation	NC_056077.1	19547756	19569907	-	1311	CRYM	GO:0000122;GO:0003714;GO:0005634;GO:0005739;GO:0005829;GO:0007605;GO:0042403;GO:0042803;GO:0047127;GO:0050661;GO:0070324;GO:0070327	K18258	[EC:1.5.1.25]	ketimine reductase mu-crystallin isoform X1 [Ovis aries]	101102280
LOC101110922	2.14947	5.70227	0.000192778	0.0205967	Up Regulation	NC_056056.1	94076915	94097312	-	5110	LOC101110922	GO:0001709;GO:0001768;GO:0001972;GO:0005506;GO:0005737;GO:0006805;GO:0006954;GO:0007140;GO:0007283;GO:0008401;GO:0009954;GO:0010628;GO:0016020;GO:0016709;GO:0020037;GO:0030326;GO:0034653;GO:0043587;GO:0045580;GO:0048384;GO:0048387;GO:0060349;GO:0061436;GO:0070268;GO:0071300;GO:2001037	K12664	[EC:1.14.14.-]	cytochrome P450 26B1 [Ovis aries]	101110922
LOC114114520	-2.83648	2.16928	0.000195215	0.0206515	Down Regulation	NC_056057.1	60829457	60831808	+	2290	LOC114114520	-	-	-	LOW QUALITY PROTEIN: vasculin [Ovis aries]	114114520
SLC18A3	8.11598	1.65767	0.000195618	0.0206515	Up Regulation	NC_056078.1	42720996	42722985	+	1990	SLC18A3	GO:0016021;GO:0022857	K14636	-	vesicular acetylcholine transporter [Ovis aries]	105605099
HOATZ	3.64054	-0.844143	0.000196566	0.0206515	Up Regulation	NC_056068.1	21502837	21539167	+	652	HOATZ	GO:0005737;GO:0005929;GO:0007283;GO:0030317;GO:0035082	-	-	cilia- and flagella-associated protein HOATZ isoform X1 [Ovis aries]	101107987
SLC6A6	-0.748228	4.49262	0.000200371	0.0209349	Nodiff	NC_056072.1	57717268	57797541	-	4694	SLC6A6	GO:0005369;GO:0006836;GO:0050804;GO:0098982;GO:0099055	K05039	-	sodium- and chloride-dependent taurine transporter isoform X3 [Ovis aries]	101105033
WFS1	1.51886	7.84213	0.000213182	0.022151	Up Regulation	NC_056059.1	103615018	103659699	-	5141	WFS1	GO:0005783;GO:0016021;GO:0030433;GO:0030968;GO:0031398;GO:0045927;GO:0050821;GO:0051117;GO:0055074;GO:1902236;GO:2000675	K14020	-	wolframin [Ovis aries]	101112732
TMIE	1.85704	0.650101	0.000218482	0.0225777	Up Regulation	NC_056072.1	52782070	52790771	-	1680	TMIE	GO:0007605;GO:0016021;GO:0042472	K23907	-	transmembrane inner ear expressed protein [Ovis aries]	101116181
ITGA1	-0.721665	4.77395	0.000220872	0.0227006	Nodiff	NC_056069.1	26287155	26457572	-	11134	ITGA1	GO:0005925;GO:0007229;GO:0008285;GO:0009897;GO:0019903;GO:0030593;GO:0032516;GO:0034665;GO:0042059;GO:0045123;GO:0045178;GO:0046872;GO:0098639	K06480	-	integrin alpha-1 isoform X1 [Ovis aries]	101114307
GPX5	5.40408	-1.92429	0.000223509	0.0228475	Up Regulation	NC_056073.1	29301773	29310445	-	1354	GPX5	GO:0004602;GO:0006979	K00432	[EC:1.11.1.9]	epididymal secretory glutathione peroxidase precursor [Ovis aries]	100913163
C1QA	-0.716241	4.20842	0.000230887	0.0232493	Nodiff	NC_056055.1	243922415	243925458	-	1278	C1QA	GO:0001774;GO:0005576;GO:0006958;GO:0007568;GO:0016322;GO:0048143;GO:0098794;GO:0150062;GO:0150064;GO:1901216	K03986	-	complement C1q subcomponent subunit A isoform X1 [Ovis aries]	101102126
FOS	0.964752	6.20485	0.000230978	0.0232493	Nodiff	NC_056060.1	84571490	84574889	+	2075	FOS	GO:0000978;GO:0000979;GO:0001102;GO:0001228;GO:0003682;GO:0005654;GO:0005783;GO:0005829;GO:0007179;GO:0007399;GO:0031668;GO:0032993;GO:0034614;GO:0035914;GO:0035976;GO:0035994;GO:0042493;GO:0045672;GO:0060395;GO:0070412;GO:0071276;GO:0071277	K04379	-	proto-oncogene c-Fos [Ovis aries]	443218
LY6H	0.76843	5.98405	0.000231128	0.0232493	Nodiff	NC_056062.1	14317381	14321036	+	2138	LY6H	-	K06846	-	lymphocyte antigen 6H isoform X1 [Ovis aries]	101118536
FZD10	-2.24395	0.944493	0.000234937	0.0235074	Down Regulation	NC_056070.1	46984097	46988678	-	4582	FZD10	-	K02842	-	frizzled-10 [Ovis aries]	101118991
DNAH5	1.59456	2.50574	0.000238111	0.0236996	Up Regulation	NC_056069.1	59363782	59625732	+	15766	DNAH5	GO:0003351;GO:0005524;GO:0005576;GO:0005874;GO:0007368;GO:0007507;GO:0008569;GO:0021670;GO:0030317;GO:0036157;GO:0036158;GO:0051649;GO:0097729	K10408	-	dynein axonemal heavy chain 5 [Ovis aries]	101104179
LOC101111096	-2.37162	-0.884075	0.000249667	0.0247197	Down Regulation	NC_056058.1	11962098	11963241	-	1142	LOC101111096	-	K04257	-	LOW QUALITY PROTEIN: olfactory receptor 18-like [Ovis aries]	101111096
LOC101104205	-2.35191	-0.529659	0.000251318	0.0247536	Down Regulation	NC_056055.1	9649993	9662245	+	1262	LOC101104205	GO:0004867;GO:0005576;GO:0005886;GO:0018298;GO:0019862;GO:0020037;GO:0042803	K23620	-	protein AMBP [Ovis aries]	101104205
SERPINA1	-3.10572	-1.37074	0.000258615	0.0252448	Down Regulation	NC_056071.1	56838841	56850641	-	1474	SERPINA1	GO:0005615	K03984	-	alpha-1-antiproteinase precursor [Ovis aries]	443388
KLHDC8A	0.977164	5.66179	0.000258975	0.0252448	Nodiff	NC_056065.1	2962640	2969034	-	3249	KLHDC8A	-	-	-	kelch domain-containing protein 8A isoform X1 [Ovis aries]	101110350
LOC101105481	-4.52043	-1.53288	0.000264028	0.0256053	Down Regulation	NC_056054.1	66550641	66584151	-	2869	LOC101105481	GO:0003924;GO:0005525	K20899	-	guanylate-binding protein 1-like isoform X1 [Ovis aries]	101105481
FLRT1	0.834799	4.69961	0.000268788	0.0259339	Nodiff	NC_056074.1	38877036	38898248	+	10682	FLRT1	GO:0005886;GO:0016021	K16362	-	leucine-rich repeat transmembrane protein FLRT1 [Ovis aries]	101122315
VEGFA	-0.649914	6.16531	0.00027341	0.026246	Nodiff	NC_056073.1	17279780	17295199	+	3213	VEGFA	GO:0001525;GO:0008083;GO:0008201;GO:0016020;GO:0030154;GO:0051781	K05448	-	vascular endothelial growth factor A isoform X1, partial [Ovis aries]	443103
TAC1	2.87284	5.19811	0.000284626	0.0271847	Up Regulation	NC_056057.1	15770236	15778970	+	1100	TAC1	GO:0005576;GO:0006954;GO:0007204;GO:0007217;GO:0019233;GO:0030424;GO:0043025;GO:0048265;GO:1990090	K05239	-	protachykinin-1 precursor [Ovis aries]	100034669
NELL1	0.706031	4.67155	0.00028756	0.0273269	Nodiff	NC_056074.1	20804714	21839088	-	3396	NELL1	-	K24342	-	protein kinase C-binding protein NELL1 isoform X1 [Ovis aries]	101112858
LOC101123010	3.13249	-1.49718	0.000293249	0.0277282	Up Regulation	NC_056054.1	264499185	264503451	-	584	LOC101123010	GO:0004869	K13907	-	cystatin-B [Ovis aries]	101123010
APLNR	-1.72674	2.51293	0.000296609	0.0279063	Down Regulation	NC_056068.1	79273577	79277201	-	3625	APLNR	GO:0004930;GO:0005886;GO:0007369;GO:0016021;GO:0043951;GO:0045766;GO:0051281;GO:1904325	K04174	-	apelin receptor [Ovis aries]	101119419
SLC5A7	8.35276	3.47749	0.000299039	0.02795	Up Regulation	NC_056056.1	61718010	61743433	+	5802	SLC5A7	GO:0001701;GO:0005307;GO:0005886;GO:0007271;GO:0007274;GO:0008292;GO:0016021;GO:0031594;GO:0033265;GO:0043025	K14387	-	high affinity choline transporter 1 [Ovis aries]	101115268
NTRK1	5.05188	1.70313	0.000301063	0.02795	Up Regulation	NC_056054.1	106803356	106821824	+	2649	NTRK1	GO:0004714;GO:0005524;GO:0005769;GO:0005770;GO:0005887;GO:0007623;GO:0008285;GO:0009986;GO:0010465;GO:0010976;GO:0030183;GO:0030424;GO:0038083;GO:0042490;GO:0042803;GO:0043235;GO:0043524;GO:0043547;GO:0046579;GO:0048011;GO:0048406;GO:0048485;GO:0051092;GO:0051965;GO:0060385;GO:0061368;GO:0070374	K03176	[EC:2.7.10.1]	high affinity nerve growth factor receptor [Ovis aries]	101109763
LOC101109915	-1.78557	1.82354	0.000301507	0.02795	Down Regulation	NC_056070.1	61424245	61447835	-	4649	LOC101109915	-	K14216	[EC:2.7.7.84]	2'-5'-oligoadenylate synthase 2 isoform X1 [Ovis aries]	101109915
PCP4	1.13473	6.72879	0.000303601	0.0280068	Up Regulation	NC_056054.1	260670721	260738990	+	543	PCP4	GO:0005509;GO:0005516;GO:0032991;GO:0045666;GO:0099004	-	-	calmodulin regulator protein PCP4 [Ovis aries]	101119182
DRD1	1.25673	5.14711	0.000305948	0.0280863	Up Regulation	NC_056060.1	5708639	5712758	+	4026	DRD1	GO:0001588;GO:0004930;GO:0005887;GO:0007187;GO:0007190;GO:0007191;GO:0010628;GO:0035240;GO:0042311;GO:0043197;GO:0051281;GO:0051482;GO:0060158;GO:0060170;GO:0097730	K04144	-	D(1A) dopamine receptor [Ovis aries]	100568292
HERC6	-1.71814	1.85112	0.000311161	0.0284268	Down Regulation	NC_056059.1	36963957	37018567	-	3770	HERC6	GO:0004842	K22372	[EC:2.3.2.-]	probable E3 ubiquitin-protein ligase HERC6 isoform X1 [Ovis aries]	101103321
CD244	-1.67874	2.21521	0.000315698	0.0287028	Down Regulation	NC_056054.1	112068841	112105468	-	3996	CD244	GO:0002323;GO:0009897;GO:0016021;GO:0032729;GO:0032757;GO:0038023;GO:0042288;GO:0060732;GO:0071663	K06582	-	natural killer cell receptor 2B4 isoform X1 [Ovis aries]	101121900
FEM1C	-0.723625	4.91207	0.00032133	0.0290749	Nodiff	NC_056060.1	4361094	4387631	-	4149	FEM1C	GO:0005654;GO:0005829	-	-	protein fem-1 homolog C [Ovis aries]	101106330
LAMA4	-0.898577	5.22217	0.000329368	0.0295784	Nodiff	NC_056061.1	25501364	25646053	+	6231	LAMA4	GO:0001568;GO:0005102;GO:0005604;GO:0007155;GO:0030155;GO:0030334;GO:0031594;GO:0043083;GO:0045995;GO:0050873;GO:0120163	K06241	-	laminin subunit alpha-4 isoform X1 [Ovis aries]	101107969
LPL	1.90253	3.94792	0.000330022	0.0295784	Up Regulation	NC_056055.1	45917232	45942109	-	3138	LPL	GO:0004465;GO:0004806;GO:0005102;GO:0005509;GO:0005615;GO:0005886;GO:0006631;GO:0006633;GO:0008201;GO:0008970;GO:0009617;GO:0009749;GO:0009986;GO:0010744;GO:0010886;GO:0010890;GO:0019433;GO:0031670;GO:0032731;GO:0032755;GO:0032760;GO:0034185;GO:0034361;GO:0034371;GO:0034372;GO:0042627;GO:0042632;GO:0042803;GO:0043395;GO:0045600;GO:0050729;GO:0052739;GO:0052740;GO:0055096;GO:0070328;GO:0071398;GO:…	K01059	[EC:3.1.1.34]	lipoprotein lipase precursor [Ovis aries]	443408
ERAP1	-0.670673	4.20685	0.000337007	0.0299624	Nodiff	NC_056058.1	93787190	93827384	-	5201	ERAP1	GO:0005138;GO:0005576;GO:0005789;GO:0006509;GO:0008217;GO:0008270;GO:0016021;GO:0019885;GO:0070006	K09604	[EC:3.4.11.-]	endoplasmic reticulum aminopeptidase 1 [Ovis aries]	101110506
SLC16A6	-1.00771	3.73607	0.000337475	0.0299624	Down Regulation	NC_056064.1	61032699	61052826	+	4764	SLC16A6	GO:0016021;GO:0022857	K08183	-	monocarboxylate transporter 7 isoform X1 [Ovis aries]	101116069
LOC101107641	-1.1974	4.12877	0.000345875	0.0305647	Down Regulation	NC_056073.1	27176960	27188712	+	2395	LOC101107641	-	K06751	-	BOLA class I histocompatibility antigen, alpha chain BL3-7 isoform X1 [Ovis aries]	101107641
RGS14	1.89872	4.97983	0.000356736	0.0313211	Up Regulation	NC_056058.1	36563833	36578116	+	2489	RGS14	GO:0000278;GO:0001965;GO:0005092;GO:0005096;GO:0005737;GO:0005813;GO:0005819;GO:0005886;GO:0006913;GO:0007051;GO:0007059;GO:0007612;GO:0007616;GO:0008017;GO:0010070;GO:0014069;GO:0016604;GO:0031914;GO:0032794;GO:0035556;GO:0043197;GO:0043407;GO:0043547;GO:0043620;GO:0045744;GO:0060291;GO:0098978	K17706	-	regulator of G-protein signaling 14 isoform X1 [Ovis aries]	101106525
ACSS3	-0.671788	5.92056	0.000357826	0.0313211	Nodiff	NC_056056.1	117145188	117318853	+	4198	ACSS3	GO:0000166;GO:0003987;GO:0005759;GO:0050218	K01908	[EC:6.2.1.17]	acyl-CoA synthetase short-chain family member 3, mitochondrial [Ovis aries]	101103801
CCN5	-2.20255	0.321987	0.000359404	0.0313211	Down Regulation	NC_056066.1	73072719	73085643	+	1512	CCN5	GO:0005520;GO:0005615;GO:0005634;GO:0007165	K23089	-	CCN family member 5 [Ovis aries]	101106613
PPP1R3C	-0.626479	5.8171	0.000363417	0.0315256	Nodiff	NC_056075.1	13011220	13016061	-	2574	PPP1R3C	GO:0005978;GO:0019903;GO:2001069	K07189	-	protein phosphatase 1 regulatory subunit 3C [Ovis aries]	101123512
C6	-1.86248	0.272974	0.000365582	0.0315686	Down Regulation	NC_056069.1	33487264	33571755	+	3666	C6	GO:0001701;GO:0001970;GO:0005576;GO:0005579;GO:0006958;GO:0019835;GO:0045087;GO:0045766	K03995	-	complement component C6 [Ovis aries]	101102674
KCNN4	1.66799	2.79055	0.000372509	0.031785	Up Regulation	NC_056067.1	51777527	51791060	-	3208	KCNN4	GO:0005516;GO:0005886;GO:0006816;GO:0006884;GO:0016021;GO:0016286;GO:0019903;GO:0030322;GO:0031982;GO:0045332;GO:0046541;GO:0050714;GO:0050862	K04945	-	intermediate conductance calcium-activated potassium channel protein 4 isoform X1 [Ovis aries]	101108597
BGN	-0.802653	5.20478	0.000372709	0.031785	Nodiff	NC_056080.1	80758292	80772161	-	2139	BGN	GO:0005539;GO:0005576;GO:0009986;GO:0019800;GO:0030133;GO:0031012;GO:0042383;GO:0050840;GO:0060348;GO:0061975	K08118	-	biglycan precursor [Ovis aries]	443011
TGFBR2	-0.661457	4.74621	0.00037313	0.031785	Nodiff	NC_056072.1	5139178	5228161	+	4346	TGFBR2	GO:0001569;GO:0001570;GO:0001701;GO:0001947;GO:0002053;GO:0002088;GO:0002651;GO:0002663;GO:0002666;GO:0003148;GO:0003149;GO:0003186;GO:0003214;GO:0003274;GO:0003430;GO:0005026;GO:0005524;GO:0005539;GO:0005901;GO:0007179;GO:0007219;GO:0007224;GO:0007369;GO:0007420;GO:0009897;GO:0010468;GO:0010634;GO:0016021;GO:0018105;GO:0018107;GO:0032147;GO:0034713;GO:0035162;GO:0040008;GO:0042493;GO:0043011;GO:…	K04388	[EC:2.7.11.30]	TGF-beta receptor type-2 isoform X1 [Ovis aries]	494191
DUSP26	0.519264	6.48817	0.00037502	0.0318027	Nodiff	NC_056079.1	28387774	28394484	-	1588	DUSP26	GO:0000122;GO:0001102;GO:0002039;GO:0004647;GO:0004725;GO:0005654;GO:0005794;GO:0008138;GO:0044387;GO:0045785;GO:0070373;GO:0106306;GO:0106307;GO:1902310	K14165	-	dual specificity protein phosphatase 26 [Ovis aries]	101108886
LOC101111435	-5.61502	-1.83788	0.000381089	0.0321731	Down Regulation	NC_056055.1	89730816	89732215	-	1400	LOC101111435	GO:0005125;GO:0005126;GO:0005615;GO:0007565;GO:0051607	K05414	-	interferon alpha-H-like [Ovis aries]	101111435
NT5C1A	-0.954542	2.71944	0.000384626	0.0323274	Nodiff	NC_056054.1	14295641	14311624	-	2214	NT5C1A	GO:0000166;GO:0000287;GO:0005829;GO:0008253;GO:0046059	K01081	[EC:3.1.3.5]	cytosolic 5'-nucleotidase 1A [Ovis aries]	101119593
CSTL1	-3.94397	0.623515	0.000393184	0.0329005	Down Regulation	NC_056066.1	41645241	41650910	+	2715	CSTL1	GO:0004869	-	-	cystatin-like 1 [Ovis aries]	101104001
ZIC3	-1.11987	2.61427	0.000396435	0.0330264	Down Regulation	NC_056080.1	97679929	97691396	-	4557	ZIC3	GO:0000978;GO:0001228;GO:0001947;GO:0005654;GO:0005737;GO:0009952;GO:0030324;GO:0035469;GO:0035545;GO:0046872;GO:0071907;GO:0071910	K18487	-	zinc finger protein ZIC 3 isoform X1 [Ovis aries]	101116459
SEZ6	0.710701	6.34765	0.00040426	0.0335306	Nodiff	NC_056064.1	20265514	20313571	-	4215	SEZ6	GO:0005783;GO:0008344;GO:0016021;GO:0021680;GO:0043025;GO:0043197;GO:0043198;GO:0048471;GO:0050773;GO:0060074;GO:0060079;GO:0090036;GO:0097440	K24363	-	seizure protein 6 homolog isoform X1 [Ovis aries]	101121277
GC	-2.77189	-1.19587	0.000409565	0.0338222	Down Regulation	NC_056059.1	87711294	87754191	-	1677	GC	GO:0003779;GO:0005499;GO:0005615;GO:0090482	K12258	-	vitamin D-binding protein [Ovis aries]	101102644
VAT1L	1.12359	6.90643	0.000418083	0.0343755	Up Regulation	NC_056067.1	4512232	4682091	+	3885	VAT1L	GO:0008270;GO:0016491	-	-	synaptic vesicle membrane protein VAT-1 homolog-like [Ovis aries]	101119925
CD74	-0.764317	7.32472	0.000426127	0.0348852	Nodiff	NC_056058.1	59511696	59519484	-	1620	CD74	GO:0001961;GO:0002606;GO:0002830;GO:0002906;GO:0004896;GO:0005764;GO:0005771;GO:0005783;GO:0005794;GO:0006886;GO:0009897;GO:0016021;GO:0016064;GO:0019886;GO:0034341;GO:0035691;GO:0035692;GO:0035693;GO:0035718;GO:0042289;GO:0042613;GO:0043518;GO:0045059;GO:0045060;GO:0045581;GO:0045582;GO:0050731;GO:0050998;GO:0051085;GO:0060907;GO:0070206;GO:0070374;GO:0090023;GO:1902166;GO:2000343	K06505	-	HLA class II histocompatibility antigen gamma chain isoform X1 [Ovis aries]	101102561
MC4R	1.33373	1.51739	0.000431761	0.0351941	Up Regulation	NC_056076.1	59477477	59481345	-	3869	MC4R	GO:0004980;GO:0005886;GO:0007189;GO:0007631;GO:0016021;GO:0019222;GO:0030073;GO:0031625;GO:0032868;GO:0042923;GO:0045780	K04202	-	melanocortin receptor 4 [Ovis aries]	100147707
COL4A5	-1.06196	2.37213	0.000450373	0.0365537	Down Regulation	NC_056080.1	126470341	126732394	-	6538	COL4A5	GO:0005201;GO:0005587;GO:0007528;GO:0016020;GO:0031594;GO:0038063	K06237	-	collagen alpha-5(IV) chain isoform X1 [Ovis aries]	101112706
DNAAF10	0.712615	4.24626	0.000457506	0.0369739	Nodiff	NC_056056.1	40165922	40197113	+	2173	DNAAF10	-	K24761	-	dynein axonemal assembly factor 10 [Ovis aries]	101111267
KRT17	3.20287	-1.15837	0.000462595	0.0372261	Up Regulation	NC_056064.1	41576129	41581684	-	1516	KRT17	GO:0005198;GO:0005882	K07604	-	keratin 17, type I [Ovis aries]	100303604
HES6	1.08772	4.06431	0.000470073	0.0376676	Up Regulation	NC_056054.1	3085890	3087626	+	1338	HES6	-	K09087	-	transcription cofactor HES-6 isoform X1 [Ovis aries]	105601964
NUMBL	0.591004	5.59751	0.00047308	0.0377486	Nodiff	NC_056067.1	49359161	49383762	-	3834	NUMBL	GO:0005737;GO:0007409;GO:0019221;GO:0019538;GO:0021670;GO:0021849;GO:0034332;GO:0050769	K06057	-	numb-like protein isoform X1 [Ovis aries]	101120009
BMP4	-1.25392	3.07628	0.000478372	0.0379516	Down Regulation	NC_056060.1	64606215	64610940	-	2493	BMP4	GO:0000186;GO:0001649;GO:0001658;GO:0001843;GO:0001938;GO:0001958;GO:0002043;GO:0002062;GO:0002320;GO:0003014;GO:0003130;GO:0003139;GO:0003148;GO:0003149;GO:0003180;GO:0003184;GO:0003197;GO:0003323;GO:0003337;GO:0005125;GO:0005615;GO:0007182;GO:0007281;GO:0007492;GO:0007500;GO:0008083;GO:0008201;GO:0009791;GO:0009948;GO:0010159;GO:0010453;GO:0010595;GO:0010629;GO:0010718;GO:0010862;GO:0021904;GO:…	K04662	-	bone morphogenetic protein 4 precursor [Ovis aries]	443502
GLRA2	1.14698	3.89769	0.000479638	0.0379516	Up Regulation	NC_056080.1	12680681	12898889	+	3202	GLRA2	GO:0004888;GO:0005887;GO:0007218;GO:0016594;GO:0016934;GO:0022852;GO:0034707;GO:0042995;GO:0045211;GO:0071230;GO:0071294;GO:0071361;GO:0098690;GO:1902476;GO:1904315	K05194	-	glycine receptor subunit alpha-2 [Ovis aries]	101121658
MICU2	0.703371	4.61212	0.000492112	0.0387764	Nodiff	NC_056063.1	35711291	35763224	+	1810	MICU2	GO:0005509;GO:0005758;GO:0036444;GO:0046982;GO:0051561;GO:0051562;GO:1990246	K22828	-	calcium uptake protein 2, mitochondrial [Ovis aries]	101117172
ZG16	-3.84669	-1.9456	0.000496942	0.038861	Down Regulation	NC_056077.1	26975858	26978463	-	887	ZG16	GO:0005796;GO:0030246;GO:0042589;GO:0042834;GO:0050830;GO:0052373;GO:0062023;GO:0070701	-	-	zymogen granule membrane protein 16 [Ovis aries]	101102200
NID2	-0.927485	3.23212	0.000497296	0.038861	Nodiff	NC_056060.1	43100163	43183173	-	4667	NID2	GO:0005509;GO:0005576;GO:0005604;GO:0005886;GO:0007160	K06826	-	nidogen-2 [Ovis aries]	101107101
ATP2C2	-2.04529	-0.40419	0.000503259	0.0389674	Down Regulation	NC_056067.1	10148761	10227255	+	3425	ATP2C2	GO:0005384;GO:0005388;GO:0005524;GO:0009898;GO:0016021;GO:0031410;GO:0046872;GO:0048471;GO:0061180;GO:0072659;GO:0090280	K01537	[EC:7.2.2.10]	calcium-transporting ATPase type 2C member 2 isoform X1 [Ovis aries]	101123576
ANO3	1.95634	6.41074	0.000506063	0.0389674	Up Regulation	NC_056068.1	55652317	56107907	+	6487	ANO3	GO:0005886;GO:0016021;GO:0017128;GO:0046983;GO:0061590;GO:0061591	K19498	-	anoctamin-3 [Ovis aries]	101114464
KCNJ10	-0.604872	7.92059	0.000506166	0.0389674	Nodiff	NC_056054.1	111068499	111104621	-	5228	KCNJ10	GO:0005242;GO:0007601;GO:0007628;GO:0016021;GO:0016323;GO:0022010;GO:0034765;GO:0044297;GO:0048169;GO:0051935;GO:0055075;GO:0060075;GO:0097449;GO:0098793	K05003	-	ATP-sensitive inward rectifier potassium channel 10 [Ovis aries]	101117892
SLC35D3	5.93546	1.14215	0.000506899	0.0389674	Up Regulation	NC_056061.1	62180469	62184857	+	3389	SLC35D3	GO:0005769;GO:0005783;GO:0016021;GO:0070863;GO:0097009	K15281	-	solute carrier family 35 member D3 [Ovis aries]	101121524
TFAP2B	-1.98346	0.107769	0.00051979	0.0397965	Down Regulation	NC_056073.1	23042587	23071563	+	9209	TFAP2B	GO:0000122;GO:0000978;GO:0001228;GO:0003091;GO:0005634;GO:0006006;GO:0008284;GO:0008285;GO:0010842;GO:0010960;GO:0030510;GO:0035136;GO:0035137;GO:0035810;GO:0035909;GO:0042593;GO:0042803;GO:0043524;GO:0043525;GO:0043588;GO:0045444;GO:0045595;GO:0046982;GO:0048485;GO:0050796;GO:0055062;GO:0055074;GO:0055075;GO:0055078;GO:0072017;GO:0072044;GO:0072210;GO:0097070;GO:0097275;GO:0097276;GO:0097277	K09176	-	transcription factor AP-2-beta isoform X1 [Ovis aries]	101103431
PPP1R3B	-1.38167	0.664625	0.000523783	0.0399406	Down Regulation	NC_056079.1	24323792	24335286	-	5220	PPP1R3B	GO:0000164;GO:0005977;GO:0005981;GO:0019888	K07189	-	protein phosphatase 1 regulatory subunit 3B isoform X1 [Ovis aries]	101102871
SCNN1D	1.23984	1.37398	0.000528706	0.040043	Up Regulation	NC_056065.1	50550221	50558112	-	4751	SCNN1D	GO:0015280;GO:0016021;GO:0050896;GO:0050909	K04826	-	amiloride-sensitive sodium channel subunit delta isoform X1 [Ovis aries]	101105267
RANBP3L	-2.41381	2.15561	0.000529361	0.040043	Down Regulation	NC_056069.1	38084007	38143456	+	5418	RANBP3L	GO:0046332;GO:0046907	-	-	ran-binding protein 3-like isoform X4 [Ovis aries]	101109211
CHRNA6	-1.81113	0.505102	0.000536751	0.0402944	Down Regulation	NC_056079.1	36838719	36852932	-	2533	CHRNA6	GO:0004888;GO:0016021;GO:0022848;GO:0045211	K04808	-	neuronal acetylcholine receptor subunit alpha-6 [Ovis aries]	101119532
PRRT1	0.478781	7.28261	0.000540067	0.0402944	Nodiff	NC_056073.1	26308825	26313096	+	2142	PRRT1	GO:0016021	K23896	-	proline-rich transmembrane protein 1 [Ovis aries]	100820743
ADAMTSL3	-1.47655	2.18044	0.000540124	0.0402944	Down Regulation	NW_024599827.1	740257	1122056	-	7392	ADAMTSL3	-	K24429	-	ADAMTS-like protein 3 isoform X1 [Ovis aries]	101107392
ECM2	-0.971313	4.91202	0.000541207	0.0402944	Nodiff	NC_056055.1	28753158	28793626	+	4915	ECM2	GO:0005614;GO:0008201;GO:0010811;GO:0030198;GO:0070052	K08119	-	extracellular matrix protein 2 isoform X1 [Ovis aries]	101108189
ISLR2	0.935776	6.50378	0.000549114	0.0407227	Nodiff	NC_056071.1	32209446	32217887	-	4961	ISLR2	GO:0016021	-	-	immunoglobulin superfamily containing leucine-rich repeat protein 2 isoform X1 [Ovis aries]	101111321
LOC114108618	-1.6744	3.55002	0.000553727	0.0408034	Down Regulation	NC_056071.1	56488907	56494576	-	780	LOC114108618	-	-	-	interferon alpha-inducible protein 27, mitochondrial-like isoform X1 [Ovis aries]	114108618
ADORA2A	3.27477	4.13226	0.000554517	0.0408034	Up Regulation	NC_056070.1	71635366	71643732	-	2000	ADORA2A	GO:0001609;GO:0001963;GO:0001975;GO:0005887;GO:0007189;GO:0007626;GO:0019899;GO:0032230;GO:0042755;GO:0042802;GO:0046636;GO:0050728;GO:0060080;GO:0098794;GO:2001235	K04266	-	adenosine receptor A2a [Ovis aries]	101112926
LRRC3	1.4744	2.23717	0.000570477	0.041815	Up Regulation	NC_056054.1	265143184	265148357	+	4489	LRRC3	GO:0016021	-	-	leucine-rich repeat-containing protein 3 [Ovis aries]	101108273
LOC101113346	-1.88647	-0.212697	0.000574624	0.0418801	Down Regulation	NC_056064.1	14527755	14592074	+	3920	LOC101113346	GO:0000049;GO:0005524;GO:0005654;GO:0005829;GO:0006974;GO:0010942;GO:0016887;GO:0043111;GO:0051607;GO:0090734;GO:2000134	K24458	[EC:3.6.-.-]	LOW QUALITY PROTEIN: schlafen family member 11 [Ovis aries]	101113346
RSAD2	-1.61063	1.70972	0.000575793	0.0418801	Down Regulation	NC_056056.1	16737777	16756304	+	3273	RSAD2	GO:0001650;GO:0003824;GO:0005741;GO:0005743;GO:0005789;GO:0005811;GO:0034157;GO:0034165;GO:0043367;GO:0043621;GO:0045071;GO:0046872;GO:0050709;GO:0051539;GO:0051607;GO:2000553	K15045	-	radical S-adenosyl methionine domain-containing protein 2 [Ovis aries]	101115013
PI16	-1.47921	1.4383	0.000579319	0.0419751	Down Regulation	NC_056073.1	10947188	10961239	+	2853	PI16	GO:0005615;GO:0016021;GO:0061052	K20412	-	peptidase inhibitor 16 isoform X1 [Ovis aries]	101122471
SLC16A12	-1.36925	1.76528	0.000584343	0.0421581	Down Regulation	NC_056075.1	10929447	11029520	-	4678	SLC16A12	GO:0005308;GO:0005887;GO:0016323	K11810	-	monocarboxylate transporter 12 [Ovis aries]	101102689
PNCK	0.558013	5.63061	0.000586304	0.0421581	Nodiff	NC_056080.1	80606559	80610261	+	1960	PNCK	GO:0004683;GO:0005524	K08795	[EC:2.7.11.17]	calcium/calmodulin-dependent protein kinase type 1B isoform X1 [Ovis aries]	101123191
LOC101110545	-1.63398	0.61633	0.000594182	0.0425628	Down Regulation	NC_056073.1	7471603	7477814	-	1115	LOC101110545	GO:0002250;GO:0002587;GO:0016021;GO:0019886;GO:0023026;GO:0042613;GO:0045580	K06752	-	HLA class II histocompatibility antigen, DO alpha chain [Ovis aries]	101110545
LOC101117706	-2.38724	-0.661421	0.000598975	0.0427442	Down Regulation	NC_056072.1	53033223	53041839	-	3888	LOC101117706	GO:0001974;GO:0002548;GO:0002724;GO:0002827;GO:0002829;GO:0005737;GO:0006959;GO:0006968;GO:0009897;GO:0010574;GO:0010820;GO:0016021;GO:0016493;GO:0016525;GO:0019233;GO:0019725;GO:0030097;GO:0031727;GO:0032729;GO:0032743;GO:0032760;GO:0035696;GO:0035705;GO:0035715;GO:0035716;GO:0035717;GO:0043310;GO:0045580;GO:0046641;GO:0048873;GO:0050729;GO:0051968;GO:0061756;GO:0090026;GO:0090265;GO:0090594;GO:…	K04177	-	C-C chemokine receptor type 2 isoform X1 [Ovis aries]	101117706
FN1	-0.991297	6.30986	0.000601911	0.0427923	Nodiff	NC_056055.1	217330494	217399767	-	8361	FN1	GO:0005576;GO:0006953;GO:0007155;GO:0008201;GO:0008360	K05717	-	fibronectin isoform X1 [Ovis aries]	100216462
LOC105612706	-3.20341	-0.285646	0.000608511	0.0430994	Down Regulation	NC_056073.1	26421716	26424454	+	1844	LOC105612706	-	-	-	helicase SKI2W-like [Ovis aries]	105612706
P4HTM	0.469302	6.32003	0.000616572	0.0435074	Nodiff	NC_056072.1	51029849	51043621	-	1711	P4HTM	GO:0005506;GO:0005509;GO:0016021;GO:0016706;GO:0031418;GO:0045646	-	-	transmembrane prolyl 4-hydroxylase [Ovis aries]	101109046
LOXL1	-0.696211	4.17668	0.000624579	0.0439086	Nodiff	NC_056071.1	32319122	32343706	-	2455	LOXL1	GO:0004720;GO:0005507;GO:0005615;GO:0018057	K14678	[EC:1.4.3.-]	lysyl oxidase homolog 1 [Ovis aries]	101112424
LHX8	5.92511	1.14276	0.000635811	0.0445327	Up Regulation	NC_056054.1	51347806	51373862	+	2616	LHX8	GO:0000981;GO:0001674;GO:0007611;GO:0008585;GO:0021884;GO:0042475;GO:0046872;GO:1990837	K09375	-	LIM/homeobox protein Lhx8 isoform X4 [Ovis aries]	101107567
DLK2	0.869028	4.08118	0.00064085	0.04472	Nodiff	NC_056073.1	17005111	17025282	-	2287	DLK2	GO:0005509;GO:0045598;GO:0045746	K24462	-	protein delta homolog 2 isoform X1 [Ovis aries]	101113181
KLRD1	-2.59749	-0.385345	0.000649722	0.0451418	Down Regulation	NC_056056.1	205172912	205183231	-	4835	KLRD1	GO:0016021	K06516	-	natural killer cells antigen CD94 [Ovis aries]	101101976
IFI44L	-1.3623	2.18448	0.000651669	0.0451418	Down Regulation	NC_056054.1	55069404	55088621	+	2158	IFI44L	GO:0005737;GO:0051607	-	-	interferon-induced protein 44-like [Ovis aries]	101103357
MLNR	-2.73822	-1.0002	0.000656104	0.0452831	Down Regulation	NC_056063.1	19192235	19194461	+	1431	MLNR	GO:0008528;GO:0016021	K05266	-	motilin receptor [Ovis aries]	101105340
TIFAB	3.7905	-1.91353	0.000658954	0.0452989	Up Regulation	NC_056058.1	44560567	44563845	-	1144	TIFAB	-	K23835	-	TRAF-interacting protein with FHA domain-containing protein B [Ovis aries]	101108639
CIITA	-1.08201	2.01343	0.000661123	0.0452989	Down Regulation	NC_056077.1	10069025	10135018	+	7899	CIITA	GO:0005524;GO:0005654;GO:0005829;GO:0034341;GO:0045892;GO:0045944	K08060	[EC:2.7.11.1]	MHC class II transactivator isoform X1 [Ovis aries]	101106564
DBP	0.536452	6.50188	0.000678838	0.0461996	Nodiff	NC_056067.1	55025916	55032106	-	2059	DBP	GO:0000977;GO:0001228;GO:0005634;GO:0007623	K09056	-	D site-binding protein [Ovis aries]	100192428
PARP11	-0.589092	4.87493	0.000682134	0.0461996	Nodiff	NC_056056.1	211944255	211982723	+	5297	PARP11	GO:0003950;GO:0005635;GO:0005829;GO:0006998;GO:0016604;GO:0070213;GO:0140289;GO:1990404	K15259	[EC:2.4.2.30]	protein mono-ADP-ribosyltransferase PARP11 isoform X1 [Ovis aries]	101117237
SRARP	-0.794073	4.78945	0.000683272	0.0461996	Nodiff	NC_056055.1	249764824	249769706	-	1128	SRARP	GO:0005634;GO:0005737;GO:0030331;GO:0033148	-	-	steroid receptor-associated and regulated protein isoform X2 [Ovis aries]	101111430
ACHE	1.11015	5.18721	0.000684238	0.0461996	Up Regulation	NC_056077.1	36195619	36201488	+	4264	ACHE	GO:0001919;GO:0002076;GO:0003990;GO:0005518;GO:0005604;GO:0005615;GO:0005794;GO:0005886;GO:0006581;GO:0007155;GO:0009986;GO:0017171;GO:0031594;GO:0031623;GO:0042166;GO:0042803;GO:0043236;GO:0043621;GO:0048471;GO:0060041;GO:0095500;GO:0120162	K01049	[EC:3.1.1.7]	acetylcholinesterase isoform X1 [Ovis aries]	101123006
LOC121816895	-1.21756	1.98902	0.000687119	0.0461996	Down Regulation	NC_056070.1	61553580	61568007	-	4836	LOC121816895	-	-	-	2'-5'-oligoadenylate synthase 2-like [Ovis aries]	121816895
ZIC1	-1.17803	3.70053	0.000688926	0.0461996	Down Regulation	NC_056054.1	241697756	241703008	-	3120	ZIC1	GO:0005654;GO:0007420;GO:0046872;GO:1990837	-	-	zinc finger protein ZIC 1 [Ovis aries]	101104550
NSG2	0.645961	8.91397	0.000707807	0.047298	Nodiff	NC_056069.1	5917749	5997788	+	2288	NSG2	-	-	-	neuronal vesicle trafficking-associated protein 2 [Ovis aries]	114118724
FBN1	-0.721413	4.79518	0.000715073	0.0475706	Nodiff	NC_056060.1	59766618	60043865	+	9857	FBN1	GO:0001501;GO:0001527;GO:0005178;GO:0005201;GO:0005509;GO:0005604;GO:0005615;GO:0007507;GO:0008201;GO:0033627;GO:0035582;GO:0035583;GO:0042802;GO:0043010;GO:0048048;GO:0048050;GO:2001205	K06825	-	fibrillin-1 isoform X1 [Ovis aries]	101109620
DEPDC1B	2.31527	-1.213	0.000720071	0.0475706	Up Regulation	NC_056069.1	18737332	18837910	+	2463	DEPDC1B	GO:0016477;GO:0030177;GO:0035556	-	-	DEP domain-containing protein 1B [Ovis aries]	101112261
RLBP1	1.11307	2.08043	0.000720941	0.0475706	Up Regulation	NC_056071.1	20025129	20039985	-	1903	RLBP1	GO:0005502;GO:0005654;GO:0005813;GO:0005829;GO:0007601	K19625	-	retinaldehyde-binding protein 1 isoform X1 [Ovis aries]	101103269
ROS1	-1.9756	0.786635	0.000721948	0.0475706	Down Regulation	NC_056061.1	20593833	20720738	+	10818	ROS1	GO:0001558;GO:0002066;GO:0004714;GO:0005524;GO:0005886;GO:0007169;GO:0007283;GO:0009986;GO:0010467;GO:0010629;GO:0010966;GO:0016021;GO:0019903;GO:0032006;GO:0038083;GO:0048471;GO:0070372	K05088	[EC:2.7.10.1]	proto-oncogene tyrosine-protein kinase ROS isoform X1 [Ovis aries]	101103481
LOC101113467	-1.45599	1.01037	0.000735245	0.0482785	Down Regulation	NC_056055.1	152240035	152330123	+	5364	LOC101113467	GO:0005654;GO:0005829;GO:0005938;GO:0030155	-	-	cytohesin-interacting protein isoform X1 [Ovis aries]	101113467
LOC101122983	-1.23394	3.56372	0.000744003	0.0486845	Down Regulation	NC_056071.1	65549230	65562479	+	6265	LOC101122983	GO:0000145;GO:0006887	K19989	-	tumor necrosis factor alpha-induced protein 2 isoform X1 [Ovis aries]	101122983
SLC6A13	-0.969306	4.52956	0.000757267	0.0493816	Nodiff	NC_056056.1	213005853	213044837	-	2202	SLC6A13	GO:0005332;GO:0005887;GO:0006836;GO:0010940;GO:0089718	K05046	-	sodium- and chloride-dependent GABA transporter 2 [Ovis aries]	101119630
LOC101116178	-0.929077	5.9303	0.00076117	0.0494656	Nodiff	NC_056071.1	24441310	24602017	+	8590	LOC101116178	-	K19031	[EC:3.2.1.35]	cell migration-inducing and hyaluronan-binding protein isoform X1 [Ovis aries]	101116178
COL2A1	-1.31695	2.69172	0.000766671	0.0496524	Down Regulation	NC_056056.1	138585078	138615357	+	5112	COL2A1	GO:0001502;GO:0001894;GO:0001958;GO:0002062;GO:0003007;GO:0005201;GO:0005585;GO:0005604;GO:0005615;GO:0005737;GO:0006029;GO:0007417;GO:0007601;GO:0007605;GO:0010468;GO:0030199;GO:0030903;GO:0042289;GO:0042472;GO:0042802;GO:0043394;GO:0046872;GO:0048407;GO:0060021;GO:0060174;GO:0060272;GO:0060351;GO:0071599;GO:0071773;GO:0097065;GO:2001240	K19719	-	collagen alpha-1(II) chain isoform X1 [Ovis aries]	100196905
KIF17	1.1614	2.40862	0.000774855	0.0500112	Up Regulation	NC_056055.1	245648934	245700211	+	4067	KIF17	GO:0005524;GO:0005871;GO:0005930;GO:0008017;GO:0016192;GO:0032391;GO:0032839;GO:0036064;GO:0098971;GO:1990075;GO:1990939	K20198	-	kinesin-like protein KIF17 isoform X1 [Ovis aries]	101101877
PTPRC	-0.730544	4.12365	0.000788428	0.0507142	Nodiff	NC_056065.1	76941665	77070854	+	4894	PTPRC	GO:0000187;GO:0001779;GO:0001915;GO:0001916;GO:0001960;GO:0002244;GO:0002925;GO:0004725;GO:0005102;GO:0005925;GO:0006933;GO:0007159;GO:0008201;GO:0009897;GO:0016021;GO:0019901;GO:0030183;GO:0030506;GO:0030507;GO:0030890;GO:0031668;GO:0031953;GO:0032059;GO:0032677;GO:0032703;GO:0032743;GO:0032760;GO:0034113;GO:0035584;GO:0042098;GO:0042100;GO:0043395;GO:0044770;GO:0044855;GO:0045059;GO:0045060;GO:…	K06478	[EC:3.1.3.48]	receptor-type tyrosine-protein phosphatase C isoform X1 [Ovis aries]	101102917
SYT17	0.7455	6.2828	0.000803122	0.0511963	Nodiff	NC_056077.1	17197207	17280810	-	2797	SYT17	GO:0005802;GO:0006887;GO:0016020;GO:1903861	K19915	-	synaptotagmin-17 [Ovis aries]	101115845
GRP	1.70164	1.0411	0.00080368	0.0511963	Up Regulation	NC_056076.1	58543313	58556389	+	812	GRP	GO:0005184;GO:0005615;GO:0007218;GO:0034774;GO:0090277;GO:1900738	K05224	-	gastrin-releasing peptide precursor [Ovis aries]	443332
LOC101106919	-0.558219	4.73546	0.000804046	0.0511963	Nodiff	NC_056055.1	138161635	138194353	-	4384	LOC101106919	-	K08370	[EC:7.2.1.3]	plasma membrane ascorbate-dependent reductase CYBRD1 [Ovis aries]	101106919
LOC101102952	1.84075	1.64156	0.000817958	0.0519074	Up Regulation	NC_056054.1	760403	812199	-	6276	LOC101102952	-	-	-	putative ciliary rootlet coiled-coil protein 2 isoform X1 [Ovis aries]	101102952
DMBT1	-1.7604	0.113384	0.000829656	0.0524737	Down Regulation	NC_056075.1	41915875	41999964	+	5733	DMBT1	-	-	-	deleted in malignant brain tumors 1 protein isoform X1 [Ovis aries]	105601930
WFIKKN2	-2.36158	1.18094	0.000833124	0.0525174	Down Regulation	NC_056064.1	35646021	35672750	-	5770	WFIKKN2	GO:0001501;GO:0004857;GO:0004867;GO:0005615;GO:0007179;GO:0008191;GO:0030512;GO:0032091;GO:0043392;GO:0048019;GO:0048747;GO:0050431;GO:0060021	K23621	-	WAP, Kazal, immunoglobulin, Kunitz and NTR domain-containing protein 2 isoform X1 [Ovis aries]	101104075
LOC101112084	-2.09796	-0.234215	0.000840337	0.0527961	Down Regulation	NC_056067.1	61494745	61512698	-	3107	LOC101112084	GO:0016021;GO:0022857	K13865	-	cationic amino acid transporter 3-like isoform X1 [Ovis aries]	101112084
COQ10B	0.529047	5.15707	0.000843609	0.0528261	Nodiff	NC_056055.1	199759366	199776336	+	1683	COQ10B	-	K18588	-	coenzyme Q-binding protein COQ10 homolog B, mitochondrial isoform X1 [Ovis aries]	101122002
ADCK1	0.697086	3.60564	0.000850363	0.0530411	Nodiff	NC_056060.1	87088107	87225551	+	2904	ADCK1	GO:0004672;GO:0005524;GO:0010637;GO:1903852	K08869	-	aarF domain-containing protein kinase 1 isoform X1 [Ovis aries]	101116318
COL18A1	-1.01818	5.30146	0.000852652	0.0530411	Down Regulation	NC_056054.1	265929812	266021799	+	5136	COL18A1	GO:0001525;GO:0001886;GO:0005581;GO:0005604;GO:0008284;GO:0030198;GO:0030335;GO:2000353	K06823	-	collagen alpha-1(XVIII) chain isoform X1 [Ovis aries]	101106232
CARHSP1	1.0994	4.44942	0.000857994	0.0531985	Up Regulation	NC_056077.1	8227436	8240575	-	2499	CARHSP1	GO:0000177;GO:0003730;GO:0005829;GO:0043186;GO:0043488	-	-	calcium-regulated heat-stable protein 1 [Ovis aries]	101106225
GPSM1	0.571547	7.25601	0.000872653	0.0539305	Nodiff	NC_056056.1	3122206	3149805	-	6053	GPSM1	GO:0005654;GO:0005794;GO:0005886;GO:0030695	K15839	-	G-protein-signaling modulator 1 isoform X1 [Ovis aries]	101116818
DRD2	3.77231	3.4348	0.000876003	0.0539612	Up Regulation	NC_056068.1	23673661	23743811	-	2560	DRD2	GO:0000139;GO:0001591;GO:0001659;GO:0001975;GO:0001976;GO:0002027;GO:0002028;GO:0002052;GO:0004930;GO:0007195;GO:0007270;GO:0007409;GO:0007608;GO:0007625;GO:0007628;GO:0007631;GO:0008104;GO:0008285;GO:0008542;GO:0021853;GO:0021984;GO:0030336;GO:0030424;GO:0030425;GO:0030432;GO:0032228;GO:0032467;GO:0032922;GO:0034776;GO:0035240;GO:0035810;GO:0035815;GO:0040018;GO:0042417;GO:0042493;GO:0042802;GO:…	K04145	-	D(2) dopamine receptor [Ovis aries]	101113525
MAGED1	0.585043	6.85076	0.000890272	0.0546621	Nodiff	NC_056080.1	53606662	53697670	-	3242	MAGED1	GO:0032922;GO:0032991;GO:0042802;GO:0042981;GO:0050680	K12464	-	melanoma-associated antigen D1 isoform X1 [Ovis aries]	101122575
LDHD	0.610278	4.38812	0.000909551	0.0556651	Nodiff	NC_056067.1	1944824	1949054	-	2188	LDHD	GO:0005739;GO:0016491;GO:0071949;GO:1903457	K00102	[EC:1.1.2.4]	probable D-lactate dehydrogenase, mitochondrial isoform X1 [Ovis aries]	101115643
LOC101116892	-2.74765	-1.56575	0.000935175	0.0570487	Down Regulation	NC_056071.1	57070079	57077796	+	1820	LOC101116892	GO:0005615	K04525	-	serpin A3-1 isoform X1 [Ovis aries]	101116892
THBS2	-1.20551	3.55497	0.000943663	0.0573814	Down Regulation	NC_056061.1	90823644	90852230	-	5670	THBS2	GO:0005509;GO:0005576;GO:0005604;GO:0007155;GO:0016525	K04659	-	thrombospondin-2 [Ovis aries]	101116840
LOC101104866	-1.1692	1.72906	0.000957525	0.0580377	Down Regulation	NC_056073.1	26929791	26932794	+	1234	LOC101104866	GO:0016021	K06751	-	LOW QUALITY PROTEIN: BOLA class I histocompatibility antigen, alpha chain BL3-6 [Ovis aries]	101104866
LOC114113005	-2.25185	-0.590197	0.000968302	0.0585034	Down Regulation	NC_056055.1	89703406	89703993	-	588	LOC114113005	-	K05440	-	interferon omega-1-like [Ovis aries]	114113005
LOC114109334	2.75499	-0.174039	0.000976663	0.0587528	Up Regulation	NC_056072.1	56183047	56188235	-	1544	LOC114109334	-	-	-	myosin IC heavy chain-like [Ovis aries]	114109334
FAM216B	2.11693	0.432308	0.000978771	0.0587528	Up Regulation	NC_056063.1	13307418	13320043	+	2273	FAM216B	-	-	-	protein FAM216B isoform X1 [Ovis aries]	101109104
LOC101102204	1.55255	1.51411	0.000981751	0.0587528	Up Regulation	NC_056055.1	8043164	8044669	-	1506	LOC101102204	-	K03237	-	eukaryotic translation initiation factor 2 subunit 1 [Ovis aries]	101102204
VSTM2L	0.639163	8.29827	0.000986722	0.058864	Nodiff	NC_056066.1	66790113	66828891	+	1969	VSTM2L	GO:0005576;GO:0005737;GO:0043524	-	-	V-set and transmembrane domain-containing protein 2-like protein [Ovis aries]	101122879
LOC101112843	-1.78192	0.864874	0.000992831	0.0590422	Down Regulation	NC_056067.1	62027554	62050596	-	2945	LOC101112843	-	K13865	-	cationic amino acid transporter 3-like isoform X1 [Ovis aries]	101112843
ZIC4	-1.55377	1.78017	0.000996108	0.0590514	Down Regulation	NC_056054.1	241708129	241726048	+	4195	ZIC4	GO:0005634;GO:0046872;GO:1990837	-	-	LOW QUALITY PROTEIN: zinc finger protein ZIC 4 [Ovis aries]	101102113
MAGEL2	0.544374	5.51375	0.00100538	0.0594146	Nodiff	NC_056071.1	575979	580074	-	4096	MAGEL2	-	K23950	-	MAGE-like protein 2 [Ovis aries]	105603011
NDN	0.565728	6.24509	0.00103196	0.0607959	Nodiff	NC_056071.1	620730	622359	-	1630	NDN	-	K19482	-	necdin [Ovis aries]	101113535
DACT2	0.672913	6.62286	0.00103992	0.0609636	Nodiff	NC_056061.1	90228708	90239198	-	2760	DACT2	-	K22154	-	dapper homolog 2 [Ovis aries]	101116322
SYN2	0.653633	6.74734	0.00104126	0.0609636	Nodiff	NC_056072.1	56847303	57002943	-	2721	SYN2	GO:0005524;GO:0007269;GO:0008021	K19941	-	synapsin-2 [Ovis aries]	101107824
PPP1R1A	0.611241	6.07876	0.00106335	0.0619299	Nodiff	NC_056056.1	131990885	131998935	+	799	PPP1R1A	GO:0004864;GO:0007165	K08050	-	protein phosphatase 1 regulatory subunit 1A isoform X1 [Ovis aries]	101107087
MROH6	-1.2271	2.34473	0.00106638	0.0619299	Down Regulation	NC_056062.1	14090168	14097075	+	4085	MROH6	-	-	-	maestro heat-like repeat-containing protein family member 6 isoform X1 [Ovis aries]	101113768
PLAU	-0.920598	4.26896	0.00106908	0.0619299	Nodiff	NC_056078.1	29013306	29019258	+	2334	PLAU	GO:0001666;GO:0004252;GO:0005615;GO:0009986;GO:0010469;GO:0014909;GO:0014910;GO:0030335;GO:0031639;GO:0033628;GO:0042127;GO:0042730;GO:2000097	K01348	[EC:3.4.21.73]	urokinase-type plasminogen activator precursor [Ovis aries]	100302501
GRK4	-0.481472	5.60763	0.00107086	0.0619299	Nodiff	NC_056059.1	116460238	116513073	-	5740	GRK4	GO:0004703;GO:0005524;GO:0007165;GO:0031623	K08291	[EC:2.7.11.16]	G protein-coupled receptor kinase 4 isoform X1 [Ovis aries]	101122439
ARHGAP27	-0.682385	3.90275	0.00108264	0.0622686	Nodiff	NC_056064.1	44778033	44815012	-	4752	ARHGAP27	-	K20636	-	rho GTPase-activating protein 27 isoform X1 [Ovis aries]	101119739
RPS3A	0.437374	7.86809	0.00108752	0.0622686	Nodiff	NC_056070.1	6889414	6894120	-	867	RPS3A	GO:0003735;GO:0005634;GO:0006412;GO:0022627;GO:0030154	K02984	-	40S ribosomal protein S3a [Ovis aries]	101106110
LOC101109388	-1.20471	3.27968	0.00109147	0.0622686	Down Regulation	NC_056068.1	45784113	45837223	+	7680	LOC101109388	-	-	-	interferon-induced very large GTPase 1-like [Ovis aries]	101109388
LOC101115646	-2.57563	1.53305	0.00109541	0.0622686	Down Regulation	NC_056067.1	1324021	1336675	-	2316	LOC101115646	-	K22682	-	C-type lectin domain family 18 member A-like isoform X1 [Ovis aries]	101115646
KATNAL2	2.93443	-1.61414	0.00109923	0.0622686	Up Regulation	NC_056076.1	47023416	47125405	+	1983	KATNAL2	GO:0000922;GO:0005524;GO:0005737;GO:0005874;GO:0008017;GO:0008568;GO:0016853	K07767	[EC:5.6.1.1]	katanin p60 ATPase-containing subunit A-like 2 [Ovis aries]	101113378
LOC114118711	5.24765	0.927204	0.00110347	0.0622686	Up Regulation	NC_056069.1	1972910	1975250	+	884	LOC114118711	-	K24308	-	FUN14 domain-containing protein 2 [Ovis aries]	114118711
SVIL	-0.612156	4.62944	0.00110572	0.0622686	Nodiff	NC_056066.1	33946422	34209264	-	9627	SVIL	GO:0005634;GO:0005829;GO:0005886;GO:0007010;GO:0007519;GO:0015629;GO:0043034;GO:0051015	K10369	-	supervillin isoform X1 [Ovis aries]	101119493
SHISAL1	1.00426	5.84614	0.00110674	0.0622686	Up Regulation	NC_056056.1	220816817	220898980	-	10694	SHISAL1	-	-	-	protein shisa-like-1 isoform X1 [Ovis aries]	101107952
LOC121819811	-1.21762	1.30711	0.00110918	0.0622686	Down Regulation	NC_056054.1	71860218	71910288	-	6868	LOC121819811	-	-	-	glucocorticoid-induced transcript 1 protein-like isoform X1 [Ovis aries]	121819811
TM4SF1	-0.793229	4.50833	0.00111557	0.0622686	Nodiff	NC_056054.1	239532939	239541188	+	1554	TM4SF1	GO:0005887	K24918	-	transmembrane 4 L6 family member 1 [Ovis aries]	101121479
CDHR1	2.04028	3.31214	0.00111559	0.0622686	Up Regulation	NC_056078.1	38199994	38223564	+	4961	CDHR1	GO:0005509;GO:0005887;GO:0007156;GO:0008594;GO:0035845;GO:0042622;GO:0045494	K16501	-	cadherin-related family member 1 [Ovis aries]	101113303
POLK	-0.717319	4.0778	0.00111623	0.0622686	Nodiff	NC_056060.1	6919419	7002716	+	3663	POLK	GO:0003684;GO:0003887;GO:0006297;GO:0016604;GO:0034644;GO:0042276;GO:0046872;GO:0090734	K03511	[EC:2.7.7.7]	DNA polymerase kappa isoform X1 [Ovis aries]	101109360
ARC	0.67009	6.95623	0.0011257	0.0626124	Nodiff	NC_056062.1	14677001	14680304	+	2860	ARC	-	K15867	-	activity-regulated cytoskeleton-associated protein [Ovis aries]	101120169
JCHAIN	-2.18465	2.84763	0.0011514	0.0638539	Down Regulation	NC_056059.1	86765426	86775039	-	1208	JCHAIN	GO:0002250;GO:0003094;GO:0003697;GO:0019731;GO:0019862;GO:0030674;GO:0031210;GO:0034987;GO:0042803;GO:0042834;GO:0045087;GO:0060267;GO:0065003;GO:0071748;GO:0071752;GO:0071756	-	-	immunoglobulin J chain [Ovis aries]	101121603
DAB2	-0.794041	4.04718	0.0011663	0.0644532	Nodiff	NC_056069.1	35183134	35240269	+	4394	DAB2	GO:0000122;GO:0001650;GO:0005905;GO:0008022;GO:0010718;GO:0010862;GO:0030136;GO:0030335;GO:0030511;GO:0032091;GO:0032436;GO:0035026;GO:0035615;GO:0038024;GO:0043066;GO:0045944;GO:0046332;GO:0060391;GO:0060766;GO:0090090;GO:1903077;GO:2000096;GO:2000370;GO:2000643	K12475	-	disabled homolog 2 isoform X1 [Ovis aries]	101104604
ROR2	-1.60261	0.798195	0.00117031	0.0644532	Down Regulation	NC_056055.1	26762041	27003342	-	3977	ROR2	GO:0001502;GO:0001756;GO:0004672;GO:0005109;GO:0005524;GO:0007169;GO:0007223;GO:0007224;GO:0007254;GO:0008285;GO:0016021;GO:0017147;GO:0030335;GO:0030509;GO:0030538;GO:0031435;GO:0042472;GO:0042733;GO:0045165;GO:0045202;GO:0045893;GO:0060071;GO:0060395;GO:0090090;GO:0090263	K05123	[EC:2.7.10.1]	tyrosine-protein kinase transmembrane receptor ROR2 [Ovis aries]	101109779
KDR	-0.63129	5.20379	0.00117243	0.0644532	Nodiff	NC_056059.1	71268183	71315329	-	6375	KDR	GO:0001569;GO:0001934;GO:0001938;GO:0005021;GO:0005178;GO:0005524;GO:0005768;GO:0005783;GO:0005794;GO:0005887;GO:0008360;GO:0010629;GO:0014068;GO:0016239;GO:0035584;GO:0036324;GO:0038033;GO:0038085;GO:0042802;GO:0043491;GO:0045121;GO:0045296;GO:0045766;GO:0046777;GO:0050927;GO:0051770;GO:0051894;GO:0051901;GO:0061042;GO:0070371;GO:0070374;GO:0090050;GO:0090141;GO:1904881;GO:2000352	K05098	[EC:2.7.10.1]	vascular endothelial growth factor receptor 2 precursor [Ovis aries]	443087
PLPPR1	0.839562	3.67112	0.00117887	0.0646189	Nodiff	NC_056055.1	21848273	22137764	-	2455	PLPPR1	GO:0006644;GO:0007399;GO:0016021;GO:0042577	K19581	-	phospholipid phosphatase-related protein type 1 isoform X1 [Ovis aries]	101122409
PDYN	1.30647	3.74369	0.00118899	0.0647917	Up Regulation	NC_056066.1	52852303	52865951	+	2570	PDYN	GO:0001515;GO:0005576;GO:0005886;GO:0007218;GO:0007268;GO:0045202	K15840	-	proenkephalin-B precursor [Ovis aries]	101105430
PDE1B	0.848099	6.24193	0.00118941	0.0647917	Nodiff	NC_056056.1	131999771	132026453	-	5631	PDE1B	GO:0001505;GO:0001975;GO:0004115;GO:0007165;GO:0007626;GO:0008542;GO:0030224;GO:0036006;GO:0042053;GO:0042428;GO:0046872;GO:0047555;GO:0097011	K13755	[EC:3.1.4.17]	calcium/calmodulin-dependent 3',5'-cyclic nucleotide phosphodiesterase 1B isoform X1 [Ovis aries]	101118773
LOC101116099	-0.9633	2.49927	0.0011923	0.0647917	Nodiff	NC_056073.1	7418890	7424105	-	1368	LOC101116099	-	K06752	-	HLA class II histocompatibility antigen, DM alpha chain [Ovis aries]	101116099
NOTCH1	-0.525894	6.07189	0.00119602	0.0648076	Nodiff	NC_056056.1	2963345	3009273	+	9517	NOTCH1	-	K02599	-	neurogenic locus notch homolog protein 1 [Ovis aries]	101115020
ADAMTSL1	0.735029	3.95324	0.0012157	0.0656861	Nodiff	NC_056055.1	86382252	87500965	+	8249	ADAMTSL1	-	K24429	-	ADAMTS-like protein 1 isoform X1 [Ovis aries]	101122835
WDR86	-1.2246	3.64648	0.00122118	0.0657943	Down Regulation	NC_056057.1	115554383	115580506	-	2878	WDR86	-	K24756	-	WD repeat-containing protein 86 isoform X1 [Ovis aries]	101115118
LOC101122689	-2.22022	-0.258493	0.00123026	0.0660953	Down Regulation	NC_056057.1	84225041	84252228	+	1512	LOC101122689	GO:0016021	-	-	immunoglobulin lambda-1 light chain isoform X1 [Ovis aries]	101122689
LOC101114926	4.67789	-0.682787	0.00125203	0.067024	Up Regulation	NC_056054.1	220179739	220208248	-	1353	LOC101114926	-	-	-	acidic leucine-rich nuclear phosphoprotein 32-related protein-like isoform X1 [Ovis aries]	101114926
ELAPOR1	0.75544	4.29927	0.00125509	0.067024	Nodiff	NC_056054.1	86409861	86488306	+	5850	ELAPOR1	GO:0000045;GO:0005764;GO:0005770;GO:0005802;GO:0005887;GO:0009267;GO:2000786	-	-	endosome/lysosome-associated apoptosis and autophagy regulator 1 [Ovis aries]	101103105
KCNG1	1.12269	5.954	0.00126222	0.067024	Up Regulation	NC_056066.1	78916751	78933514	-	2222	KCNG1	GO:0005249;GO:0008076;GO:0034765;GO:0051260	K04900	-	potassium voltage-gated channel subfamily G member 1 [Ovis aries]	101123485
KCNG4	-2.26295	0.97783	0.0012644	0.067024	Down Regulation	NC_056067.1	10033517	10055812	-	9665	KCNG4	GO:0005251;GO:0008076;GO:0034765;GO:0044325;GO:0051260	K04903	-	potassium voltage-gated channel subfamily G member 4 [Ovis aries]	101102663
LOC121820426	1.70777	0.253516	0.00126527	0.067024	Up Regulation	NC_056063.1	18710652	18717092	+	2108	LOC121820426	-	-	-	uncharacterized protein LOC121820426 [Ovis aries]	121820426
TIMP4	1.14897	1.69332	0.00128564	0.0679127	Up Regulation	NC_056072.1	56879035	56890058	+	5376	TIMP4	-	K22584	-	metalloproteinase inhibitor 4 [Ovis aries]	105603615
LOC101106806	-1.22004	1.71057	0.00129187	0.0679405	Down Regulation	NC_056073.1	31671347	31757203	+	3858	LOC101106806	GO:0005737;GO:0006054;GO:0030338;GO:0046381;GO:0046872;GO:0051537	K08080	[EC:1.14.18.2]	cytidine monophosphate-N-acetylneuraminic acid hydroxylase isoform X1 [Ovis aries]	101106806
LOC114114866	-3.01866	-1.39646	0.00129545	0.0679405	Down Regulation	NC_056058.1	38197418	38211100	-	1707	LOC114114866	-	K17072	-	LOW QUALITY PROTEIN: T-cell-specific guanine nucleotide triphosphate-binding protein 2-like [Ovis aries]	114114866
WNT9A	0.960454	4.40718	0.00129991	0.0679405	Nodiff	NC_056058.1	2909814	2940038	+	3707	WNT9A	GO:0005576;GO:0008285;GO:0032331;GO:0035115;GO:0043154;GO:0045597;GO:0045880;GO:0048018;GO:0048704;GO:0060070	K01064	-	protein Wnt-9a [Ovis aries]	101102060
CALY	0.512007	8.67058	0.00130054	0.0679405	Nodiff	NC_056075.1	51174491	51184982	-	8084	CALY	GO:0005887;GO:0007212;GO:0031410;GO:0032051;GO:0045807;GO:0048268;GO:0098843;GO:0098884;GO:0098978	K15493	-	neuron-specific vesicular protein calcyon [Ovis aries]	101118913
LOC114115573	3.09099	2.70052	0.001318	0.0686633	Up Regulation	NC_056054.1	62056380	62056793	+	414	LOC114115573	GO:0004129;GO:0005743;GO:0006119;GO:0016021	K02272	-	cytochrome c oxidase subunit 7C, mitochondrial [Ovis aries]	114115573
COLEC12	-1.01288	4.82569	0.00132839	0.0690145	Down Regulation	NC_056076.1	35691970	35870862	-	3776	COLEC12	GO:0005044;GO:0005581;GO:0006910;GO:0016021;GO:0030169;GO:0030246;GO:0034138;GO:0038187;GO:0042742;GO:0060355;GO:0071360	K10062	-	collectin-12 [Ovis aries]	101102949
FAAH	0.610897	6.07777	0.00133458	0.0690383	Nodiff	NC_056054.1	20945283	20965088	+	2237	FAAH	GO:0009062;GO:0016021;GO:0017064;GO:0047372;GO:0102077;GO:0103073	K15528	[EC:3.5.1.99]	fatty-acid amide hydrolase 1 isoform X1 [Ovis aries]	101103356
SLCO2B1	-0.554666	6.44524	0.00133616	0.0690383	Nodiff	NC_056068.1	53098853	53149486	+	7936	SLCO2B1	GO:0005886;GO:0006811;GO:0016021;GO:0055085	K14352	-	solute carrier organic anion transporter family member 2B1 isoform X1 [Ovis aries]	101108157
ALDH1A1	-1.47884	5.60985	0.00134117	0.0690921	Down Regulation	NC_056055.1	63749292	63804375	+	2079	ALDH1A1	GO:0001523;GO:0001758;GO:0004029;GO:0005829;GO:0042572;GO:0051287	K07249	[EC:1.2.1.36]	retinal dehydrogenase 1 [Ovis aries]	443343
LOC121818175	1.85992	2.48518	0.00134813	0.0690921	Up Regulation	NC_056080.1	79748497	79749026	+	530	LOC121818175	-	-	-	small integral membrane protein 13-like [Ovis aries]	121818175
ST6GALNAC5	0.715942	4.83647	0.00134816	0.0690921	Nodiff	NC_056054.1	53268409	53485584	+	5805	ST6GALNAC5	GO:0005794;GO:0006486;GO:0008373;GO:0016021	-	-	alpha-N-acetylgalactosaminide alpha-2,6-sialyltransferase 5 [Ovis aries]	101108622
NAP1L3	0.543722	5.65879	0.00135305	0.0691554	Nodiff	NC_056080.1	140890853	140893445	+	2589	NAP1L3	-	K11281	-	LOW QUALITY PROTEIN: nucleosome assembly protein 1-like 3 [Ovis aries]	114111225
PDZRN3	-0.715174	4.66256	0.00136787	0.0697246	Nodiff	NC_056072.1	28220983	28489407	+	4822	PDZRN3	GO:0007528;GO:0031594;GO:0061630	K15682	[EC:2.3.2.27]	E3 ubiquitin-protein ligase PDZRN3 isoform X1 [Ovis aries]	101104097
PEG10	0.715917	6.02254	0.00140497	0.0714231	Nodiff	NC_056057.1	12833508	12842040	+	2370	PEG10	GO:0003676;GO:0008270	-	-	retrotransposon-derived protein PEG10 [Ovis aries]	100359412
LOC101103602	-2.15366	0.22395	0.00141404	0.0716917	Down Regulation	NC_056054.1	20974215	21038355	+	4386	LOC101103602	GO:0102077;GO:0103073	K15528	[EC:3.5.1.99]	vitamin D3 hydroxylase-associated protein-like isoform X1 [Ovis aries]	101103602
PGRMC1	0.526326	7.88618	0.00143752	0.0726706	Nodiff	NC_056080.1	115231060	115238856	-	1459	PGRMC1	-	K17278	-	membrane-associated progesterone receptor component 1 [Ovis aries]	101106311
LOC101112819	1.31187	0.744481	0.00144104	0.0726706	Up Regulation	NC_056059.1	10825466	11169213	+	7439	LOC101112819	-	K02579	-	bifunctional heparan sulfate N-deacetylase/N-sulfotransferase 4 [Ovis aries]	101112819
LFNG	-0.52741	5.52574	0.00144696	0.0727753	Nodiff	NC_056077.1	41132087	41140504	-	3948	LFNG	GO:0001541;GO:0001756;GO:0002315;GO:0007386;GO:0014807;GO:0016021;GO:0030217;GO:0032092;GO:0033829;GO:0045747;GO:0051446;GO:1902367	K05948	[EC:2.4.1.222]	beta-1,3-N-acetylglucosaminyltransferase lunatic fringe isoform X1 [Ovis aries]	101112372
ITIH5	-0.708501	4.65816	0.00146112	0.0732924	Nodiff	NC_056066.1	12033767	12119534	-	7440	ITIH5	GO:0004867;GO:0005576;GO:0030212	K24515	-	inter-alpha-trypsin inhibitor heavy chain H5 [Ovis aries]	101114543
LOC101117286	-0.829549	4.69042	0.0014754	0.0737852	Nodiff	NC_056074.1	37813436	37821311	-	1975	LOC101117286	-	K08203	-	solute carrier family 22 member 6 [Ovis aries]	101117286
ANGPTL1	-1.70234	2.14327	0.00147875	0.0737852	Down Regulation	NC_056065.1	59635947	59661928	-	5473	ANGPTL1	GO:0005102;GO:0005615;GO:0007169	-	-	angiopoietin-related protein 1 [Ovis aries]	101120347
MDGA1	1.21896	3.70345	0.00150275	0.0747855	Up Regulation	NC_056073.1	11590936	11650745	-	3293	MDGA1	GO:0005886;GO:0031225	-	-	MAM domain-containing glycosylphosphatidylinositol anchor protein 1 [Ovis aries]	101104187
ETV4	-0.941481	2.67016	0.00152119	0.0755047	Nodiff	NC_056064.1	43190728	43206173	-	3800	ETV4	GO:0000978;GO:0001228;GO:0005694;GO:0005730;GO:0045618	K15592	-	ETS translocation variant 4 isoform X1 [Ovis aries]	101110344
LOC101109219	-1.6509	0.70341	0.00155563	0.0770116	Down Regulation	NC_056073.1	7286592	7295525	-	1550	LOC101109219	GO:0002250;GO:0002504;GO:0002587;GO:0005764;GO:0016021;GO:0023026;GO:0042613	K06752	-	HLA class II histocompatibility antigen, DO beta chain isoform X1 [Ovis aries]	101109219
RIN1	0.875612	3.94362	0.00156014	0.0770334	Nodiff	NC_056074.1	40811020	40817501	-	4231	RIN1	GO:0005096;GO:0005737;GO:0005886;GO:0007165;GO:0007613;GO:0008306;GO:0030425;GO:0031267;GO:0031914;GO:0043025;GO:0043547	K17638	-	ras and Rab interactor 1 [Ovis aries]	101113711
BTBD18	-1.29489	1.4378	0.00157358	0.0774948	Down Regulation	NC_056068.1	79764757	79772298	-	3614	BTBD18	GO:0005634;GO:0007141;GO:0007283;GO:0010529;GO:0032968;GO:1990511	K24811	-	BTB/POZ domain-containing protein 18 [Ovis aries]	101122724
CTXN1	0.623713	8.59843	0.00160248	0.0787128	Nodiff	NC_056058.1	14415342	14416947	-	1244	CTXN1	-	-	-	cortexin-1 [Ovis aries]	105609446
WNT16	-1.13524	3.19066	0.00163745	0.0800917	Down Regulation	NC_056057.1	87462192	87474553	+	3741	WNT16	GO:0005102;GO:0005615;GO:0005737;GO:0010628;GO:0014068;GO:0016055;GO:0030216;GO:0043616;GO:0046330;GO:0046849;GO:0060317;GO:0060548;GO:0090399;GO:0090403	K01558	-	protein Wnt-16 [Ovis aries]	101103229
GPR101	3.12505	1.89512	0.00164282	0.0800917	Up Regulation	NC_056080.1	98236003	98245321	+	9319	GPR101	GO:0004930;GO:0016021;GO:0043235	K08423	-	probable G-protein coupled receptor 101 [Ovis aries]	101103042
YAP1	-0.630527	4.32097	0.00164682	0.0800917	Nodiff	NC_056068.1	6195390	6336160	-	5275	YAP1	GO:0000122;GO:0000902;GO:0000978;GO:0001570;GO:0001674;GO:0001829;GO:0001894;GO:0003015;GO:0003143;GO:0003682;GO:0003713;GO:0003714;GO:0005829;GO:0006974;GO:0008022;GO:0008283;GO:0010628;GO:0010629;GO:0010837;GO:0016020;GO:0030216;GO:0030857;GO:0030903;GO:0032570;GO:0033148;GO:0035019;GO:0035329;GO:0042060;GO:0045599;GO:0045669;GO:0045747;GO:0045944;GO:0048339;GO:0048368;GO:0050679;GO:0050767;GO:…	K16687	-	transcriptional coactivator YAP1 isoform X1 [Ovis aries]	100913160
GYG2	0.854265	3.95378	0.00164749	0.0800917	Nodiff	NC_056080.1	5966494	5990796	-	5785	GYG2	GO:0005978;GO:0008466	K00750	[EC:2.4.1.186]	glycogenin-2 isoform X1 [Ovis aries]	101115765
ACER2	-0.624647	4.46924	0.00168717	0.0816146	Nodiff	NC_056055.1	87923482	87958665	+	5600	ACER2	GO:0001953;GO:0006919;GO:0008284;GO:0010506;GO:0010942;GO:0030173;GO:0030330;GO:0032526;GO:0033629;GO:0035690;GO:0042981;GO:0046512;GO:0046514;GO:0071633;GO:0090285;GO:0102121	K01441	[EC:3.5.1.23]	alkaline ceramidase 2 isoform X1 [Ovis aries]	101123535
EYA2	-0.572532	4.35254	0.00168745	0.0816146	Nodiff	NC_056066.1	75494271	75753318	+	2427	EYA2	GO:0000287;GO:0004725;GO:0005634;GO:0005739;GO:0005829;GO:0006281;GO:0007275;GO:0014706;GO:0016576;GO:0097192;GO:0097345	K17620	[EC:3.1.3.48]	eyes absent homolog 2 isoform X1 [Ovis aries]	101118806
VAMP1	-0.54727	7.87739	0.00170564	0.0822839	Nodiff	NC_056056.1	209750288	209757216	+	5576	VAMP1	GO:0009986;GO:0016021;GO:0016082;GO:0031594;GO:0031630;GO:0035493;GO:0035579;GO:0070821;GO:0098793;GO:0098978	K08510	-	vesicle-associated membrane protein 1 isoform X1 [Ovis aries]	101113747
GBX1	2.95047	-0.923412	0.00171494	0.0824516	Up Regulation	NC_056057.1	115336717	115359564	-	3316	GBX1	GO:0000981;GO:0003677;GO:0005634;GO:0007628;GO:0019230;GO:0021522;GO:0048663;GO:0097374	K09321	-	homeobox protein GBX-1 [Ovis aries]	101113844
LOC101109111	-2.54443	-1.12938	0.00171901	0.0824516	Down Regulation	NC_056066.1	43176551	43185554	+	1147	LOC101109111	GO:0047834	K04119	-	dihydrodiol dehydrogenase 3 isoform X1 [Ovis aries]	101109111
SH2D5	0.534246	5.6847	0.00172219	0.0824516	Nodiff	NC_056055.1	245634323	245646936	+	3642	SH2D5	GO:0014069	K23701	-	SH2 domain-containing protein 5 [Ovis aries]	101105890
LOC101108949	-3.67963	-2.02975	0.00173149	0.0826875	Down Regulation	NC_056068.1	80831365	80851820	-	2442	LOC101108949	GO:0005739;GO:0047961	K15517	[EC:2.3.1.192]	glycine N-phenylacetyltransferase isoform X1 [Ovis aries]	101108949
MESP2	-2.24284	1.9311	0.00175059	0.0832507	Down Regulation	NC_056071.1	20507228	20509962	+	1665	MESP2	GO:0003700;GO:0005634	K09076	-	mesoderm posterior protein 2 isoform X1 [Ovis aries]	101102093
ZCCHC12	1.25264	2.38294	0.00175553	0.0832507	Up Regulation	NC_056080.1	115585155	115588402	-	2351	ZCCHC12	-	-	-	zinc finger CCHC domain-containing protein 12 [Ovis aries]	101107078
SCIN	-1.54241	2.20373	0.00175649	0.0832507	Down Regulation	NC_056057.1	21541531	21620065	+	2940	SCIN	GO:0002102;GO:0005509;GO:0005886;GO:0008285;GO:0030054;GO:0042989;GO:0043065;GO:0045654;GO:0051014;GO:0051015;GO:0051127;GO:0051693	K05768	-	adseverin [Ovis aries]	101123369
CRB1	0.670976	5.59891	0.00177343	0.0837926	Nodiff	NC_056065.1	75610887	75831256	+	4797	CRB1	GO:0001974;GO:0005509;GO:0005886;GO:0005902;GO:0005912;GO:0007009;GO:0010001;GO:0010467;GO:0010842;GO:0016021;GO:0032991;GO:0034613;GO:0035845;GO:0042462;GO:0045177;GO:0045494;GO:0050908;GO:0060060;GO:0061159;GO:0071482	K16681	-	protein crumbs homolog 1 [Ovis aries]	101106957
SRSF12	0.632868	3.94709	0.0017812	0.0837926	Nodiff	NC_056061.1	48372032	48391373	+	3599	SRSF12	GO:0000381;GO:0000395	K25101	-	serine/arginine-rich splicing factor 12 isoform X1 [Ovis aries]	101114618
HOMER1	-0.498384	8.20645	0.00178122	0.0837926	Nodiff	NC_056060.1	10367324	10505357	-	9821	HOMER1	GO:0003009;GO:0005886;GO:0014069;GO:0030018;GO:0030424;GO:0035256;GO:0043034;GO:0044325;GO:0045177;GO:0048148;GO:0048741;GO:0048875;GO:0051592;GO:0051928;GO:0090279;GO:0098962;GO:0098978;GO:0099524;GO:2001256;GO:2001257	K15010	-	homer protein homolog 1 isoform X1 [Ovis aries]	443063
LOC114113675	-4.04166	-1.80261	0.00179036	0.0840135	Down Regulation	NC_056056.1	204897072	204902385	-	1239	LOC114113675	-	K06541	-	NKG2-A/NKG2-B type II integral membrane protein-like [Ovis aries]	114113675
UCHL1	0.455861	9.06009	0.00179688	0.0841108	Nodiff	NC_056059.1	60857878	60869866	+	1061	UCHL1	GO:0002931;GO:0004843;GO:0005654;GO:0005789;GO:0005829;GO:0006511;GO:0007412;GO:0007628;GO:0008283;GO:0016579;GO:0016874;GO:0019896;GO:0035690;GO:0042755;GO:0043025;GO:0043130;GO:0044306;GO:0048747;GO:0050905;GO:1904115	K05611	[EC:3.4.19.12]	ubiquitin carboxyl-terminal hydrolase isozyme L1 [Ovis aries]	101117250
USP35	0.639426	5.02419	0.00181344	0.0846392	Nodiff	NC_056074.1	15405329	15467236	-	4368	USP35	GO:0004843;GO:0006511;GO:0016579	K11854	[EC:3.4.19.12]	ubiquitin carboxyl-terminal hydrolase 35 [Ovis aries]	101109133
MYH8	-5.07286	-2.15649	0.00181712	0.0846392	Down Regulation	NC_056064.1	29204522	29233403	-	6074	MYH8	GO:0000146;GO:0003009;GO:0005524;GO:0005737;GO:0016459;GO:0016887;GO:0030049;GO:0046034;GO:0051015	K24220	-	myosin-8 [Ovis aries]	101111723
DIRAS3	0.540125	8.3624	0.00182874	0.0849713	Nodiff	NC_056054.1	43721538	43723875	-	1586	DIRAS3	GO:0003924;GO:0005525;GO:0007165;GO:0016020	K07842	-	GTP-binding protein Di-Ras3 isoform X1 [Ovis aries]	100147791
NFIC	-0.571722	6.46727	0.00183721	0.0851555	Nodiff	NC_056058.1	18236572	18306437	-	4251	NFIC	GO:0001650;GO:0003677;GO:0003700;GO:0005654;GO:0006260;GO:0042475;GO:0045944	K09170	-	nuclear factor 1 C-type isoform X1 [Ovis aries]	101118187
SLC13A3	-0.854258	4.88154	0.00184243	0.0851885	Nodiff	NC_056066.1	75235911	75322562	-	3367	SLC13A3	GO:0015139;GO:0015141;GO:0015362;GO:0016021;GO:0016323;GO:0034634	K14445	-	solute carrier family 13 member 3 isoform X1 [Ovis aries]	101118040
LOC106990096	-0.75225	3.81252	0.00184722	0.0852017	Nodiff	NC_056065.1	5750385	5864667	-	3968	LOC106990096	-	K04004	-	LOW QUALITY PROTEIN: complement factor H [Ovis aries]	106990096
SERPINI1	0.569531	7.11703	0.00185746	0.0854659	Nodiff	NC_056054.1	220296706	220377342	-	2820	SERPINI1	GO:0005615	K23412	-	neuroserpin [Ovis aries]	101122566
LOC105602911	-1.51527	3.98346	0.00187203	0.0857258	Down Regulation	NC_056070.1	61453057	61460674	-	1590	LOC105602911	-	K14216	[EC:2.7.7.84]	2'-5'-oligoadenylate synthase 1 [Ovis aries]	105602911
LOC101123275	0.505542	6.71933	0.00187218	0.0857258	Nodiff	NC_056080.1	133887111	133992829	+	4785	LOC101123275	-	-	-	protein BHLHb9 [Ovis aries]	101123275
FOXO6	0.988532	3.52484	0.00188423	0.0860693	Nodiff	NC_056054.1	15889220	15910915	+	3079	FOXO6	GO:0000981;GO:0005634;GO:0005737;GO:0007613;GO:0043565;GO:0060999	K17847	-	forkhead box protein O6 [Ovis aries]	101123434
GNAL	1.50285	5.91331	0.00190438	0.0867803	Up Regulation	NC_056076.1	43193641	43240965	+	2461	GNAL	GO:0003924;GO:0005525;GO:0007186;GO:0031683	K04633	-	guanine nucleotide-binding protein G(olf) subunit alpha [Ovis aries]	101105461
PARVB	0.618158	4.62369	0.00190912	0.0867869	Nodiff	NC_056056.1	220636619	220750820	+	4711	PARVB	GO:0003779;GO:0005737;GO:0005856;GO:0005886;GO:0005925;GO:0007155;GO:0030027;GO:0030032;GO:0031532;GO:0071963	K06275	-	beta-parvin isoform X1 [Ovis aries]	101118176
COL9A3	1.98786	3.57816	0.00192621	0.0873538	Up Regulation	NC_056066.1	54248612	54267539	-	2691	COL9A3	GO:0008584;GO:0008585	K08131	-	collagen alpha-3(IX) chain [Ovis aries]	101120183
SERPINB11	6.08944	-1.45827	0.00193385	0.0874904	Up Regulation	NC_056076.1	62245153	62262739	+	1697	SERPINB11	GO:0005615	K13966	-	serpin B11 [Ovis aries]	101104363
LOC114109611	-1.41597	1.71526	0.00195574	0.0879052	Down Regulation	NC_056073.1	28158790	28161234	+	1180	LOC114109611	-	K12157	-	ubiquitin D-like [Ovis aries]	114109611
IL7R	-1.44269	0.138386	0.00195591	0.0879052	Down Regulation	NC_056069.1	38443954	38481720	-	4827	IL7R	GO:0000902;GO:0001915;GO:0004896;GO:0005654;GO:0005829;GO:0008284;GO:0008361;GO:0009897;GO:0010628;GO:0016021;GO:0030217;GO:0033089;GO:0042100;GO:0048535;GO:0048872;GO:0050830;GO:0070233;GO:1904894	K05072	-	interleukin-7 receptor subunit alpha isoform X1 [Ovis aries]	101111126
LOC114110036	-0.998831	3.25066	0.00195696	0.0879052	Nodiff	NC_056074.1	29757347	29761484	+	4138	LOC114110036	-	-	-	band 4.1-like protein 2 [Ovis aries]	114110036
PTPRR	0.518873	5.31368	0.00196598	0.088101	Nodiff	NC_056056.1	148915957	149194651	+	3455	PTPRR	GO:0001701;GO:0004725;GO:0005829;GO:0005886;GO:0010633;GO:0016021;GO:0030054;GO:0038128;GO:0070373	K04458	[EC:3.1.3.48]	receptor-type tyrosine-protein phosphatase R isoform X1 [Ovis aries]	101121162
THBD	-0.856172	3.60205	0.00197086	0.0881109	Nodiff	NC_056066.1	41414792	41418438	-	3647	THBD	GO:0004888;GO:0005509;GO:0005887;GO:0007565;GO:0007596;GO:0009897;GO:0030195	K03907	-	thrombomodulin [Ovis aries]	101103256
LOC101108696	-1.97642	1.44612	0.00198444	0.0885087	Down Regulation	NC_056073.1	25315729	25319802	-	1161	LOC101108696	GO:0002250;GO:0002504;GO:0016021;GO:0042613	K06752	-	SLA class II histocompatibility antigen, DQ haplotype D alpha chain-like [Ovis aries]	101108696
MNT	0.496201	5.08433	0.00199099	0.088592	Nodiff	NC_056064.1	23240433	23256657	-	5335	MNT	GO:0000977;GO:0001227;GO:0003682;GO:0005654;GO:0007569;GO:0046983;GO:0051726;GO:2001234	K09115	-	max-binding protein MNT isoform X1 [Ovis aries]	101105013
LOC101118932	0.633468	6.40545	0.00199644	0.0886258	Nodiff	NC_056055.1	230096382	230293345	-	6991	LOC101118932	GO:0051018	-	-	A-kinase anchor protein SPHKAP isoform X1 [Ovis aries]	101118932
PDCD1LG2	-1.45668	0.147608	0.00200656	0.0888666	Down Regulation	NC_056055.1	73635219	73710403	+	2504	PDCD1LG2	GO:0016021;GO:0032689;GO:0032693;GO:0042102;GO:0046007	K06708	-	programmed cell death 1 ligand 2 [Ovis aries]	114108624
FOXC2	-1.75983	1.45308	0.00201503	0.0890332	Down Regulation	NC_056067.1	11928499	11931395	+	2897	FOXC2	-	K09396	-	forkhead box protein C2 [Ovis aries]	101103500
HEY1	0.476786	5.7104	0.00203421	0.089671	Nodiff	NC_056062.1	56050159	56053932	-	2187	HEY1	GO:0000981;GO:0001525;GO:0007219;GO:0045746;GO:0046983;GO:1990837;GO:2000678;GO:2000820	K09091	-	hairy/enhancer-of-split related with YRPW motif protein 1 isoform X1 [Ovis aries]	101111557
SMPD3	0.758204	6.16496	0.002056	0.0904211	Nodiff	NC_056067.1	35282060	35381192	-	8694	SMPD3	GO:0000137;GO:0001786;GO:0001932;GO:0001958;GO:0002244;GO:0002685;GO:0003433;GO:0005576;GO:0005886;GO:0006672;GO:0006685;GO:0015774;GO:0016021;GO:0030072;GO:0030282;GO:0030509;GO:0032963;GO:0035264;GO:0042802;GO:0043491;GO:0045840;GO:0048008;GO:0048286;GO:0048661;GO:0061035;GO:0061751;GO:0070300;GO:0070301;GO:0070314;GO:0071286;GO:0071356;GO:0071461;GO:0071897;GO:0085029;GO:0090520;GO:0097187;GO:…	K12352	[EC:3.1.4.12]	sphingomyelin phosphodiesterase 3 [Ovis aries]	101119496
TPD52L1	0.825756	5.48306	0.00206146	0.0904508	Nodiff	NC_056061.1	13222022	13316433	-	1395	TPD52L1	-	-	-	tumor protein D53 isoform X1 [Ovis aries]	101118879
AMOTL1	-0.639269	6.47879	0.00210076	0.0917941	Nodiff	NC_056068.1	15175526	15376542	-	9450	AMOTL1	GO:0003365;GO:0005923;GO:0008180;GO:0016324;GO:0030027;GO:0031410;GO:0035329;GO:0042802;GO:0043536	K06104	-	angiomotin-like protein 1 isoform X1 [Ovis aries]	101103590
LOC114116187	2.05453	-0.903561	0.00210178	0.0917941	Up Regulation	NC_056061.1	21466463	21468957	-	1164	LOC114116187	-	-	-	calcium homeostasis modulator protein 6-like [Ovis aries]	114116187
SYNPR	0.658237	7.94464	0.00211204	0.0920297	Nodiff	NC_056072.1	37916632	38211149	-	2781	SYNPR	GO:0008021;GO:0016021	-	-	synaptoporin isoform X1 [Ovis aries]	101120023
HCAR1	-2.34377	-0.681984	0.00213177	0.0923101	Down Regulation	NC_056070.1	52819903	52823159	+	3257	HCAR1	GO:0004930;GO:0016021	K08401	-	hydroxycarboxylic acid receptor 1 [Ovis aries]	101119758
LOC101110974	-2.3959	-1.39589	0.00213296	0.0923101	Down Regulation	NC_056073.1	30777254	30784502	-	659	LOC101110974	-	K11252	-	histone H2B type 1-M [Ovis aries]	101110974
SH3GLB2	0.481016	7.81143	0.00213312	0.0923101	Nodiff	NC_056056.1	7416075	7432948	+	2751	SH3GLB2	GO:0005654;GO:0005829;GO:0042802	K21269	-	endophilin-B2 isoform X1 [Ovis aries]	101106157
DOC2B	1.29905	4.88222	0.00213963	0.0923804	Up Regulation	NC_056064.1	22366407	22392521	+	4372	DOC2B	GO:0005509;GO:0005544;GO:0005737;GO:0005886;GO:0008104;GO:0017158;GO:0019905;GO:0032024;GO:0048791;GO:0061669;GO:0098793	K19917	-	double C2-like domain-containing protein beta [Ovis aries]	101102501
LOC101106541	4.71126	-0.264535	0.00216647	0.0933247	Up Regulation	NC_056067.1	51598102	51602331	+	924	LOC101106541	-	-	-	phospholipase A2 inhibitor and Ly6/PLAUR domain-containing protein-like isoform X1 [Ovis aries]	101106541
RIPOR2	0.877659	5.57734	0.00217959	0.0933247	Nodiff	NC_056073.1	31792601	32010334	+	7363	RIPOR2	GO:0005737;GO:0005856;GO:0006935;GO:0007155;GO:0007605;GO:0009968;GO:0016324;GO:0030175;GO:0048741;GO:0060171	K24818	-	rho family-interacting cell polarization regulator 2 isoform X1 [Ovis aries]	101117024
SLC1A6	0.571424	5.0682	0.00218129	0.0933247	Nodiff	NC_056058.1	8018107	8042709	+	2249	SLC1A6	GO:0001504;GO:0005313;GO:0005794;GO:0015293;GO:0042391;GO:0045111;GO:0098978;GO:0099056	K05617	-	excitatory amino acid transporter 4 isoform X1 [Ovis aries]	101121091
CAMK1G	0.535807	5.33634	0.00218217	0.0933247	Nodiff	NC_056065.1	73171873	73204603	-	2908	CAMK1G	GO:0004683;GO:0005524;GO:0005886;GO:0005954;GO:0012505	-	-	calcium/calmodulin-dependent protein kinase type 1G isoform X1 [Ovis aries]	101105428
CTSK	-0.533397	4.37915	0.00218618	0.0933247	Nodiff	NC_056054.1	100755954	100768721	-	2338	CTSK	GO:0004197;GO:0005615;GO:0005764;GO:0006590;GO:0009897;GO:0016324;GO:0030574;GO:0045453;GO:0051603;GO:0061037	K01371	[EC:3.4.22.38]	cathepsin K [Ovis aries]	101108972
IGFBP2	-0.960342	5.63524	0.0022075	0.0940227	Nodiff	NC_056055.1	218627894	218657329	+	1315	IGFBP2	GO:0005520;GO:0005615;GO:0032868;GO:0040008	K23575	-	insulin-like growth factor-binding protein 2 precursor [Ovis aries]	443469
LOC101110467	-2.38059	-1.39515	0.00221529	0.0941424	Down Regulation	NC_056054.1	165828601	165938781	+	2052	LOC101110467	GO:0016021	-	-	transmembrane protein 45A isoform X1 [Ovis aries]	101110467
OSTN	7.39829	-0.422145	0.00222368	0.0942871	Up Regulation	NC_056054.1	196928293	196949416	-	1379	OSTN	GO:0003416;GO:0005102;GO:0005615;GO:0007166;GO:0009755;GO:0045668;GO:0046325;GO:1903860	-	-	osteocrin [Ovis aries]	100125617
VILL	-2.04625	0.790111	0.00223113	0.0943913	Down Regulation	NC_056072.1	11463289	11488415	+	8379	VILL	GO:0007010;GO:0051015;GO:0051693	-	-	villin-like protein isoform X1 [Ovis aries]	101114982
SLC6A20	-1.05866	4.13358	0.0022384	0.0944873	Down Regulation	NC_056072.1	53504367	53557951	+	9621	SLC6A20	GO:0005887;GO:0015193;GO:0015293;GO:0015816;GO:0016324;GO:1904271	K05048	-	sodium- and chloride-dependent transporter XTRP3 isoform X1 [Ovis aries]	101104534
GSG1	5.2362	-2.03513	0.0022557	0.0950056	Up Regulation	NC_056056.1	202447629	202454296	+	1171	GSG1	GO:0005783;GO:0016021;GO:0070063	-	-	germ cell-specific gene 1 protein [Ovis aries]	101109690
FAS	-1.4798	0.0650662	0.0022916	0.0961699	Down Regulation	NC_056075.1	10507490	10540399	+	1232	FAS	GO:0001934;GO:0004888;GO:0005516;GO:0005829;GO:0006955;GO:0009986;GO:0016021;GO:0016604;GO:0019900;GO:0031265;GO:0032872;GO:0034198;GO:0036337;GO:0042802;GO:0045121;GO:0071260;GO:0071455;GO:0097191;GO:0097527;GO:2001235;GO:2001269	K04390	-	tumor necrosis factor receptor superfamily member 6 precursor [Ovis aries]	100144426
LOC114109518	-0.909723	2.62907	0.00229839	0.0961699	Nodiff	NC_056073.1	40952370	40952759	-	390	LOC114109518	GO:0003735;GO:0006412;GO:0022626	K02921	-	60S ribosomal protein L37a [Ovis aries]	114109518
DLK1	5.72605	-1.69286	0.0022986	0.0961699	Up Regulation	NC_056071.1	63266417	63274579	+	1588	DLK1	GO:0005509;GO:0005615;GO:0016021;GO:0045746	K24461	-	protein delta homolog 1 isoform X1 [Ovis aries]	101119678
LOC101121216	-2.24963	-0.939748	0.00233089	0.0973055	Down Regulation	NC_056074.1	24026798	24030784	+	577	LOC101121216	GO:0006953;GO:0016021;GO:0034364	K17310	-	serum amyloid A protein-like [Ovis aries]	101121216
ITPR2	-0.52963	5.93524	0.00233822	0.09731	Nodiff	NC_056056.1	188585279	189190143	+	13031	ITPR2	GO:0001666;GO:0005220;GO:0005654;GO:0005886;GO:0005938;GO:0016021;GO:0033017;GO:0035091;GO:0043235;GO:0044325;GO:0070679;GO:0071320;GO:0071361;GO:0097110	K04959	-	inositol 1,4,5-trisphosphate receptor type 2 [Ovis aries]	101113317
MC3R	5.72762	-1.69261	0.00234129	0.09731	Up Regulation	NC_056066.1	59302758	59303729	-	972	MC3R	GO:0004980;GO:0005886;GO:0007189;GO:0016021;GO:0032922;GO:0042923;GO:0045475;GO:0060259	K04201	-	melanocortin receptor 3 [Ovis aries]	101119579
ABHD10	0.535876	4.52496	0.00235472	0.0974639	Nodiff	NC_056054.1	177698462	177712829	+	1395	ABHD10	GO:0002084;GO:0004553;GO:0005739;GO:0005829;GO:0008474;GO:0019391	-	-	palmitoyl-protein thioesterase ABHD10, mitochondrial [Ovis aries]	121815999
MS4A3	-2.5247	-1.69283	0.00235645	0.0974639	Down Regulation	NC_056068.1	81699403	81704762	+	1991	MS4A3	-	K22190	-	membrane-spanning 4-domains subfamily A member 3 [Ovis aries]	105613233
IFIH1	-0.988788	2.5826	0.00236045	0.0974639	Nodiff	NC_056055.1	147486580	147546647	+	3728	IFIH1	GO:0003677;GO:0003724;GO:0003725;GO:0003727;GO:0005524;GO:0005737;GO:0008270;GO:0016787;GO:0016925;GO:0032727;GO:0032728;GO:0032755;GO:0032760;GO:0039530;GO:0042802;GO:0043021;GO:0045087;GO:0060760;GO:0071360	K12647	[EC:3.6.4.13]	interferon-induced helicase C domain-containing protein 1 [Ovis aries]	101106234
LOC101113780	-2.5782	-1.12214	0.00239699	0.0987569	Down Regulation	NC_056066.1	74293004	74303724	+	1157	LOC101113780	-	-	-	serum basic protease inhibitor-like isoform X1 [Ovis aries]	101113780
S1PR4	-1.97935	-0.673794	0.00240953	0.0990578	Down Regulation	NC_056058.1	18440563	18443218	-	2656	S1PR4	GO:0005739;GO:0007189;GO:0016021;GO:0038036	K04293	-	sphingosine 1-phosphate receptor 4 [Ovis aries]	101118697
STAB1	-0.583025	4.64948	0.00242165	0.0993402	Nodiff	NC_056072.1	48425831	48451295	-	7926	STAB1	GO:0005540;GO:0007155;GO:0016021	K19020	-	stabilin-1 isoform X1 [Ovis aries]	101111323
LOC101117112	-1.33625	4.22561	0.00243252	0.0995699	Down Regulation	NC_056071.1	56577311	56582977	+	780	LOC101117112	GO:0016021	-	-	interferon alpha-inducible protein 27, mitochondrial isoform X1 [Ovis aries]	101117112
LOC105616883	2.30762	-1.22958	0.00244451	0.0996539	Up Regulation	NC_056067.1	46859069	46859842	-	681	LOC105616883	-	K03331	[EC:1.1.1.10]	LOW QUALITY PROTEIN: L-xylulose reductase, partial [Ovis aries]	105616883
RHBDD2	0.458366	7.58739	0.00244511	0.0996539	Nodiff	NC_056077.1	34566611	34574676	+	2123	RHBDD2	GO:0000139;GO:0004252;GO:0005654;GO:0016021;GO:0048471	K09652	-	rhomboid domain-containing protein 2 isoform X1 [Ovis aries]	101117813
SERPINF1	-0.967027	2.95314	0.0024568	0.099775	Nodiff	NC_056064.1	22738998	22750987	+	1491	SERPINF1	GO:0005615;GO:0016525;GO:0050769;GO:0060770	K19614	-	pigment epithelium-derived factor isoform X1 [Ovis aries]	100192425
C7	-1.69961	4.74809	0.00245863	0.099775	Down Regulation	NC_056069.1	33725914	33783183	-	3658	C7	GO:0005576;GO:0005579;GO:0006958;GO:0019835;GO:0045087	K03996	-	complement component C7 [Ovis aries]	101102931
LOC101118990	-2.40011	-0.147904	0.00251133	0.101695	Down Regulation	NC_056070.1	71377069	71382199	+	1110	LOC101118990	GO:0004364;GO:0005737;GO:0006749	K00799	[EC:2.5.1.18]	glutathione S-transferase theta-3 isoform X1 [Ovis aries]	101118990
SCN1B	-0.832236	8.59719	0.00252926	0.102203	Nodiff	NC_056067.1	45057765	45067813	+	2729	SCN1B	GO:0001518;GO:0005244;GO:0010765;GO:0010976;GO:0014704;GO:0019227;GO:0019871;GO:0021966;GO:0030315;GO:0033268;GO:0060307;GO:0060371;GO:0086002;GO:0086062;GO:0086091;GO:2000649	K04845	-	sodium channel subunit beta-1 isoform X1 [Ovis aries]	101123143
LOC105604171	-2.51116	-0.556993	0.00255736	0.103118	Down Regulation	NC_056074.1	23960035	23962011	-	577	LOC105604171	-	K17310	-	serum amyloid A protein-like [Ovis aries]	105604171
PIGK	0.481698	4.97636	0.00259632	0.104466	Nodiff	NC_056054.1	53519709	53672830	-	1551	PIGK	GO:0003923;GO:0016255;GO:0042765	K05290	-	GPI-anchor transamidase [Ovis aries]	101121726
FNDC11	2.62012	-1.80517	0.00260876	0.104628	Up Regulation	NC_056066.1	53818267	53819392	-	1126	FNDC11	-	-	-	fibronectin type III domain-containing protein 11 [Ovis aries]	101109112
PCK1	-3.38088	-1.7557	0.00261142	0.104628	Down Regulation	NC_056066.1	58272491	58278624	-	2587	PCK1	GO:0000287;GO:0004613;GO:0005525;GO:0005783;GO:0005829;GO:0006094;GO:0006107;GO:0009617;GO:0018105;GO:0030145;GO:0031406;GO:0032869;GO:0043382;GO:0046327;GO:0046890;GO:0051365;GO:0061402;GO:0071333;GO:0106264	K01596	[EC:4.1.1.32]	phosphoenolpyruvate carboxykinase, cytosolic [GTP] [Ovis aries]	100037690
NID1	-0.663313	4.5491	0.00263303	0.105271	Nodiff	NC_056078.1	8056136	8155511	-	5821	NID1	GO:0005509;GO:0005518;GO:0005576;GO:0005604;GO:0007160;GO:0010811;GO:0016020;GO:0032836;GO:0043237;GO:0043394	K06826	-	nidogen-1 [Ovis aries]	101117471
SLCO4A1	0.948833	2.04882	0.00266325	0.106069	Nodiff	NC_056066.1	54370054	54394175	-	3400	SLCO4A1	GO:0005886;GO:0006811;GO:0016021;GO:0022857	K14354	-	solute carrier organic anion transporter family member 4A1 [Ovis aries]	101111649
LOC101114226	-0.993375	3.10461	0.00266749	0.106069	Nodiff	NC_056054.1	78066630	78089497	+	3072	LOC101114226	GO:0016021;GO:0098609	K06527	-	vascular cell adhesion protein 1-like isoform X1 [Ovis aries]	101114226
FCSK	-0.701435	5.15711	0.00266982	0.106069	Nodiff	NC_056067.1	1141505	1157493	-	6712	FCSK	GO:0005524;GO:0042352;GO:0046835;GO:0050201	K05305	[EC:2.7.1.52]	L-fucose kinase isoform X1 [Ovis aries]	101114636
RXRG	2.53483	2.63545	0.00270323	0.107171	Up Regulation	NC_056054.1	117393889	117446641	-	2017	RXRG	GO:0003707;GO:0004879;GO:0005634;GO:0008270;GO:0045944;GO:0048384;GO:1990837	K08526	-	retinoic acid receptor RXR-gamma isoform X1 [Ovis aries]	101111845
DOK2	-1.62624	-0.449101	0.00272685	0.107882	Down Regulation	NC_056055.1	43692772	43697400	+	1859	DOK2	-	K20234	-	docking protein 2 isoform X1 [Ovis aries]	101119612
SPATA2L	0.449733	5.55427	0.00273405	0.107941	Nodiff	NC_056067.1	14122482	14126163	-	1741	SPATA2L	-	K17595	-	spermatogenesis-associated protein 2-like protein [Ovis aries]	101107982
LOC101113211	-2.91616	2.74598	0.0027572	0.108129	Down Regulation	NC_056071.1	67723152	67735094	-	1746	LOC101113211	-	K06856	-	Ig mu chain C region membrane-bound form, partial [Ovis aries]	101113211
MPPE1	0.606137	5.35341	0.00276056	0.108129	Nodiff	NC_056076.1	43241677	43256042	-	2786	MPPE1	GO:0005654;GO:0005794;GO:0006506;GO:0006888;GO:0008081;GO:0016021;GO:0033116;GO:0046872	K23362	[EC:3.1.-.-]	metallophosphoesterase 1 isoform X1 [Ovis aries]	101105710
TNNI1	1.21726	1.90297	0.00276272	0.108129	Up Regulation	NC_056065.1	80283309	80293518	+	1141	TNNI1	GO:0005861	K10371	-	troponin I, slow skeletal muscle [Ovis aries]	101112151
LOC442995	1.34572	1.84951	0.0027651	0.108129	Up Regulation	NC_056060.1	21300589	21322332	+	6037	LOC442995	-	K17751	-	myosin-7 [Ovis aries]	442995
RBMS3	-0.680333	4.10769	0.00276742	0.108129	Nodiff	NC_056072.1	3870808	4687682	+	9010	RBMS3	GO:0003730;GO:0045727;GO:1990904	K24990	-	RNA-binding motif, single-stranded-interacting protein 3 isoform X1 [Ovis aries]	101103929
FANCD2	-1.2884	3.0161	0.00277799	0.108319	Down Regulation	NC_056072.1	16711458	16761065	-	5159	FANCD2	GO:0000793;GO:0005730;GO:0005829;GO:0006281;GO:0007129;GO:0007276;GO:0010332;GO:0016604;GO:0034599;GO:0045589;GO:0048854;GO:0050727;GO:0051090;GO:0070182;GO:0097150;GO:2000348	K10891	-	Fanconi anemia group D2 protein isoform X1 [Ovis aries]	101123503
CDH5	-0.691453	4.78719	0.00279319	0.108687	Nodiff	NC_056067.1	33698838	33736330	+	4139	CDH5	GO:0001932;GO:0001955;GO:0005509;GO:0005654;GO:0005912;GO:0005923;GO:0006874;GO:0007156;GO:0007179;GO:0008013;GO:0008285;GO:0009897;GO:0010628;GO:0016021;GO:0019903;GO:0030335;GO:0030513;GO:0031115;GO:0031334;GO:0031965;GO:0034332;GO:0035307;GO:0043114;GO:0043184;GO:0043534;GO:0044325;GO:0044331;GO:0045766;GO:0050728;GO:0070051;GO:0070700;GO:0070830;GO:1902396;GO:1903142;GO:1990782;GO:2000114;GO:…	K06533	-	cadherin-5 [Ovis aries]	101107462
C1S	-1.01109	4.46384	0.00283836	0.110218	Down Regulation	NC_056056.1	209248699	209260014	-	2814	C1S	GO:0004252;GO:0005509;GO:0006958;GO:0042802	K01331	[EC:3.4.21.42]	complement C1s subcomponent [Ovis aries]	101107688
B4GAT1	0.39135	8.40082	0.00289049	0.112013	Nodiff	NC_056074.1	40825820	40828048	-	1998	B4GAT1	GO:0000139;GO:0015020;GO:0016021;GO:0035269;GO:0046872	K21032	[EC:2.4.1.-]	beta-1,4-glucuronyltransferase 1 [Ovis aries]	101105702
METRNL	-0.643313	4.76799	0.0028989	0.112109	Nodiff	NC_056064.1	49315365	49330711	-	4355	METRNL	GO:0005179;GO:0005615;GO:0009409;GO:0014850;GO:0050728;GO:0050873;GO:0090336;GO:0097009	-	-	meteorin-like protein isoform X1 [Ovis aries]	101103741
ISL1	7.20732	-0.579853	0.00290687	0.112187	Up Regulation	NC_056069.1	27862846	27873820	-	2458	ISL1	GO:0000122;GO:0000987;GO:0001102;GO:0001228;GO:0001755;GO:0003139;GO:0003148;GO:0003203;GO:0003215;GO:0003266;GO:0005634;GO:0008284;GO:0010575;GO:0021520;GO:0021524;GO:0021559;GO:0021983;GO:0031016;GO:0031290;GO:0032725;GO:0032729;GO:0032730;GO:0032731;GO:0032735;GO:0032755;GO:0032760;GO:0035066;GO:0042531;GO:0043388;GO:0043425;GO:0043524;GO:0045597;GO:0045665;GO:0045766;GO:0046872;GO:0048880;GO:…	K09370	-	insulin gene enhancer protein ISL-1 [Ovis aries]	541604
EFEMP1	-0.602087	5.00665	0.00291643	0.112327	Nodiff	NC_056056.1	68209719	68279889	+	2622	EFEMP1	GO:0005006;GO:0005154;GO:0005509;GO:0005615;GO:0006355;GO:0032331;GO:0043010;GO:0048048;GO:0048050;GO:0062023	K18262	-	EGF-containing fibulin-like extracellular matrix protein 1 isoform X1 [Ovis aries]	101120648
CES5A	1.90405	-0.99804	0.00292319	0.112359	Up Regulation	NC_056067.1	24175534	24202889	+	2151	CES5A	GO:0016021;GO:0016787	K15743	[EC:3.1.1.1]	carboxylesterase 5A isoform X1 [Ovis aries]	780451
LMO1	1.4387	1.77045	0.00293574	0.112612	Up Regulation	NC_056068.1	43992803	44034452	+	1485	LMO1	GO:0000122;GO:0005634;GO:0045944;GO:0046013;GO:0046872	K24098	-	rhombotin-1 isoform X1 [Ovis aries]	101102757
NPTXR	0.450676	10.0802	0.00297965	0.114065	Nodiff	NC_056056.1	216242695	216264475	-	5657	NPTXR	GO:0098962;GO:0098978	-	-	neuronal pentraxin receptor [Ovis aries]	105609482
GPR182	-2.41501	0.206004	0.00299631	0.114471	Down Regulation	NC_056056.1	162616402	162619576	-	2641	GPR182	GO:0004930;GO:0016021	K04242	-	G-protein coupled receptor 182 [Ovis aries]	101103963
MAFA	-1.22652	2.2955	0.00300327	0.114506	Down Regulation	NC_056062.1	14181994	14184692	+	2699	MAFA	-	K07595	-	transcription factor MafA [Ovis aries]	106991336
PARP14	-0.966593	3.19495	0.00303843	0.115497	Nodiff	NC_056054.1	187849133	187897520	+	5626	PARP14	GO:0003676;GO:0003950;GO:0005829;GO:0005886;GO:0008270;GO:0010629;GO:0019899;GO:0042531;GO:0042532;GO:0060336;GO:0140289;GO:1902216;GO:1990404	K15261	[EC:2.4.2.30]	protein mono-ADP-ribosyltransferase PARP14 [Ovis aries]	101114323
LOC105605118	-1.50358	0.648529	0.00304148	0.115497	Down Regulation	NC_056079.1	6189564	6290865	+	3901	LOC105605118	-	-	-	zinc finger protein 705A-like [Ovis aries]	105605118
ANKRD34C	-0.825228	4.22659	0.0030509	0.115622	Nodiff	NC_056071.1	23255965	23271182	+	6677	ANKRD34C	-	-	-	ankyrin repeat domain-containing protein 34C [Ovis aries]	101113278
C9	-3.41901	-2.15725	0.00307929	0.116465	Down Regulation	NC_056069.1	35254776	35320036	+	2046	C9	GO:0001906;GO:0005579;GO:0005615;GO:0006957;GO:0006958;GO:0019835;GO:0044218;GO:0051260	K04000	-	complement component C9 [Ovis aries]	101105026
TBX18	-1.44254	2.04571	0.00309322	0.116658	Down Regulation	NC_056061.1	52046830	52076269	+	4133	TBX18	GO:0003700;GO:0005654;GO:0060930;GO:0060931;GO:0072189;GO:0098907;GO:1990837	K10183	-	T-box transcription factor TBX18 [Ovis aries]	101117084
LOC101104006	-4.76533	-2.30127	0.00309672	0.116658	Down Regulation	NC_056067.1	63496685	63506757	-	5105	LOC101104006	-	K07980	-	putative killer cell immunoglobulin-like receptor like protein KIR3DP1 isoform X1 [Ovis aries]	101104006
PLD2	-0.497776	4.61445	0.00310447	0.116717	Nodiff	NC_056064.1	26420858	26434052	-	3497	PLD2	GO:0004630;GO:0006654;GO:0016042;GO:0035091;GO:0048017;GO:0070290	K01115	[EC:3.1.4.4]	phospholipase D2 isoform X1 [Ovis aries]	101110687
LOC100526781	2.26878	-0.247212	0.00314657	0.117844	Up Regulation	NC_056064.1	41335983	41340722	-	1618	LOC100526781	GO:0005198;GO:0005882	K07604	-	keratin, type I microfibrillar 48 kDa, component 8C-1 [Ovis aries]	100526781
MRC1	-1.58475	2.20734	0.00314691	0.117844	Down Regulation	NC_056066.1	31637571	31749273	+	4368	MRC1	GO:0006897;GO:0016021;GO:0030246	K06560	-	macrophage mannose receptor 1 precursor [Ovis aries]	100505388
SLC10A4	2.81799	2.86692	0.00315887	0.117985	Up Regulation	NC_056059.1	67843525	67849599	+	2152	SLC10A4	GO:0015293;GO:0016021	K14344	-	sodium/bile acid cotransporter 4 [Ovis aries]	101113071
LOC101114075	-0.542215	4.44167	0.00316316	0.117985	Nodiff	NC_056077.1	26637332	26641203	-	1392	LOC101114075	GO:0008146	K01014	[EC:2.8.2.1]	sulfotransferase 1A1 [Ovis aries]	101114075
LOC101119835	-0.581976	4.61298	0.0031744	0.118171	Nodiff	NC_056054.1	107297207	107299475	+	2269	LOC101119835	-	-	-	60 kDa heat shock protein, mitochondrial-like [Ovis aries]	101119835
DENND4C	-0.480306	4.98306	0.00318918	0.118287	Nodiff	NC_056055.1	87784076	87895778	+	8845	DENND4C	GO:0005085;GO:0005794;GO:0005829;GO:0005886;GO:0030904;GO:0032593;GO:0032869;GO:0072659	K20163	-	DENN domain-containing protein 4C isoform X1 [Ovis aries]	101123605
LOC101111463	-1.85286	-0.918622	0.00319003	0.118287	Down Regulation	NC_056063.1	75505730	75520212	-	1814	LOC101111463	GO:0002250;GO:0002313;GO:0002407;GO:0004930;GO:0005886;GO:0006959;GO:0008142;GO:0010818;GO:0016021;GO:0030316;GO:0030890;GO:0036145;GO:0061470;GO:0070374;GO:2000458	K04305	-	G-protein coupled receptor 183 [Ovis aries]	101111463
MYOF	-0.873307	3.83697	0.00321676	0.119045	Nodiff	NC_056075.1	14412575	14590509	-	7010	MYOF	GO:0001778;GO:0005543;GO:0005901;GO:0006071;GO:0007520;GO:0016021;GO:0030659;GO:0030947;GO:0033292;GO:0034605;GO:0043231;GO:0046872;GO:0048747	K22125	-	myoferlin isoform X1 [Ovis aries]	101104107
DYRK3	0.951785	2.17022	0.00324019	0.119678	Nodiff	NC_056065.1	4244139	4253698	+	2172	DYRK3	GO:0000242;GO:0000287;GO:0004712;GO:0004714;GO:0005524;GO:0005829;GO:0010494;GO:0016607;GO:0030218;GO:0035063;GO:0035617;GO:0043066;GO:0043518;GO:0106310;GO:0106311;GO:1902751;GO:1903432	K18669	[EC:2.7.12.1]	dual specificity tyrosine-phosphorylation-regulated kinase 3 [Ovis aries]	101117860
SERTM1	0.59979	5.13478	0.0032929	0.121388	Nodiff	NC_056063.1	25195451	25219655	-	3532	SERTM1	GO:0016021;GO:0043231	-	-	serine-rich and transmembrane domain-containing protein 1 [Ovis aries]	101105338
B3GALNT1	0.460841	5.30859	0.00330244	0.121503	Nodiff	NC_056054.1	227035060	227066327	+	4187	B3GALNT1	GO:0000139;GO:0006486;GO:0008499;GO:0009312;GO:0016021	K00719	[EC:2.4.1.79]	UDP-GalNAc:beta-1,3-N-acetylgalactosaminyltransferase 1 [Ovis aries]	101104544
SLC4A4	-0.592276	6.62256	0.00331718	0.121625	Nodiff	NC_056059.1	87180748	87546997	+	4329	SLC4A4	GO:0005452;GO:0008510;GO:0009986;GO:0016021;GO:0016323;GO:0036376;GO:0042391;GO:0042802;GO:0045821;GO:0051453	K13575	-	electrogenic sodium bicarbonate cotransporter 1 isoform X1 [Ovis aries]	494440
LOC101111444	0.465573	7.21939	0.00332254	0.121625	Nodiff	NC_056056.1	209577406	209583796	+	2261	LOC101111444	-	-	-	PILR alpha-associated neural protein isoform X1 [Ovis aries]	101111444
LOC101105810	-1.37655	0.720854	0.00332505	0.121625	Down Regulation	NC_056057.1	114696177	114748347	-	2698	LOC101105810	GO:0005525	-	-	GTPase IMAP family member 4-like isoform X1 [Ovis aries]	101105810
FAM221A	1.14965	0.980078	0.00333918	0.121906	Up Regulation	NC_056057.1	73648845	73672482	-	3329	FAM221A	-	-	-	protein FAM221A isoform X1 [Ovis aries]	101110322
LOC101102001	-1.00654	2.12364	0.00336906	0.12276	Down Regulation	NC_056064.1	47949591	47956762	-	2806	LOC101102001	GO:0016021;GO:0098609	K06523	-	intercellular adhesion molecule 2 [Ovis aries]	101102001
LOC114112910	2.19778	1.07823	0.0033764	0.122781	Up Regulation	NC_056055.1	243404589	243405038	+	450	LOC114112910	-	-	-	cytochrome c oxidase subunit NDUFA4-like [Ovis aries]	114112910
TAMALIN	0.464524	5.72366	0.00338262	0.122781	Nodiff	NC_056056.1	134324852	134332575	-	1967	TAMALIN	-	K24053	-	protein TAMALIN [Ovis aries]	101113577
AK5	0.56306	7.92937	0.00342009	0.123903	Nodiff	NC_056054.1	53742716	54015273	+	3324	AK5	GO:0004017;GO:0004550;GO:0005524;GO:0005829;GO:0009142;GO:0034451;GO:0046034	K00939	[EC:2.7.4.3]	adenylate kinase isoenzyme 5 isoform X1 [Ovis aries]	101121984
CDH4	0.478423	5.38204	0.00347661	0.12571	Nodiff	NC_056066.1	54869074	55347468	-	6519	CDH4	GO:0005509;GO:0005887;GO:0007156;GO:0007157;GO:0007411;GO:0045773	K06797	-	cadherin-4 isoform X1 [Ovis aries]	101122716
LOC101116298	-0.664387	3.79141	0.0035065	0.126549	Nodiff	NC_056056.1	61892113	61900746	+	2254	LOC101116298	-	K01025	[EC:2.8.2.-]	sulfotransferase 1C4-like [Ovis aries]	101116298
CFB	-0.930964	4.02147	0.00352682	0.126621	Nodiff	NC_056073.1	26487096	26493643	-	2569	CFB	GO:0004252;GO:0005576;GO:0006957	K01335	[EC:3.4.21.47]	complement factor B [Ovis aries]	101115072
BHMT2	-2.37766	-1.11363	0.00352787	0.126621	Down Regulation	NC_056060.1	10113434	10126860	+	1125	BHMT2	GO:0008270;GO:0032259;GO:0033477;GO:0046500;GO:0047150;GO:0061627;GO:0071267	K00547	[EC:2.1.1.10]	S-methylmethionine--homocysteine S-methyltransferase BHMT2 [Ovis aries]	101108575
WASF1	0.424165	7.48305	0.00352859	0.126621	Nodiff	NC_056061.1	27382844	27403374	+	2608	WASF1	GO:0003779;GO:0005741;GO:0005856;GO:0006898;GO:0016601;GO:0030027;GO:0030036;GO:0031209;GO:0031267;GO:0051018;GO:0051388;GO:0070584;GO:0072673;GO:0097484;GO:0098794;GO:0098885;GO:1990416;GO:2000601	K05753	-	wiskott-Aldrich syndrome protein family member 1 isoform X1 [Ovis aries]	101112488
CRYBG2	-3.15004	-1.56759	0.00354005	0.126792	Down Regulation	NC_056055.1	240498952	240529054	+	7034	CRYBG2	GO:0030246	-	-	beta/gamma crystallin domain-containing protein 2 isoform X1 [Ovis aries]	101116029
SLC43A2	-0.487626	7.02544	0.00355119	0.12695	Nodiff	NC_056064.1	22581238	22624991	-	8793	SLC43A2	GO:0005886;GO:0015179;GO:0016021;GO:0060358	K08229	-	large neutral amino acids transporter small subunit 4 isoform X1 [Ovis aries]	101103249
CCDC70	3.31728	-2.16068	0.00356608	0.127015	Up Regulation	NC_056063.1	21629423	21630693	+	1271	CCDC70	GO:0005886	-	-	coiled-coil domain-containing protein 70 [Ovis aries]	101120419
LOC101112122	-1.28284	3.21892	0.00357087	0.127015	Down Regulation	NC_056070.1	61462372	61496076	-	5209	LOC101112122	-	K14216	[EC:2.7.7.84]	2'-5'-oligoadenylate synthase 3-like isoform X1 [Ovis aries]	101112122
MERTK	-0.512995	5.11886	0.00358696	0.127015	Nodiff	NC_056056.1	106026859	106144462	+	3805	MERTK	GO:0004714;GO:0005524;GO:0016021	K05117	[EC:2.7.10.1]	tyrosine-protein kinase Mer isoform X1 [Ovis aries]	101118263
ITSN1	-0.470184	6.14185	0.00359636	0.127015	Nodiff	NC_056054.1	122312905	122556300	-	9772	ITSN1	GO:0005085;GO:0005509;GO:0006897;GO:0016042;GO:0035556;GO:0042995;GO:0045202	K20045	-	intersectin-1 isoform X1 [Ovis aries]	101120620
S100A4	-1.39591	1.98227	0.003598	0.127015	Down Regulation	NC_056054.1	104002258	104004610	-	505	S100A4	GO:0005509;GO:0005634;GO:0042802;GO:0043123;GO:0046914;GO:0048471;GO:0050786	K23761	-	protein S100-A4 [Ovis aries]	101104794
LYPD1	0.599397	6.68635	0.00359965	0.127015	Nodiff	NC_056055.1	178329818	178388363	+	9604	LYPD1	GO:0001662;GO:0007271;GO:0016021;GO:0030550;GO:0033130;GO:0035094;GO:0045202;GO:0095500;GO:1903077	-	-	ly6/PLAUR domain-containing protein 1 isoform X2 [Ovis aries]	101108195
PPP1R32	4.49857	-0.0848538	0.00360002	0.127015	Up Regulation	NC_056074.1	36508197	36516828	+	1580	PPP1R32	GO:0019902;GO:0036064	K17571	-	protein phosphatase 1 regulatory subunit 32 [Ovis aries]	101108090
PACRG	0.895863	2.64062	0.0036086	0.127081	Nodiff	NC_056061.1	85938227	86474429	+	1387	PACRG	-	-	-	parkin coregulated gene protein isoform X1 [Ovis aries]	101113075
GTSE1	1.11813	1.91546	0.00362542	0.127416	Up Regulation	NC_056056.1	222513819	222533618	+	2797	GTSE1	GO:0005737;GO:0005856	K10129	-	G2 and S phase-expressed protein 1 [Ovis aries]	101110583
ABCA7	-0.615432	4.41396	0.00363161	0.127416	Nodiff	NC_056058.1	41220691	41238733	+	7137	ABCA7	GO:0005524;GO:0005794;GO:0005886;GO:0016021;GO:0030054;GO:0033344;GO:0033700;GO:0034188;GO:0034205;GO:0034380;GO:0042626;GO:0045332;GO:0090554;GO:0090556;GO:1902991	K05645	-	phospholipid-transporting ATPase ABCA7 isoform X1 [Ovis aries]	101116568
COL27A1	-0.779365	4.56638	0.00370164	0.129481	Nodiff	NC_056055.1	9425908	9577188	-	7928	COL27A1	GO:0003431;GO:0005201;GO:0005583;GO:0030198	K19721	-	collagen alpha-1(XXVII) chain isoform X1 [Ovis aries]	101119374
LOC121819151	4.48087	-2.40741	0.00371172	0.129481	Up Regulation	NC_056056.1	10635504	10673974	-	941	LOC121819151	-	-	-	uncharacterized protein LOC121819151 [Ovis aries]	121819151
NTS	1.63282	3.78151	0.00371421	0.129481	Up Regulation	NC_056056.1	122106449	122118166	+	1205	NTS	GO:0005184;GO:0005576;GO:0007218;GO:0030133;GO:0043231;GO:0071855	K05235	-	neurotensin/neuromedin N [Ovis aries]	101108471
CFLAR	-0.678913	3.30887	0.00371785	0.129481	Nodiff	NC_056055.1	203455010	203505548	+	11506	CFLAR	GO:0002020;GO:0004197;GO:0006915;GO:0007519;GO:0008047;GO:0009617;GO:0014732;GO:0014842;GO:0014866;GO:0016504;GO:0031264;GO:0042060;GO:0043123;GO:0043154;GO:0043403;GO:0051092;GO:0060546;GO:0097342;GO:1901740;GO:1902042	K04724	-	CASP8 and FADD-like apoptosis regulator isoform X1 [Ovis aries]	101106914
SYNGR3	0.465801	7.47148	0.00376176	0.130769	Nodiff	NC_056077.1	2068152	2079763	+	2331	SYNGR3	GO:0008021;GO:0016021;GO:0031594;GO:0032411;GO:0042169;GO:0045055;GO:0047485	-	-	synaptogyrin-3 isoform X1 [Ovis aries]	101113121
EGR1	0.597486	7.21117	0.00380542	0.131832	Nodiff	NC_056058.1	47499104	47501425	+	1632	EGR1	GO:0000122;GO:0000785;GO:0000977;GO:0001228;GO:0002931;GO:0005654;GO:0005737;GO:0008270;GO:0009749;GO:0010385;GO:0030217;GO:0030509;GO:0032722;GO:0032731;GO:0032868;GO:0032922;GO:0033233;GO:0035035;GO:0035914;GO:0042981;GO:0044729;GO:0044849;GO:0045475;GO:0046886;GO:0060086;GO:0061418;GO:0070498;GO:0071480;GO:0090090;GO:0098759;GO:1902895;GO:1990841;GO:2000182	K09203	-	early growth response protein 1 [Ovis aries]	443547
SFN	3.81779	-0.687263	0.00380626	0.131832	Up Regulation	NC_056055.1	240067825	240069149	-	1325	SFN	GO:0000079;GO:0001836;GO:0003334;GO:0005634;GO:0005829;GO:0008630;GO:0010482;GO:0010839;GO:0019901;GO:0030307;GO:0031424;GO:0042802;GO:0043154;GO:0045606;GO:0046827;GO:0051219;GO:0061436	K06644	-	14-3-3 protein sigma [Ovis aries]	443032
JAG1	-0.729927	5.82811	0.00382465	0.132144	Nodiff	NC_056066.1	3765287	3800765	-	5861	JAG1	GO:0001953;GO:0001974;GO:0002011;GO:0002456;GO:0003184;GO:0003215;GO:0005112;GO:0005509;GO:0005543;GO:0005912;GO:0016021;GO:0016324;GO:0022408;GO:0030336;GO:0032495;GO:0035909;GO:0042127;GO:0042491;GO:0045599;GO:0045602;GO:0045639;GO:0045665;GO:0045669;GO:0045747;GO:0045944;GO:0060411;GO:0061073;GO:0061156;GO:0061309;GO:0061314;GO:0061444;GO:0072015;GO:0072017;GO:0072070;GO:0097150;GO:2000737	K06052	-	protein jagged-1 [Ovis aries]	780486
LOC101108705	1.11388	4.29312	0.00382923	0.132144	Up Regulation	NC_056054.1	87051662	87076245	+	2493	LOC101108705	GO:0004364;GO:0006749	K00799	[EC:2.5.1.18]	glutathione S-transferase Mu 1-like isoform X1 [Ovis aries]	101108705
CAVIN1	-0.476156	5.88209	0.00385678	0.132406	Nodiff	NC_056064.1	42239112	42252998	-	3376	CAVIN1	GO:0005634;GO:0005739;GO:0005783;GO:0005901;GO:0006361;GO:0006363;GO:0009303;GO:0009306;GO:0032991;GO:0042134;GO:0042802;GO:2000147	K19387	-	caveolae-associated protein 1 isoform X1 [Ovis aries]	101110525
CHAF1A	0.597029	3.63403	0.00386663	0.132406	Nodiff	NC_056058.1	17489933	17514656	-	3837	CHAF1A	GO:0000785;GO:0005634;GO:0006260;GO:0006281;GO:0006335;GO:0007049;GO:0033186;GO:0042802;GO:0070087	K10750	-	chromatin assembly factor 1 subunit A isoform X1 [Ovis aries]	101112053
SLIT1	0.603759	7.36286	0.00386926	0.132406	Nodiff	NC_056075.1	18106436	18281138	-	8250	SLIT1	GO:0005509;GO:0005615;GO:0007097;GO:0008045;GO:0022028;GO:0031290;GO:0033563;GO:0048495;GO:0048846;GO:0050919	K06838	-	slit homolog 1 protein isoform X1 [Ovis aries]	101112777
CREB3L2	-0.703562	3.75641	0.00387756	0.132406	Nodiff	NC_056057.1	103036218	103163545	-	5426	CREB3L2	GO:0001228;GO:0002062;GO:0005654;GO:0005789;GO:0006888;GO:0016021;GO:0030968;GO:0035497	K09048	-	cyclic AMP-responsive element-binding protein 3-like protein 2 [Ovis aries]	101108743
L1CAM	0.435817	8.2569	0.00387767	0.132406	Nodiff	NC_056080.1	80402277	80425630	+	5242	L1CAM	GO:0005886;GO:0007160;GO:0007411;GO:0009986;GO:0016021;GO:0016477;GO:0019904;GO:0030424;GO:0043025;GO:0050808	K06550	-	neural cell adhesion molecule L1 isoform X1 [Ovis aries]	101110032
GPR137B	-0.503577	5.32833	0.00388499	0.132406	Nodiff	NC_056078.1	8212392	8268981	+	3513	GPR137B	GO:0005765;GO:0010506;GO:0016021;GO:0043087;GO:0150032;GO:1904263	K22989	-	integral membrane protein GPR137B isoform X1 [Ovis aries]	101117727
LOC101118310	0.500433	5.82958	0.00388585	0.132406	Nodiff	NC_056072.1	12942163	13160323	+	5354	LOC101118310	-	K22237	-	rab effector MyRIP [Ovis aries]	101118310
MX1	-0.99633	4.10597	0.0039101	0.132795	Nodiff	NC_056054.1	262343364	262378059	+	2440	MX1	GO:0003924;GO:0005525;GO:0005829;GO:0031965;GO:0042802;GO:0045071;GO:0048471;GO:0070106;GO:0140374	K14754	-	interferon-induced GTP-binding protein Mx1 [Ovis aries]	443146
PRDM6	-2.81638	0.112154	0.00391132	0.132795	Down Regulation	NC_056058.1	28306677	28417606	-	3123	PRDM6	GO:0000122;GO:0005634;GO:0022008;GO:0042054;GO:0042802;GO:0051151	K20795	[EC:2.1.1.361]	putative histone-lysine N-methyltransferase PRDM6 isoform X1 [Ovis aries]	101103235
SLC17A8	2.91999	0.95548	0.00392694	0.133087	Up Regulation	NC_056056.1	169850045	169889950	+	3349	SLC17A8	GO:0005313;GO:0030285;GO:0098700	K12302	-	vesicular glutamate transporter 3 [Ovis aries]	101104980
CPVL	-2.21413	-1.08581	0.0039656	0.13375	Down Regulation	NC_056057.1	68574934	68708763	+	2449	CPVL	GO:0004185	K09645	[EC:3.4.16.-]	probable serine carboxypeptidase CPVL isoform X1 [Ovis aries]	101112477
CRTAM	-2.60436	-1.6309	0.0039726	0.13375	Down Regulation	NC_056068.1	33208260	33236822	+	2049	CRTAM	GO:0001768;GO:0001772;GO:0002355;GO:0002860;GO:0005102;GO:0007157;GO:0008037;GO:0016021;GO:0032729;GO:0045580;GO:0046007;GO:0097021;GO:2001185	K16361	-	cytotoxic and regulatory T-cell molecule isoform X1 [Ovis aries]	101111901
ATP1A2	-0.460437	10.7812	0.00397311	0.13375	Nodiff	NC_056054.1	111157276	111182391	+	5101	ATP1A2	GO:0001504;GO:0001662;GO:0002026;GO:0002087;GO:0005391;GO:0005524;GO:0005737;GO:0005890;GO:0006883;GO:0006940;GO:0008217;GO:0008344;GO:0008542;GO:0010996;GO:0019229;GO:0021764;GO:0021989;GO:0030007;GO:0030315;GO:0030955;GO:0031090;GO:0031402;GO:0035641;GO:0036376;GO:0040011;GO:0042995;GO:0043025;GO:0045822;GO:0045988;GO:0046034;GO:0051087;GO:0051481;GO:0071383;GO:1903416;GO:1990239;GO:1990573	K01539	[EC:7.2.2.13]	sodium/potassium-transporting ATPase subunit alpha-2 [Ovis aries]	101118148
OLFML2A	-0.882167	4.04542	0.00397481	0.13375	Nodiff	NC_056056.1	11083422	11112144	-	6134	OLFML2A	GO:0030198;GO:0031012;GO:0042802;GO:0050840	-	-	olfactomedin-like protein 2A isoform X1 [Ovis aries]	101112387
OTULINL	-0.825454	2.83677	0.00401676	0.134819	Nodiff	NC_056069.1	58726668	58755738	-	2049	OTULINL	GO:0005737	-	-	inactive ubiquitin thioesterase OTULINL isoform X1 [Ovis aries]	101103673
LOC114111389	0.528131	5.10649	0.00402083	0.134819	Nodiff	NC_056080.1	99843200	99847112	-	2344	LOC114111389	-	-	-	small integral membrane protein 10-like protein 2A [Ovis aries]	114111389
PROS1	-0.85422	4.2831	0.00412127	0.137347	Nodiff	NC_056054.1	159181404	159248469	-	2458	PROS1	GO:0005509;GO:0005576;GO:0042730	K03908	-	vitamin K-dependent protein S [Ovis aries]	101122999
TMEM232	-1.75936	-0.902192	0.00412208	0.137347	Down Regulation	NC_056058.1	106940818	107215514	-	2383	TMEM232	-	-	-	transmembrane protein 232 isoform X1 [Ovis aries]	101107020
SLC38A1	-0.614318	5.34737	0.00412362	0.137347	Nodiff	NC_056056.1	140196710	140267740	+	2846	SLC38A1	GO:0015186;GO:0016021;GO:0016323;GO:0030424	K14990	-	sodium-coupled neutral amino acid transporter 1 isoform X1 [Ovis aries]	101112470
FOXJ1	2.76938	1.60066	0.00413303	0.137347	Up Regulation	NC_056064.1	54887514	54892321	+	2585	FOXJ1	GO:0003700;GO:0005634;GO:0043565	K09402	-	forkhead box protein J1 [Ovis aries]	101117859
PDE2A	0.468415	8.19306	0.00413732	0.137347	Nodiff	NC_056068.1	50860329	50950756	-	4190	PDE2A	GO:0000122;GO:0000287;GO:0004115;GO:0004118;GO:0005634;GO:0005741;GO:0005743;GO:0005829;GO:0005886;GO:0007193;GO:0008270;GO:0010752;GO:0019933;GO:0019934;GO:0030552;GO:0030553;GO:0030911;GO:0036006;GO:0042301;GO:0042803;GO:0043116;GO:0043117;GO:0043951;GO:0046069;GO:0047555;GO:0048471;GO:0071320;GO:0071321;GO:0071560;GO:1904613	K18283	[EC:3.1.4.17]	cGMP-dependent 3',5'-cyclic phosphodiesterase isoform X2 [Ovis aries]	101122722
SCN5A	1.87711	1.70575	0.0041398	0.137347	Up Regulation	NC_056072.1	11983017	12087390	-	8806	SCN5A	GO:0001518;GO:0005244;GO:0005516;GO:0005654;GO:0005730;GO:0005783;GO:0005901;GO:0009986;GO:0010765;GO:0014704;GO:0017134;GO:0019901;GO:0019904;GO:0030018;GO:0030315;GO:0030506;GO:0031625;GO:0044325;GO:0050998;GO:0060307;GO:0060371;GO:0060372;GO:0060373;GO:0071277;GO:0086004;GO:0086005;GO:0086060;GO:0086061;GO:0086062;GO:0086063;GO:0086091;GO:0097110;GO:0098912;GO:1902305	K04838	-	sodium channel protein type 5 subunit alpha isoform X1 [Ovis aries]	101111582
BFSP1	-1.12673	3.09833	0.00418829	0.138712	Down Regulation	NC_056066.1	37476459	37513605	-	2623	BFSP1	GO:0005212;GO:0005882;GO:0005886	K10378	-	filensin [Ovis aries]	101121536
SHC3	-0.610695	7.48654	0.00419869	0.1388	Nodiff	NC_056055.1	23783704	23966937	-	5820	SHC3	GO:0001784;GO:0007417;GO:0007611;GO:0035249;GO:0035556;GO:0045202	K17448	-	SHC-transforming protein 3 [Ovis aries]	101107936
MGAT4C	0.875179	2.32637	0.00420765	0.1388	Nodiff	NC_056056.1	122248965	123101668	-	2810	MGAT4C	GO:0006486;GO:0016021;GO:0016757	K13748	-	alpha-1,3-mannosyl-glycoprotein 4-beta-N-acetylglucosaminyltransferase C [Ovis aries]	101108733
WNT6	-1.64991	0.248298	0.00421957	0.1388	Down Regulation	NC_056055.1	220834751	220847800	+	3059	WNT6	GO:0001658;GO:0005102;GO:0005576;GO:0009798;GO:0009986;GO:0010628;GO:0016055;GO:0031012;GO:0042475;GO:0045893;GO:0060684;GO:0070172;GO:0072079	K00445	-	protein Wnt-6 isoform X1 [Ovis aries]	101111785
TFAP2D	3.14612	0.291656	0.0042203	0.1388	Up Regulation	NC_056073.1	22943374	23004555	+	2203	TFAP2D	GO:0000977;GO:0000981;GO:0005634;GO:0005667;GO:0043524;GO:0045944;GO:0061379	K09178	-	transcription factor AP-2-delta [Ovis aries]	101103191
TNFSF8	-1.32502	0.0263594	0.00423578	0.139068	Down Regulation	NC_056055.1	8856764	8886100	+	3699	TNFSF8	GO:0005164;GO:0016021;GO:0043374;GO:0045944;GO:0050830	K05471	-	tumor necrosis factor ligand superfamily member 8 [Ovis aries]	101102699
TWIST2	-3.09549	-1.90679	0.00427277	0.140039	Down Regulation	NC_056054.1	2523962	2576804	-	1438	TWIST2	GO:0005654;GO:0005730;GO:0005737;GO:0030335;GO:0045668;GO:0046983	K09069	-	twist-related protein 2 [Ovis aries]	101122639
LOC121816827	3.30327	-2.16314	0.00429292	0.140328	Up Regulation	NC_056069.1	70116769	70120275	-	2935	LOC121816827	-	-	-	uncharacterized protein LOC121816827 [Ovis aries]	121816827
PRKCG	0.495509	8.40642	0.00429643	0.140328	Nodiff	NC_056067.1	62276085	62296689	+	3172	PRKCG	GO:0004698;GO:0004712;GO:0005524;GO:0005634;GO:0005911;GO:0007268;GO:0007635;GO:0008270;GO:0014069;GO:0030425;GO:0031397;GO:0032095;GO:0032425;GO:0035556;GO:0042752;GO:0043278;GO:0044305;GO:0048265;GO:0050764;GO:0060384;GO:0097060;GO:0099171;GO:0099523;GO:0106311;GO:1901799;GO:2000300	K19663	[EC:2.7.11.13]	protein kinase C gamma type [Ovis aries]	101116423
LOC114112832	-1.89939	-1.29902	0.00430966	0.140517	Down Regulation	NC_056055.1	89739776	89740363	-	588	LOC114112832	-	K05440	-	interferon omega-1 [Ovis aries]	114112832
HPCAL1	0.507416	6.97324	0.00432755	0.140858	Nodiff	NC_056056.1	19470051	19587764	+	5786	HPCAL1	GO:0005509	K23847	-	hippocalcin-like protein 1 [Ovis aries]	100187549
LUM	-0.720261	3.9864	0.00434739	0.14126	Nodiff	NC_056056.1	127508760	127518287	-	1902	LUM	GO:0005518;GO:0005576;GO:0005583;GO:0007601;GO:0030199;GO:0032914;GO:0045944	K08122	-	lumican [Ovis aries]	101112967
AHNAK	-0.599496	7.26444	0.00437251	0.141833	Nodiff	NC_056074.1	37321721	37443864	-	19845	AHNAK	GO:0005634;GO:0005829;GO:0015629;GO:0042383;GO:0043034;GO:0043484;GO:0044291;GO:0044548;GO:0045121;GO:0070062;GO:0097493;GO:1901385	K23934	-	neuroblast differentiation-associated protein AHNAK isoform X1 [Ovis aries]	101110887
PRRT2	0.435133	7.32737	0.00439856	0.142434	Nodiff	NC_056077.1	26941835	26946506	-	3316	PRRT2	GO:0008021;GO:0017075;GO:0031629;GO:0035544;GO:0043679;GO:0098978;GO:0099056;GO:0099502;GO:1905513	K23897	-	proline-rich transmembrane protein 2 isoform X1 [Ovis aries]	101119953
FREM3	2.23997	-0.971621	0.00440802	0.142496	Up Regulation	NC_056070.1	14321612	14425153	+	8052	FREM3	GO:0005604;GO:0007154;GO:0016021	K23383	-	LOW QUALITY PROTEIN: FRAS1-related extracellular matrix protein 3 [Ovis aries]	101104095
PSTPIP1	-1.03997	1.74027	0.00444803	0.143544	Down Regulation	NC_056071.1	29893052	29937608	+	1981	PSTPIP1	GO:0042802	K12804	-	proline-serine-threonine phosphatase-interacting protein 1 isoform X1 [Ovis aries]	101116939
PCDH1	0.415883	7.80679	0.00446004	0.143604	Nodiff	NC_056058.1	50591144	50618001	-	8751	PCDH1	GO:0005509;GO:0005654;GO:0005730;GO:0005886;GO:0007156;GO:0016021;GO:0030054	K16498	-	protocadherin-1 isoform X1 [Ovis aries]	101108128
LOC101105644	2.00312	-0.505091	0.00446509	0.143604	Up Regulation	NC_056056.1	75758384	75760234	+	1851	LOC101105644	GO:0000184;GO:0003747;GO:0005737	K03265	-	eukaryotic peptide chain release factor subunit 1 [Ovis aries]	101105644
MSH4	-1.1491	0.931023	0.00448724	0.144072	Down Regulation	NC_056054.1	52032213	52120600	+	8413	MSH4	GO:0000795;GO:0001541;GO:0005524;GO:0005713;GO:0006298;GO:0007129;GO:0007283;GO:0007292;GO:0030983	K08740	-	mutS protein homolog 4 [Ovis aries]	101120967
FAM20A	-0.574626	4.63384	0.00449516	0.144081	Nodiff	NC_056064.1	60830345	60879725	+	11802	FAM20A	GO:0005615;GO:0005783;GO:0005794;GO:0009617;GO:0043539;GO:0044691;GO:0055074;GO:0070166	K21957	-	pseudokinase FAM20A isoform X1 [Ovis aries]	101108764
ZBBX	2.06763	-0.322482	0.0045443	0.14541	Up Regulation	NC_056054.1	220717880	220840131	+	2893	ZBBX	GO:0008270	-	-	zinc finger B-box domain-containing protein 1 isoform X1 [Ovis aries]	101123519
PEG3	0.52653	7.73063	0.0045529	0.145439	Nodiff	NC_056067.1	64793743	64816657	-	11280	PEG3	-	K09230	-	paternally-expressed gene 3 protein [Ovis aries]	100505405
ZNF467	0.622287	4.2997	0.00458476	0.146083	Nodiff	NC_056057.1	113771124	113780257	-	2967	ZNF467	-	-	-	zinc finger protein 467 isoform X1 [Ovis aries]	101108650
JAML	-1.0722	1.11629	0.00458852	0.146083	Down Regulation	NC_056068.1	28623958	28653635	-	1658	JAML	GO:0005178;GO:0005654;GO:0005886;GO:0005923;GO:0007157;GO:0016021;GO:0030593;GO:0035696;GO:0042803;GO:0046629;GO:0072672	-	-	junctional adhesion molecule-like [Ovis aries]	101121705
ETS1	-0.559083	5.02625	0.00461009	0.146523	Nodiff	NC_056074.1	29251825	29394246	-	5710	ETS1	GO:0000978;GO:0001228;GO:0005654;GO:0005667;GO:0010628;GO:0030374;GO:0030578;GO:0042802;GO:0043536;GO:0045648;GO:0045766;GO:0048870;GO:0050728;GO:0050729;GO:1902895;GO:1904996	K02678	-	protein C-ets-1 isoform X1 [Ovis aries]	101114986
F2R	-0.453456	5.42476	0.00462106	0.146626	Nodiff	NC_056060.1	7956181	7979165	+	3659	F2R	GO:0001965;GO:0002248;GO:0005102;GO:0005769;GO:0005770;GO:0005901;GO:0006919;GO:0007200;GO:0008285;GO:0009986;GO:0014068;GO:0015057;GO:0016021;GO:0030168;GO:0030194;GO:0030335;GO:0031094;GO:0031681;GO:0032496;GO:0032651;GO:0032755;GO:0032757;GO:0032967;GO:0035025;GO:0043123;GO:0043547;GO:0045202;GO:0045217;GO:0045893;GO:0045907;GO:0048873;GO:0051281;GO:0070374;GO:0099553;GO:1900134	K03914	-	proteinase-activated receptor 1 isoform X1 [Ovis aries]	101105757
PAWR	0.608414	4.25316	0.0046449	0.147135	Nodiff	NC_056056.1	115642387	115758556	-	8876	PAWR	-	-	-	PRKC apoptosis WT1 regulator protein [Ovis aries]	101103311
PTPRF	0.442804	6.94039	0.00467922	0.147974	Nodiff	NC_056054.1	18194817	18279219	+	7679	PTPRF	GO:0004725;GO:0016021;GO:0016477;GO:0031102;GO:0035373;GO:0043005;GO:0043025;GO:0044877;GO:0048679;GO:0050839;GO:0099560;GO:1900121	K05695	[EC:3.1.3.48]	receptor-type tyrosine-protein phosphatase F isoform X1 [Ovis aries]	101111588
SRPX	-1.17452	1.9401	0.00472519	0.149179	Down Regulation	NC_056080.1	37566469	37754979	-	1884	SRPX	GO:0001845;GO:0005776;GO:0005783;GO:0006914;GO:0034976;GO:0060244;GO:2001241	K23818	-	sushi repeat-containing protein SRPX isoform X1 [Ovis aries]	101121073
LOC101110177	-2.04365	-1.32187	0.00474532	0.149565	Down Regulation	NC_056069.1	38305264	38334983	+	6093	LOC101110177	GO:0015020;GO:0016021	K24103	[EC:2.4.1.-]	UDP-glucuronosyltransferase 3A1 isoform X1 [Ovis aries]	101110177
MECOM	-0.947688	2.35804	0.00477834	0.150241	Nodiff	NC_056054.1	218366383	218996821	+	6106	MECOM	GO:0000118;GO:0003700;GO:0016607;GO:0043069;GO:0045892;GO:0045893;GO:0046329;GO:0051726	K04462	[EC:2.1.1.367]	histone-lysine N-methyltransferase MECOM isoform X1 [Ovis aries]	101121055
MAP3K19	4.0543	-0.261352	0.00478266	0.150241	Up Regulation	NC_056055.1	175730946	175796439	+	5168	MAP3K19	GO:0004672;GO:0005524	-	-	LOW QUALITY PROTEIN: mitogen-activated protein kinase kinase kinase 19 [Ovis aries]	101106493
PTPN5	0.492409	7.3109	0.00480547	0.150707	Nodiff	NC_056074.1	23520543	23578991	+	3175	PTPN5	GO:0004725	K18018	[EC:3.1.3.48]	tyrosine-protein phosphatase non-receptor type 5 isoform X1 [Ovis aries]	101121131
RAB3B	0.58495	6.863	0.00485743	0.151999	Nodiff	NC_056054.1	26358392	26430780	-	4021	RAB3B	GO:0003924;GO:0005525;GO:0005886;GO:0006886;GO:0017157;GO:0018125;GO:0019003;GO:0019882;GO:0030141;GO:0030742;GO:0031489;GO:0048471;GO:0051586;GO:0097494;GO:0098691;GO:0098693;GO:0098993	K06108	-	ras-related protein Rab-3B [Ovis aries]	101112608
CAVIN2	-0.719008	3.66362	0.00487829	0.151999	Nodiff	NC_056055.1	194143517	194159145	-	3024	CAVIN2	GO:0001786;GO:0005654;GO:0005829;GO:0005901;GO:0097320	-	-	caveolae-associated protein 2 [Ovis aries]	101118507
NLRP14	-2.87082	-2.02568	0.00489012	0.151999	Down Regulation	NC_056068.1	45327429	45369815	-	3649	NLRP14	GO:0007283	K22666	-	NACHT, LRR and PYD domains-containing protein 14 [Ovis aries]	101107305
RAPGEFL1	0.437583	6.21472	0.0049015	0.151999	Nodiff	NC_056064.1	40209080	40230244	+	5493	RAPGEFL1	GO:0005085;GO:0007264	-	-	rap guanine nucleotide exchange factor-like 1 isoform X1 [Ovis aries]	101105585
AFAP1	0.48359	4.90179	0.0049015	0.151999	Nodiff	NC_056059.1	114850120	115000353	-	7540	AFAP1	GO:0005829;GO:0005925;GO:0009966;GO:0015629;GO:0051493	K18616	-	actin filament-associated protein 1 isoform X1 [Ovis aries]	101109449
GPRC5A	-2.25804	-1.4783	0.00490232	0.151999	Down Regulation	NC_056056.1	202628391	202648577	-	2023	GPRC5A	GO:0004930;GO:0005730;GO:0005886;GO:0016021;GO:0031982	K08468	-	retinoic acid-induced protein 3 [Ovis aries]	101110748
ARNT	-0.523197	4.03491	0.0049044	0.151999	Nodiff	NC_056054.1	100772050	100808082	-	2351	ARNT	GO:0000978;GO:0001666;GO:0001892;GO:0004879;GO:0005737;GO:0010575;GO:0016604;GO:0017162;GO:0030154;GO:0033235;GO:0042803;GO:0043619;GO:0045944;GO:0046886;GO:0046982;GO:0090575	K09097	-	aryl hydrocarbon receptor nuclear translocator [Ovis aries]	443285
RGS8	1.02717	5.98439	0.00491827	0.151999	Up Regulation	NC_056065.1	63144340	63191836	-	6460	RGS8	GO:0005096;GO:0005634;GO:0005886;GO:0007186;GO:0030425;GO:0043204;GO:0043547	K16449	-	regulator of G-protein signaling 8 isoform X1 [Ovis aries]	101103997
NLRP13	4.92867	-2.20649	0.00492643	0.151999	Up Regulation	NC_056067.1	64110668	64134880	-	3699	NLRP13	-	K22665	-	NACHT, LRR and PYD domains-containing protein 13 [Ovis aries]	101109118
DOC2A	0.648191	5.31645	0.00492703	0.151999	Nodiff	NC_056077.1	26768653	26774217	+	2917	DOC2A	GO:0005509;GO:0005544;GO:0005654;GO:0005730;GO:0016020;GO:0017158;GO:0061669;GO:0098793	K19916	-	double C2-like domain-containing protein alpha isoform X1 [Ovis aries]	101116792
STOML1	0.524418	4.54687	0.00494499	0.152304	Nodiff	NC_056071.1	32286069	32295118	+	1966	STOML1	GO:0005886;GO:0016021	-	-	stomatin-like protein 1 isoform X1 [Ovis aries]	101111834
LOC105616457	0.752988	5.85166	0.00495376	0.152326	Nodiff	NC_056064.1	25949911	25951561	+	1575	LOC105616457	-	-	-	uncharacterized protein LOC105616457 [Ovis aries]	105616457
SMAD6	-0.917937	2.99637	0.00500945	0.153662	Nodiff	NC_056060.1	13513166	13590617	+	2833	SMAD6	GO:0000976;GO:0001657;GO:0003148;GO:0003180;GO:0003183;GO:0003184;GO:0003281;GO:0003682;GO:0005667;GO:0005794;GO:0005829;GO:0006955;GO:0007179;GO:0007352;GO:0008285;GO:0010991;GO:0016604;GO:0030279;GO:0030509;GO:0030512;GO:0030514;GO:0031589;GO:0031625;GO:0032496;GO:0034616;GO:0034713;GO:0035904;GO:0042802;GO:0043066;GO:0045444;GO:0045668;GO:0046872;GO:0060394;GO:0060976;GO:0070410;GO:0070411;GO:…	K04677	-	mothers against decapentaplegic homolog 6 isoform X1 [Ovis aries]	101103068
MPZL2	-0.966258	2.74564	0.00501968	0.153662	Nodiff	NC_056068.1	28680225	28691525	-	2540	MPZL2	GO:0016021;GO:0098609	-	-	myelin protein zero-like protein 2 [Ovis aries]	101122302
PPP1R1B	2.02208	6.85487	0.00502158	0.153662	Up Regulation	NC_056064.1	39751164	39759552	+	1784	PPP1R1B	GO:0001975;GO:0004864;GO:0005634;GO:0005737;GO:0006351;GO:0007165;GO:0007621;GO:0007626;GO:0008542;GO:0043025;GO:0043278;GO:0048148	K15494	-	protein phosphatase 1 regulatory subunit 1B isoform X1 [Ovis aries]	101103077
CYTH2	0.424316	6.15075	0.00503026	0.153679	Nodiff	NC_056067.1	54897711	54906624	+	1810	CYTH2	GO:0005085;GO:0032012	K18441	-	cytohesin-2 isoform X1 [Ovis aries]	100216436
DHRS13	0.855714	2.89886	0.00505084	0.153874	Nodiff	NC_056064.1	20216160	20220990	-	1511	DHRS13	GO:0016491	K11169	[EC:1.1.-.-]	dehydrogenase/reductase SDR family member 13 [Ovis aries]	101121023
DEDD2	0.540558	4.41436	0.00505292	0.153874	Nodiff	NC_056067.1	50632316	50647733	+	1903	DEDD2	GO:0005654;GO:0005730;GO:0008625;GO:0030262;GO:2001238	-	-	DNA-binding death effector domain-containing protein 2 [Ovis aries]	101104519
LOC101115187	1.56107	-0.537107	0.00507505	0.153995	Up Regulation	NC_056080.1	105059685	105061462	+	1778	LOC101115187	-	K21872	-	periphilin-1-like isoform X1 [Ovis aries]	101115187
AMELX	3.66466	-0.349963	0.00507695	0.153995	Up Regulation	NC_056080.1	9412360	9417085	+	633	AMELX	GO:0005576;GO:0030345;GO:0062023;GO:0070166	K23443	-	amelogenin, X isoform [Ovis aries]	101118759
GRIK2	0.480173	5.2242	0.00508132	0.153995	Nodiff	NC_056061.1	35144232	35877089	-	5063	GRIK2	GO:0004970;GO:0016021;GO:0045211	K05202	-	glutamate receptor ionotropic, kainate 2 isoform X1 [Ovis aries]	101122701
LOC101103749	2.37367	-1.70656	0.00513941	0.155506	Up Regulation	NC_056067.1	64086285	64090262	+	3978	LOC101103749	GO:0005886;GO:0016021;GO:0016503;GO:0019236	K04614	-	vomeronasal type-1 receptor 4-like [Ovis aries]	101103749
WWTR1	-0.609877	4.04602	0.00516722	0.156098	Nodiff	NC_056054.1	239215885	239362634	+	4718	WWTR1	GO:0000122;GO:0001649;GO:0001894;GO:0003015;GO:0003713;GO:0003714;GO:0005667;GO:0005829;GO:0006469;GO:0008284;GO:0010718;GO:0016567;GO:0016604;GO:0017145;GO:0031146;GO:0032835;GO:0035264;GO:0035329;GO:0042803;GO:0045599;GO:0045669;GO:0045944;GO:0048762;GO:0060271;GO:0060390;GO:0060993;GO:0072307;GO:0090090;GO:1900182	K16820	-	WW domain-containing transcription regulator protein 1 [Ovis aries]	101120978
DENND2C	-1.04887	1.19219	0.0051756	0.156102	Down Regulation	NC_056054.1	91962233	92051774	-	5063	DENND2C	GO:0005085;GO:0005654	K20161	-	DENN domain-containing protein 2C isoform X1 [Ovis aries]	101122903
CPXM2	0.729533	4.09274	0.00521616	0.157075	Nodiff	NC_056075.1	42993003	43128606	-	3371	CPXM2	GO:0004181;GO:0005576;GO:0008270	K08639	-	inactive carboxypeptidase-like protein X2 [Ovis aries]	101103861
PON3	-2.44946	-1.76311	0.00523729	0.15746	Down Regulation	NC_056057.1	13363165	13398936	-	2287	PON3	GO:0004064;GO:0019439;GO:0032929;GO:0042803;GO:0046395;GO:0102007	K01045	-	serum paraoxonase/lactonase 3 [Ovis aries]	100337686
FCGRT	-0.481899	4.67963	0.00525127	0.157481	Nodiff	NC_056067.1	55695441	55701986	+	1961	FCGRT	GO:0016021;GO:0019864	K24019	-	IgG receptor FcRn large subunit p51 precursor [Ovis aries]	100144766
MXRA5	-1.41922	2.4856	0.00525466	0.157481	Down Regulation	NC_056080.1	5786355	5815494	+	10274	MXRA5	GO:0071559	K24400	-	matrix-remodeling-associated protein 5 isoform X1 [Ovis aries]	101116543
TLR4	-1.02471	1.81305	0.00528902	0.157929	Down Regulation	NC_056055.1	5924185	5934786	-	3571	TLR4	GO:0000187;GO:0001530;GO:0001875;GO:0001891;GO:0002218;GO:0002322;GO:0002537;GO:0002730;GO:0002755;GO:0004888;GO:0005102;GO:0005794;GO:0005887;GO:0006909;GO:0007252;GO:0009897;GO:0010572;GO:0010838;GO:0014002;GO:0030890;GO:0032497;GO:0032689;GO:0032700;GO:0032707;GO:0032715;GO:0032720;GO:0032727;GO:0032728;GO:0032729;GO:0032731;GO:0032733;GO:0032735;GO:0032755;GO:0032757;GO:0032760;GO:0034142;GO:…	K10160	-	toll-like receptor 4 precursor [Ovis aries]	554263
LOC101120030	2.05722	0.4067	0.0052966	0.157929	Up Regulation	NC_056054.1	50432486	50772209	+	3021	LOC101120030	GO:0002027;GO:0004672;GO:0005524;GO:1903779	K17535	[EC:2.7.11.1]	serine/threonine-protein kinase TNNI3K isoform X1 [Ovis aries]	101120030
LOC101114082	1.79437	-0.36446	0.00529848	0.157929	Up Regulation	NC_056078.1	40948245	40964673	-	1948	LOC101114082	GO:0005509;GO:0005544	K17096	-	annexin A8 [Ovis aries]	101114082
MGMT	0.719118	3.62852	0.00531064	0.157929	Nodiff	NC_056075.1	48329601	48602727	+	9661	MGMT	-	K00567	[EC:2.1.1.63]	methylated-DNA--protein-cysteine methyltransferase isoform X1 [Ovis aries]	101106897
ESAM	-0.514039	4.81533	0.00531262	0.157929	Nodiff	NC_056074.1	25683565	25692179	-	1854	ESAM	GO:0005886;GO:0005912;GO:0005923;GO:0007156;GO:0016021;GO:0030833;GO:0032991;GO:0034613;GO:0070830;GO:0098632;GO:2000249	K06787	-	endothelial cell-selective adhesion molecule isoform X1 [Ovis aries]	101108435
CCDC33	5.21553	0.127566	0.00532192	0.157929	Up Regulation	NC_056071.1	32002119	32026903	-	1921	CCDC33	-	-	-	coiled-coil domain-containing protein 33 isoform X1 [Ovis aries]	101120277
CYBB	-0.842926	2.93123	0.00532803	0.157929	Nodiff	NC_056080.1	37115339	37148873	+	4208	CYBB	GO:0009055;GO:0016175;GO:0020037;GO:0042554;GO:0043020;GO:0045087;GO:0045730;GO:0046982;GO:0050660	K21421	[EC:1.-.-.-]	cytochrome b-245 heavy chain isoform X1 [Ovis aries]	100036757
SLC13A5	-0.588326	5.90728	0.00538197	0.159043	Nodiff	NC_056064.1	25066611	25097440	+	7612	SLC13A5	GO:0005654;GO:0005829;GO:0005886;GO:0006814;GO:0015137;GO:0015141;GO:0016021	K14445	-	solute carrier family 13 member 5 [Ovis aries]	101103905
TMEM154	-1.55779	-0.487945	0.00538243	0.159043	Down Regulation	NC_056070.1	5175905	5228028	+	6565	TMEM154	GO:0016021	-	-	transmembrane protein 154 precursor [Ovis aries]	101104429
MAMDC2	-1.26421	0.495893	0.00539414	0.15914	Down Regulation	NC_056055.1	66440419	66610935	-	3234	MAMDC2	GO:0005783;GO:0016020	-	-	MAM domain-containing protein 2 isoform X1 [Ovis aries]	101105215
CD3G	-1.36454	1.8411	0.00542086	0.159679	Down Regulation	NC_056068.1	28767190	28778970	+	1336	CD3G	GO:0002250;GO:0004888;GO:0005829;GO:0007163;GO:0007166;GO:0015031;GO:0016021;GO:0042105;GO:0042802;GO:0046982;GO:0070228	K06452	-	T-cell surface glycoprotein CD3 gamma chain [Ovis aries]	443398
COL15A1	-0.688178	4.15031	0.00547809	0.161114	Nodiff	NC_056055.1	48806587	48908720	-	5590	COL15A1	GO:0005581;GO:0005604	K08135	-	collagen alpha-1(XV) chain isoform X1 [Ovis aries]	101102453
LOC101112936	-0.910672	2.3611	0.0055214	0.162136	Nodiff	NC_056054.1	109940553	110004337	-	2346	LOC101112936	GO:0002218;GO:0035458	K20914	-	interferon-activable protein 203 [Ovis aries]	101112936
SYN1	0.377752	8.7886	0.00559347	0.163997	Nodiff	NC_056080.1	57208077	57261692	+	3188	SYN1	GO:0003779;GO:0005524;GO:0005794;GO:0007269;GO:0008021	K19941	-	synapsin-1 isoform X1 [Ovis aries]	101114245
KAZN	-0.411399	5.92773	0.00561589	0.164399	Nodiff	NC_056065.1	51684348	53006745	-	7062	KAZN	GO:0005829;GO:0016607	-	-	kazrin isoform X1 [Ovis aries]	101110432
LOC114113021	-1.77013	-0.884094	0.00564255	0.16475	Down Regulation	NC_056055.1	90751878	90758708	-	1029	LOC114113021	-	K06621	-	cyclin-dependent kinase inhibitor 2A [Ovis aries]	114113021
LOC101111769	2.81287	-1.45758	0.00564528	0.16475	Up Regulation	NC_056054.1	121286705	121301943	+	2094	LOC101111769	-	-	-	ladinin-1-like isoform X1 [Ovis aries]	101111769
CNKSR3	-0.462415	4.68279	0.00566074	0.164947	Nodiff	NC_056061.1	78853789	78960210	-	4041	CNKSR3	GO:0005737;GO:0009966;GO:0016020	K23784	-	connector enhancer of kinase suppressor of ras 3 isoform X1 [Ovis aries]	101105165
CTSL	-1.68442	-0.467771	0.00567965	0.165243	Down Regulation	NC_056055.1	31921810	31927570	-	1349	CTSL	GO:0005764;GO:0008234	K01365	[EC:3.4.22.15]	procathepsin L [Ovis aries]	101113725
ARHGAP25	1.037	4.05556	0.0057162	0.165961	Up Regulation	NC_056056.1	39551016	39644332	-	3491	ARHGAP25	GO:0001891;GO:0005096;GO:0006911;GO:0007015;GO:0007165;GO:0043547;GO:0051058	K20642	-	rho GTPase-activating protein 25 isoform X1 [Ovis aries]	101109429
DNAH1	1.6188	1.35869	0.00572189	0.165961	Up Regulation	NC_056072.1	48566605	48648948	-	12943	DNAH1	GO:0005524;GO:0005874;GO:0007288;GO:0008569;GO:0036126;GO:0036156;GO:0036159	K10408	-	dynein axonemal heavy chain 1 [Ovis aries]	101112094
TOGARAM2	1.92585	0.438372	0.00576158	0.16636	Up Regulation	NC_056056.1	35852892	35911622	+	3586	TOGARAM2	-	K24886	-	TOG array regulator of axonemal microtubules protein 2 [Ovis aries]	101113576
CTNNAL1	-0.705285	3.46478	0.00576928	0.16636	Nodiff	NC_056055.1	14279085	14336317	+	3183	CTNNAL1	GO:0005829;GO:0005856;GO:0007155;GO:0007266;GO:0051015	-	-	alpha-catulin isoform X1 [Ovis aries]	101101872
DUSP2	1.06053	1.31581	0.00576992	0.16636	Up Regulation	NC_056056.1	104182840	104185636	+	1745	DUSP2	GO:0004725;GO:0005654;GO:0017017;GO:0031965;GO:0051019;GO:0106306;GO:0106307	K04459	-	dual specificity protein phosphatase 2 [Ovis aries]	101115699
MAFK	0.607964	4.15522	0.00577082	0.16636	Nodiff	NC_056077.1	41783820	41804825	-	12491	MAFK	-	K09037	-	transcription factor MafK isoform X1 [Ovis aries]	106991897
TMC4	0.847431	2.74256	0.00581839	0.167476	Nodiff	NC_056067.1	63971207	63981734	+	2398	TMC4	GO:0005887	K21988	-	transmembrane channel-like protein 4 isoform X1 [Ovis aries]	101107548
NR4A1	0.628953	6.66064	0.00584946	0.168042	Nodiff	NC_056056.1	134284459	134311433	-	6029	NR4A1	GO:0001228;GO:0004879;GO:0005654;GO:0005667;GO:0005739;GO:0005829;GO:0006915;GO:0008270;GO:0031965;GO:0035914;GO:0043065;GO:0043154;GO:0043565;GO:0045444;GO:0045786;GO:0071376	K04465	-	nuclear receptor subfamily 4 group A member 1 isoform X1 [Ovis aries]	101113222
RHOH	-1.97142	-1.04789	0.00586168	0.168042	Down Regulation	NC_056059.1	59935682	59987234	+	5810	RHOH	GO:0001772;GO:0003924;GO:0005525;GO:0005737;GO:0007264;GO:0019210;GO:0030217;GO:0043124;GO:0045576;GO:0045582	K07873	-	rho-related GTP-binding protein RhoH [Ovis aries]	100147795
CELF6	0.604303	4.51457	0.00586863	0.168042	Nodiff	NC_056060.1	19054304	19083793	-	3099	CELF6	GO:0003723;GO:0005634;GO:0005737;GO:0006397;GO:0045202;GO:0071625;GO:0099153	K13207	-	CUGBP Elav-like family member 6 isoform X1 [Ovis aries]	101115798
RYR3	1.39183	3.35474	0.00587737	0.168042	Up Regulation	NC_056060.1	26921919	27497844	-	15549	RYR3	GO:0005219;GO:0005509;GO:0005516;GO:0016021;GO:0033017	K04963	-	ryanodine receptor 3 [Ovis aries]	101111289
ATP1B3	-0.487849	5.08547	0.00588248	0.168042	Nodiff	NC_056054.1	247642123	247676900	-	1624	ATP1B3	GO:0001671;GO:0005737;GO:0005890;GO:0006883;GO:0030007;GO:0030674;GO:0036126;GO:0036376;GO:0050821;GO:0051117;GO:0072659;GO:0086009;GO:1901018;GO:1903278;GO:1903288;GO:1990573	K01540	-	sodium/potassium-transporting ATPase subunit beta-3 isoform X1 [Ovis aries]	101107568
TSPAN2	0.709133	3.34685	0.00590575	0.168242	Nodiff	NC_056054.1	92403921	92445539	-	2969	TSPAN2	GO:0005654;GO:0005886;GO:0006954;GO:0014002;GO:0014005;GO:0016021;GO:0042552;GO:0043209;GO:0048709;GO:0061564	K17354	-	tetraspanin-2 isoform X1 [Ovis aries]	101109585
BCL11B	1.12931	4.5725	0.00590729	0.168242	Up Regulation	NC_056071.1	61847153	61948278	-	7769	BCL11B	GO:0000978;GO:0001228;GO:0003334;GO:0003382;GO:0005634;GO:0008285;GO:0010837;GO:0019216;GO:0021773;GO:0021902;GO:0031077;GO:0033077;GO:0033153;GO:0035701;GO:0042475;GO:0043005;GO:0043066;GO:0043368;GO:0045664;GO:0046632;GO:0048538;GO:0071678;GO:0097535	K22046	-	B-cell lymphoma/leukemia 11B isoform X1 [Ovis aries]	101116868
LOC105605916	-2.78544	1.66174	0.00600846	0.170866	Down Regulation	NC_056063.1	71504969	71673806	+	6193	LOC105605916	-	K05673	-	ATP-binding cassette sub-family C member 4-like isoform X1 [Ovis aries]	105605916
FUT9	-0.66559	3.86115	0.00604418	0.171624	Nodiff	NC_056061.1	40913658	40916389	-	2732	FUT9	GO:0006486;GO:0010976;GO:0016021;GO:0017083;GO:0030182;GO:0032580;GO:0032588;GO:0033692;GO:1903236	K03663	[EC:2.4.1.152]	4-galactosyl-N-acetylglucosaminide 3-alpha-L-fucosyltransferase 9 [Ovis aries]	106990120
TRAP1	0.433225	5.23881	0.00609719	0.172869	Nodiff	NC_056077.1	3563672	3613563	-	2468	TRAP1	GO:0005524;GO:0005654;GO:0005743;GO:0005759;GO:0006457;GO:0009386;GO:0016887;GO:0019901;GO:0051082;GO:1901856	K09488	-	heat shock protein 75 kDa, mitochondrial isoform X1 [Ovis aries]	101123343
LOC101103752	-4.41752	-2.45776	0.00610969	0.172965	Down Regulation	NC_056067.1	63464096	63480580	-	3647	LOC101103752	-	K07980	-	killer cell immunoglobulin-like receptor 2DL3 isoform X1 [Ovis aries]	101103752
LOC114112500	-3.70404	-1.58835	0.00614888	0.173203	Down Regulation	NC_056064.1	2323901	2327157	+	3257	LOC114112500	-	-	-	E3 ISG15--protein ligase HERC5-like [Ovis aries]	114112500
FRMD1	-1.85593	-0.742036	0.00615943	0.173203	Down Regulation	NC_056061.1	90131190	90156228	-	3765	FRMD1	-	K16821	-	FERM domain-containing protein 1 isoform X1 [Ovis aries]	105606080
INSRR	2.87688	-0.771951	0.00616215	0.173203	Up Regulation	NC_056054.1	106784627	106801617	-	5241	INSRR	GO:0004714;GO:0005524;GO:0005887;GO:0007169;GO:0030238;GO:0031532;GO:0043235;GO:0046777;GO:0071469	K05086	[EC:2.7.10.1]	insulin receptor-related protein isoform X1 [Ovis aries]	101108266
LOC114112804	-1.29178	1.02872	0.00616301	0.173203	Down Regulation	NC_056055.1	53596076	53608464	+	10490	LOC114112804	-	-	-	protein FAM205A-like [Ovis aries]	114112804
LOC114112830	-3.33968	-1.22619	0.00616389	0.173203	Down Regulation	NC_056055.1	89670511	89671130	-	620	LOC114112830	-	-	-	interferon beta-2-like [Ovis aries]	114112830
HOOK3	-0.383817	6.51506	0.00619455	0.173806	Nodiff	NC_056079.1	36930445	37020398	+	19693	HOOK3	GO:0000242;GO:0005801;GO:0005829;GO:0005874;GO:0007032;GO:0007040;GO:0008017;GO:0008333;GO:0022027;GO:0030705;GO:0030897;GO:0031122;GO:0034451;GO:0034452;GO:0034454;GO:0042802;GO:0045022;GO:0045503;GO:0045505;GO:0050768;GO:0051645;GO:0070695;GO:0071539;GO:0097150;GO:1905719	K16536	-	protein Hook homolog 3 isoform X1 [Ovis aries]	101123347
LOC101118514	1.54288	1.8688	0.00622764	0.174475	Up Regulation	NC_056073.1	25240154	25263457	+	2353	LOC101118514	-	K06752	-	boLa class II histocompatibility antigen, DQB*0101 beta chain isoform X1 [Ovis aries]	101118514
SIT1	-2.19084	-0.794342	0.00624979	0.174704	Down Regulation	NC_056055.1	52884363	52885912	+	1164	SIT1	GO:0007165;GO:0016021;GO:0043029;GO:0050863	-	-	signaling threshold-regulating transmembrane adapter 1 [Ovis aries]	101116704
JUN	0.515411	7.02714	0.00625427	0.174704	Nodiff	NC_056054.1	33493970	33496663	-	2694	JUN	GO:0000791;GO:0001102;GO:0001227;GO:0001228;GO:0005096;GO:0005654;GO:0005886;GO:0007179;GO:0007265;GO:0031625;GO:0034614;GO:0035497;GO:0035976;GO:0042802;GO:0043065;GO:0043392;GO:0043547;GO:0043922;GO:0043923;GO:0060395;GO:0070412;GO:0071276;GO:1902895;GO:1904707;GO:1990441;GO:2000144	K04448	-	transcription factor AP-1 [Ovis aries]	443219
LOC114111206	1.07565	1.29797	0.00629965	0.175506	Up Regulation	NC_056080.1	98644503	98644964	-	462	LOC114111206	-	-	-	cytochrome c oxidase subunit NDUFA4-like [Ovis aries]	114111206
RAI14	-0.510632	4.39673	0.0063089	0.175506	Nodiff	NC_056069.1	39485479	39647652	-	7456	RAI14	GO:0001650;GO:0003779;GO:0005654;GO:0005829	-	-	ankycorbin isoform X1 [Ovis aries]	101112675
KANK2	-0.47986	5.72649	0.00631631	0.175506	Nodiff	NC_056058.1	13429114	13455347	-	5766	KANK2	GO:0000122;GO:0005739;GO:0008285;GO:0033147;GO:0035023;GO:0043069;GO:0070563;GO:0072073;GO:0090521;GO:2000134	K22808	-	KN motif and ankyrin repeat domain-containing protein 2 [Ovis aries]	101117071
B3GAT2	0.92216	4.73663	0.00632011	0.175506	Nodiff	NC_056062.1	3090826	3202460	+	2034	B3GAT2	GO:0000139;GO:0006486;GO:0015018;GO:0046872	K10157	[EC:2.4.1.135]	galactosylgalactosylxylosylprotein 3-beta-glucuronosyltransferase 2 [Ovis aries]	101102248
CDH8	0.486409	5.89151	0.00633465	0.175652	Nodiff	NC_056067.1	28950183	29345571	-	4555	CDH8	GO:0005509;GO:0007156;GO:0009409;GO:0016021;GO:0035249;GO:0042802;GO:0043083;GO:0043679;GO:0050807;GO:0097060;GO:0098978	K06800	-	cadherin-8 [Ovis aries]	101106707
KLK5	2.19619	-0.470024	0.00635221	0.175847	Up Regulation	NC_056067.1	56666869	56679302	-	1575	KLK5	GO:0002803;GO:0004252;GO:0005615;GO:0045745;GO:0097209	K09617	[EC:3.4.21.-]	kallikrein-5 [Ovis aries]	101112504
PLEKHG6	0.83495	2.81824	0.00636027	0.175847	Nodiff	NC_056056.1	209871794	209889088	-	2871	PLEKHG6	GO:0005085;GO:0005813;GO:0030054;GO:0043547	K23861	-	pleckstrin homology domain-containing family G member 6 isoform X1 [Ovis aries]	101110410
SLC24A3	0.503254	6.873	0.00640984	0.176958	Nodiff	NC_056066.1	38474584	38900127	+	4760	SLC24A3	GO:0005886;GO:0006874;GO:0008273;GO:0016021	K13751	-	sodium/potassium/calcium exchanger 3 isoform X1 [Ovis aries]	101122806
SEC31B	-0.690985	3.17283	0.00644295	0.177429	Nodiff	NC_056075.1	21141410	21171955	-	4889	SEC31B	GO:0005789;GO:0006888	K14005	-	protein transport protein Sec31B isoform X1 [Ovis aries]	101111678
PPM1A	-0.427547	5.86222	0.00645464	0.177429	Nodiff	NC_056060.1	70534596	70580692	+	2482	PPM1A	GO:0000287;GO:0005634;GO:0005829;GO:0005886;GO:0006499;GO:0010991;GO:0030145;GO:0030512;GO:0030514;GO:0033192;GO:0035970;GO:0043124;GO:0045893;GO:0046827;GO:0070412;GO:0071560;GO:0090263;GO:0106306;GO:0106307;GO:1901223	K04457	[EC:3.1.3.16]	protein phosphatase 1A [Ovis aries]	101103650
WDR6	0.404379	6.91949	0.00645502	0.177429	Nodiff	NC_056072.1	51021435	51029645	-	3771	WDR6	GO:0005829;GO:0005886	K24737	-	WD repeat-containing protein 6 [Ovis aries]	101108523
LRRIQ1	1.5653	0.250527	0.00650199	0.178369	Up Regulation	NC_056056.1	121244884	121475204	+	6922	LRRIQ1	-	-	-	leucine-rich repeat and IQ domain-containing protein 1 isoform X1 [Ovis aries]	101107684
ALKAL2	1.69182	1.49684	0.00650808	0.178369	Up Regulation	NC_056055.1	262081	269360	-	1148	ALKAL2	-	-	-	ALK and LTK ligand 2 [Ovis aries]	101112199
BEAN1	0.767009	2.97937	0.00652105	0.178465	Nodiff	NC_056067.1	33771757	33810821	+	5814	BEAN1	GO:0016021	-	-	protein BEAN1 isoform X1 [Ovis aries]	114117960
ZNF541	1.66829	-0.955465	0.00654785	0.17894	Up Regulation	NC_056067.1	54252328	54268403	-	4873	ZNF541	GO:0000118	-	-	zinc finger protein 541 isoform X2 [Ovis aries]	101102668
DISP2	0.417216	5.9375	0.00658288	0.179638	Nodiff	NC_056060.1	34180843	34195438	+	8019	DISP2	GO:0016021	K24681	-	protein dispatched homolog 2 [Ovis aries]	101113596
LOC101114663	-3.33918	-2.19989	0.0066194	0.180374	Down Regulation	NC_056054.1	268990354	268995109	+	1176	LOC101114663	GO:0016491	K00079	-	carbonyl reductase [NADPH] 1 [Ovis aries]	101114663
CCDC197	-2.48257	-1.54317	0.00666893	0.181237	Down Regulation	NC_056071.1	56365033	56402937	+	1860	CCDC197	-	-	-	uncharacterized protein CCDC197 isoform X1 [Ovis aries]	101114311
BMP6	-0.935418	3.35115	0.00667023	0.181237	Nodiff	NC_056073.1	46695172	46840098	-	2618	BMP6	GO:0000122;GO:0001649;GO:0001654;GO:0001822;GO:0001938;GO:0001958;GO:0003323;GO:0005576;GO:0006879;GO:0006954;GO:0006955;GO:0008083;GO:0010628;GO:0010862;GO:0030501;GO:0030509;GO:0030539;GO:0031666;GO:0032349;GO:0043117;GO:0045603;GO:0045666;GO:0045669;GO:0045944;GO:0046982;GO:0050731;GO:0060391;GO:0060395;GO:0060586;GO:0070700;GO:0071281;GO:1903392;GO:2000048	K16620	-	bone morphogenetic protein 6 isoform X1 [Ovis aries]	443174
LOC121818309	-1.33415	-0.188736	0.00668467	0.181327	Down Regulation	NC_056080.1	115950442	116003982	-	1261	LOC121818309	-	-	-	uncharacterized protein LOC121818309 isoform X1 [Ovis aries]	121818309
SNCA	0.440264	7.91639	0.00669272	0.181327	Nodiff	NC_056059.1	35534083	35695812	+	1935	SNCA	GO:0001774;GO:0001956;GO:0001963;GO:0005576;GO:0005634;GO:0005739;GO:0005819;GO:0005829;GO:0005886;GO:0006631;GO:0006638;GO:0006644;GO:0007006;GO:0008344;GO:0014048;GO:0014059;GO:0016234;GO:0030672;GO:0033138;GO:0034599;GO:0035493;GO:0040012;GO:0042393;GO:0042416;GO:0042493;GO:0042775;GO:0042802;GO:0043025;GO:0043030;GO:0043524;GO:0048169;GO:0048488;GO:0048489;GO:0050544;GO:0050808;GO:0050812;GO:…	K04528	-	alpha-synuclein [Ovis aries]	100294604
NFKBIA	0.513201	4.94579	0.00672796	0.182021	Nodiff	NC_056071.1	43394395	43397347	-	1126	NFKBIA	GO:0005634;GO:0005829;GO:0005886;GO:0006606;GO:0007249;GO:0007253;GO:0008139;GO:0010745;GO:0010875;GO:0010888;GO:0031625;GO:0031663;GO:0032270;GO:0032495;GO:0033209;GO:0034142;GO:0035994;GO:0042127;GO:0042802;GO:0043330;GO:0045638;GO:0045746;GO:0045944;GO:0050729;GO:0051059;GO:0070427;GO:0070431	K04734	-	NF-kappa-B inhibitor alpha [Ovis aries]	780520
LOC121818524	0.948868	4.16403	0.00684278	0.184863	Nodiff	NC_056055.1	250123525	250126310	-	2163	LOC121818524	-	-	-	collagen alpha-1(I) chain-like [Ovis aries]	121818524
CSRP2	-0.473707	4.9011	0.00692276	0.186756	Nodiff	NC_056056.1	112761818	112782326	-	2985	CSRP2	GO:0046872	K09377	-	cysteine and glycine-rich protein 2 isoform X1 [Ovis aries]	101123618
LOC101104700	-1.04179	2.3316	0.00694715	0.18692	Down Regulation	NC_056074.1	47371465	47372530	+	605	LOC101104700	GO:0016021	K06566	-	interferon-induced transmembrane protein 3 [Ovis aries]	101104700
KCNT1	-0.388364	6.55217	0.00694857	0.18692	Nodiff	NC_056056.1	3547837	3607232	-	6416	KCNT1	GO:0005267;GO:0005886;GO:0016021	K04946	-	potassium channel subfamily T member 1 isoform X1 [Ovis aries]	101118349
GRID1	0.441288	5.64342	0.00700226	0.188096	Nodiff	NC_056078.1	39423092	40110382	-	3530	GRID1	GO:0004970;GO:0035176;GO:0098978;GO:0099061	K05206	-	glutamate receptor ionotropic, delta-1 isoform X1 [Ovis aries]	101114332
RTL8C	0.427175	6.39562	0.00702809	0.188522	Nodiff	NC_056080.1	99908756	99909960	+	1205	RTL8C	-	-	-	uncharacterized protein RTL8C [Ovis aries]	101105981
LOC101111962	4.27618	-0.572543	0.00705114	0.188833	Up Regulation	NC_056058.1	29345945	29408620	-	6799	LOC101111962	-	-	-	zinc finger protein 474 [Ovis aries]	101111962
LOC101122329	0.494405	5.59204	0.00705963	0.188833	Nodiff	NC_056080.1	53384185	53391721	-	2748	LOC101122329	-	K24127	-	melanoma-associated antigen D4 [Ovis aries]	101122329
LOC121815996	0.651257	3.1747	0.00711013	0.189915	Nodiff	NC_056059.1	22335830	22337093	-	1264	LOC121815996	-	-	-	sterol carrier protein 2-like [Ovis aries]	121815996
ACOT11	-0.65792	3.87366	0.00714835	0.190558	Nodiff	NC_056054.1	29008189	29058690	+	6942	ACOT11	GO:0005829;GO:0006631;GO:0008289;GO:0016790;GO:0052689	K12417	[EC:3.1.2.-]	acyl-coenzyme A thioesterase 11 isoform X1 [Ovis aries]	101118240
LOC121820487	1.85072	-0.11252	0.0071626	0.190558	Up Regulation	NC_056063.1	84683297	84688004	+	1770	LOC121820487	-	-	-	uncharacterized protein LOC121820487 [Ovis aries]	121820487
HPGD	0.759211	3.47806	0.00716442	0.190558	Nodiff	NC_056055.1	106312275	106347451	+	2412	HPGD	GO:0004957;GO:0005654;GO:0005829;GO:0006693;GO:0007179;GO:0007565;GO:0007567;GO:0016323;GO:0016404;GO:0042802;GO:0045786;GO:0070403;GO:0097070;GO:1905828	K00069	[EC:1.1.1.141]	15-hydroxyprostaglandin dehydrogenase [NAD(+)] isoform X1 [Ovis aries]	101112958
MPHOSPH9	-0.460373	4.54299	0.00720367	0.19112	Nodiff	NC_056070.1	52373175	52431999	+	8450	MPHOSPH9	GO:0005794;GO:0005814	K16775	-	M-phase phosphoprotein 9 isoform X1 [Ovis aries]	101118475
RASGEF1A	0.394036	5.45069	0.00720578	0.19112	Nodiff	NC_056078.1	12921461	12960498	-	3854	RASGEF1A	GO:0005085;GO:0007264;GO:0016477;GO:0046579	-	-	ras-GEF domain-containing family member 1A isoform X1 [Ovis aries]	101120047
ZMYM3	0.378158	6.07646	0.0072298	0.191488	Nodiff	NC_056080.1	63944479	63959755	-	6084	ZMYM3	GO:0005654;GO:0008270	K24675	-	zinc finger MYM-type protein 3 isoform X1 [Ovis aries]	101105305
KCTD15	0.585283	5.9335	0.00724174	0.191537	Nodiff	NC_056067.1	43704109	43720039	+	4348	KCTD15	GO:0042802;GO:0051260	K21754	-	BTB/POZ domain-containing protein KCTD15 [Ovis aries]	101111479
LOC105614179	3.01587	0.087112	0.00725767	0.191688	Up Regulation	NC_056071.1	57216459	57226455	-	1660	LOC105614179	-	K04525	-	LOW QUALITY PROTEIN: serpin A3-6-like [Ovis aries]	105614179
SLC1A1	0.403816	6.28476	0.00726776	0.191688	Nodiff	NC_056055.1	72836269	72910910	+	3723	SLC1A1	GO:0015293;GO:0016021	K05612	-	excitatory amino acid transporter 3 [Ovis aries]	443514
TSPYL2	0.41581	7.08653	0.00733638	0.193229	Nodiff	NC_056080.1	51002099	51009062	+	2772	TSPYL2	GO:0005634;GO:0006334	K11285	-	testis-specific Y-encoded-like protein 2 [Ovis aries]	101110211
PGLYRP2	2.04761	-1.37871	0.00738486	0.194235	Up Regulation	NC_056058.1	7511911	7518187	+	2276	PGLYRP2	GO:0008270;GO:0008745;GO:0009253;GO:0016019;GO:0016045;GO:0032689;GO:0032827;GO:0042834;GO:0050727;GO:0050830;GO:0051701	K01446	-	N-acetylmuramoyl-L-alanine amidase [Ovis aries]	101119301
CA5B	-0.552485	5.39153	0.00739754	0.19428	Nodiff	NC_056080.1	13925503	13956558	+	3335	CA5B	GO:0004089;GO:0005739;GO:0008270;GO:0009617	K01672	[EC:4.2.1.1]	carbonic anhydrase 5B, mitochondrial [Ovis aries]	101104372
SCG2	0.554812	8.53709	0.00740712	0.19428	Nodiff	NC_056055.1	225802575	225808080	-	2355	SCG2	GO:0000165;GO:0001525;GO:0001938;GO:0005125;GO:0005615;GO:0042056;GO:0048245;GO:0050930;GO:0098992;GO:2000352;GO:2001237	-	-	secretogranin-2 [Ovis aries]	101121240
IRX1	3.77849	-1.88862	0.00742179	0.194302	Up Regulation	NC_056069.1	69397465	69403135	-	2053	IRX1	-	K24889	-	iroquois-class homeodomain protein IRX-1 [Ovis aries]	101108256
LOC114108708	-1.02161	3.17489	0.00742848	0.194302	Down Regulation	NC_056054.1	87013067	87024986	+	1158	LOC114108708	-	K00799	[EC:2.5.1.18]	glutathione S-transferase Mu 1-like [Ovis aries]	114108708
THEMIS	-2.11767	-1.56634	0.00744883	0.194565	Down Regulation	NC_056061.1	53180381	53387571	-	3993	THEMIS	GO:0005737;GO:0005911;GO:0008180;GO:0043368;GO:0043383;GO:0050852	-	-	protein THEMIS isoform X1 [Ovis aries]	101118109
SLC1A7	2.73481	-1.71315	0.00746388	0.194641	Up Regulation	NC_056054.1	27616154	27667713	-	2641	SLC1A7	GO:0015293;GO:0016021	K05618	-	excitatory amino acid transporter 5 [Ovis aries]	101118063
SHE	-0.843499	2.88257	0.00747234	0.194641	Nodiff	NC_056054.1	104712903	104732445	-	4007	SHE	-	K23697	-	SH2 domain-containing adapter protein E [Ovis aries]	101103617
LOC101113403	4.67713	0.0334256	0.00748935	0.194816	Up Regulation	NC_056056.1	11383630	11399469	-	2770	LOC101113403	-	-	-	adhesion G-protein coupled receptor D2 [Ovis aries]	101113403
ASCL2	1.45024	0.546031	0.00752176	0.195041	Up Regulation	NC_056074.1	45685760	45687628	+	1277	ASCL2	-	K09067	-	achaete-scute homolog 2 [Ovis aries]	114110104
PCDH19	0.457122	5.16295	0.00752536	0.195041	Nodiff	NC_056080.1	134399014	134528326	+	8663	PCDH19	GO:0005509;GO:0005886;GO:0007156;GO:0007420;GO:0016021	K16499	-	protocadherin-19 isoform X3 [Ovis aries]	101101961
DBN1	0.358702	7.1285	0.00752894	0.195041	Nodiff	NC_056058.1	36661214	36675402	-	3230	DBN1	GO:0001701;GO:0003779;GO:0005921;GO:0007015;GO:0010643;GO:0010644;GO:0014069;GO:0015629;GO:0030425;GO:0030426;GO:0031915;GO:0032507;GO:0045211;GO:0051220;GO:0061003;GO:0061351;GO:0098978;GO:0099524;GO:1902685	-	-	drebrin isoform X3 [Ovis aries]	101123207
LOC101108803	-0.55321	4.6493	0.00755402	0.195109	Nodiff	NC_056054.1	166075960	166369255	-	6310	LOC101108803	GO:0005518;GO:0005614;GO:0008201;GO:0010811;GO:0030198	K24477	-	target of Nesh-SH3 isoform X1 [Ovis aries]	101108803
MAP10	-0.815509	1.92154	0.00755573	0.195109	Nodiff	NC_056078.1	5044581	5047593	+	3013	MAP10	-	-	-	microtubule-associated protein 10 [Ovis aries]	101114929
C8H6orf163	1.45353	-0.131138	0.00757896	0.195109	Up Regulation	NC_056061.1	49915557	49932729	-	1220	C8H6orf163	-	-	-	uncharacterized protein C6orf163 homolog [Ovis aries]	101114025
FER1L6	-1.28249	0.29478	0.00758192	0.195109	Down Regulation	NC_056062.1	28896314	29068057	-	6518	FER1L6	GO:0009617;GO:0016021;GO:0046872	K22127	-	fer-1-like protein 6 isoform X1 [Ovis aries]	101106949
CXCL10	-1.76831	3.08012	0.00758317	0.195109	Down Regulation	NC_056059.1	91638144	91640497	-	1172	CXCL10	GO:0005615;GO:0007189;GO:0008009;GO:0008201;GO:0009897;GO:0010818;GO:0010819;GO:0016525;GO:0042056;GO:0042118;GO:0042127;GO:0042981;GO:0045662;GO:0048248;GO:0051281;GO:0070098;GO:0071222;GO:0090026;GO:0098586;GO:0140374;GO:1901509;GO:1901740;GO:2000406	K12671	-	C-X-C motif chemokine 10 precursor [Ovis aries]	442997
LOC101115554	-1.28551	0.282019	0.00765666	0.196131	Down Regulation	NC_056064.1	31993194	32033480	+	4796	LOC101115554	GO:0005794;GO:0008146	K07809	[EC:2.8.2.30]	LOW QUALITY PROTEIN: heparan sulfate glucosamine 3-O-sulfotransferase 3B1 [Ovis aries]	101115554
LOC105606072	0.914121	2.34538	0.00765741	0.196131	Nodiff	NC_056068.1	46953466	46954596	-	1131	LOC105606072	-	-	-	cAMP-regulated phosphoprotein 19-like [Ovis aries]	105606072
DGKB	0.557291	6.194	0.00766425	0.196131	Nodiff	NC_056057.1	23336844	24220191	-	6561	DGKB	GO:0003951;GO:0004143;GO:0005509;GO:0005524;GO:0035556	K00901	[EC:2.7.1.107]	diacylglycerol kinase beta isoform X1 [Ovis aries]	101102720
ICOS	-4.44757	-2.45393	0.00766841	0.196131	Down Regulation	NC_056055.1	205935694	205960016	+	2743	ICOS	GO:0005887;GO:0009897;GO:0031295	K06713	-	inducible T-cell costimulator isoform X1 [Ovis aries]	101113567
HEBP1	0.478623	4.36001	0.00768318	0.196131	Nodiff	NC_056056.1	202542233	202580159	+	1134	HEBP1	-	-	-	heme-binding protein 1 [Ovis aries]	101109953
CBFA2T3	0.468026	5.20284	0.00768512	0.196131	Nodiff	NC_056067.1	13590620	13671913	-	7802	CBFA2T3	GO:0001666;GO:0003714;GO:0005654;GO:0006351;GO:0008285;GO:0030851;GO:0032436;GO:0045820;GO:0046872;GO:1903715	K22752	-	protein CBFA2T3 isoform X1 [Ovis aries]	101109116
GPX3	0.630763	3.89588	0.00770358	0.196338	Nodiff	NC_056058.1	60066363	60074517	+	1563	GPX3	GO:0004602;GO:0005615;GO:0006979;GO:0008430;GO:0042802	K00432	[EC:1.11.1.9]	glutathione peroxidase 3 [Ovis aries]	101104397
ZFP36L1	-0.428449	6.23053	0.00776031	0.197361	Nodiff	NC_056060.1	78697932	78703163	-	2785	ZFP36L1	GO:0000932;GO:0005634;GO:0007275;GO:0009611;GO:0010837;GO:0014065;GO:0031440;GO:0032869;GO:0035925;GO:0045616;GO:0045647;GO:0045657;GO:0046872;GO:0051028;GO:0061158;GO:0070371;GO:0071320;GO:0071356;GO:0071364;GO:0071385;GO:0071456;GO:0071560;GO:0071889;GO:1902172;GO:1904582;GO:1990904	K18753	-	mRNA decay activator protein ZFP36L1 [Ovis aries]	101121684
PDCD6	0.496552	5.52056	0.00776796	0.197361	Nodiff	NC_056069.1	71826119	71841908	-	2702	PDCD6	GO:0005509	K23902	-	programmed cell death protein 6 isoform X1 [Ovis aries]	101109042
FLI1	-0.583001	4.24416	0.00780259	0.197361	Nodiff	NC_056074.1	29486741	29626386	+	4142	FLI1	GO:0000978;GO:0001228;GO:0003682;GO:0005829;GO:0008015;GO:0009887;GO:0016604;GO:0035855	K09436	[EC:2.3.2.27]	Friend leukemia integration 1 transcription factor isoform X1 [Ovis aries]	101115412
GDA	0.506765	6.82424	0.00780379	0.197361	Nodiff	NC_056055.1	64347346	64476218	-	5337	GDA	GO:0005829;GO:0006147;GO:0008270;GO:0008892;GO:0046038;GO:0046055	K01487	[EC:3.5.4.3]	guanine deaminase [Ovis aries]	101123530
LOC101104216	-2.88402	-2.02637	0.00780979	0.197361	Down Regulation	NC_056056.1	204841978	204849764	-	3390	LOC101104216	GO:0016021	K06541	-	NKG2-A/NKG2-B type II integral membrane protein-like [Ovis aries]	101104216
MTMR10	-0.467254	5.3871	0.00781157	0.197361	Nodiff	NC_056071.1	25188931	25232567	-	5402	MTMR10	GO:0005737	K18085	-	myotubularin-related protein 10 isoform X1 [Ovis aries]	101118477
LOC114113983	0.51835	5.15664	0.00781678	0.197361	Nodiff	NC_056056.1	135473545	135474023	+	479	LOC114113983	-	K02973	-	LOW QUALITY PROTEIN: 40S ribosomal protein S23 [Ovis aries]	114113983
DKK3	0.412574	9.00016	0.0078741	0.198543	Nodiff	NC_056068.1	40445528	40496715	+	2551	DKK3	GO:0005576;GO:0007275;GO:0030178	-	-	dickkopf-related protein 3 [Ovis aries]	101122131
KCNA2	-0.756397	5.67718	0.00791555	0.198867	Nodiff	NC_056054.1	87907844	87913234	-	3244	KCNA2	GO:0005249;GO:0005789;GO:0008076;GO:0014059;GO:0021633;GO:0030425;GO:0031258;GO:0032809;GO:0033010;GO:0034765;GO:0042734;GO:0043204;GO:0043679;GO:0044224;GO:0045188;GO:0051260	K04875	-	potassium voltage-gated channel subfamily A member 2 [Ovis aries]	101112012
COL7A1	-0.713562	3.70283	0.00792247	0.198867	Nodiff	NC_056072.1	51322888	51353615	+	9293	COL7A1	GO:0004867;GO:0005581;GO:0005604;GO:0007155;GO:0042802	K16628	-	collagen alpha-1(VII) chain [Ovis aries]	101119261
MFAP4	-1.04944	2.40434	0.00792426	0.198867	Down Regulation	NC_056064.1	33837166	33839679	+	1467	MFAP4	-	-	-	microfibril-associated glycoprotein 4 [Ovis aries]	101109814
ELMO3	1.2162	1.64252	0.00793869	0.198867	Up Regulation	NC_056067.1	34404099	34408636	+	2647	ELMO3	GO:0005737;GO:0006909;GO:0006915;GO:0017124	K19241	-	engulfment and cell motility protein 3 isoform X1 [Ovis aries]	101107217
ZNF132	-0.500188	4.18619	0.00793955	0.198867	Nodiff	NC_056067.1	66345292	66356331	-	5957	ZNF132	-	K09228	-	zinc finger protein 132 [Ovis aries]	101120188
ASB9	-1.8352	-0.261454	0.00798346	0.199542	Down Regulation	NC_056080.1	13433945	13461486	-	1660	ASB9	GO:0016567;GO:0035556;GO:0045732	K10331	-	ankyrin repeat and SOCS box protein 9 isoform X1 [Ovis aries]	101123093
EDN3	-1.53784	0.628671	0.00798758	0.199542	Down Regulation	NC_056066.1	56751437	56786052	-	1922	EDN3	-	K05227	-	endothelin-3 precursor [Ovis aries]	101114458
CNTN3	0.480368	5.03072	0.00806574	0.201228	Nodiff	NC_056072.1	27096456	27505205	+	5296	CNTN3	-	K06761	-	contactin-3 [Ovis aries]	101113628
SLC10A5	-1.08785	0.277479	0.00808002	0.201241	Down Regulation	NC_056062.1	93810743	93813374	+	2632	SLC10A5	GO:0015293;GO:0016021	K14343	-	sodium/bile acid cotransporter 5 [Ovis aries]	101115884
TBX15	-1.47035	-0.171716	0.00809439	0.201241	Down Regulation	NC_056054.1	96425985	96550397	-	4245	TBX15	GO:0000978;GO:0001227;GO:0042803;GO:0048701;GO:0090571	K10182	-	T-box transcription factor TBX15 isoform X1 [Ovis aries]	101110282
CXCR6	-1.6324	-0.231101	0.00809815	0.201241	Down Regulation	NC_056072.1	53367919	53373280	-	1946	CXCR6	GO:0005886;GO:0006935;GO:0006954;GO:0015026;GO:0016021;GO:0016494;GO:0019958	K04191	-	C-X-C chemokine receptor type 6 [Ovis aries]	101118482
LOC101117063	-1.5057	-0.554555	0.00815339	0.202348	Down Regulation	NC_056056.1	18867809	18868195	-	387	LOC101117063	-	K02929	-	60S ribosomal protein L36a-like [Ovis aries]	101117063
LOC101108520	0.383062	7.38854	0.00818997	0.202939	Nodiff	NC_056071.1	53158166	53164190	+	1721	LOC101108520	GO:0004111;GO:0005524;GO:0005739;GO:0032091;GO:0043066;GO:0046314	K00933	[EC:2.7.3.2]	creatine kinase U-type, mitochondrial [Ovis aries]	101108520
ROR1	-1.08652	1.72816	0.0081987	0.202939	Down Regulation	NC_056054.1	39176244	39634033	+	6317	ROR1	GO:0004672;GO:0005524;GO:0005886;GO:0007169;GO:0007605;GO:0016021;GO:0017147;GO:0042813;GO:0043123;GO:0043235;GO:0043679;GO:0048839;GO:0051092	K05122	[EC:2.7.10.1]	inactive tyrosine-protein kinase transmembrane receptor ROR1 [Ovis aries]	101109659
BCL2L14	-1.7188	-0.769925	0.00823864	0.203661	Down Regulation	NC_056056.1	203387628	203410939	-	2070	BCL2L14	GO:0005829;GO:0006915;GO:0042981	-	-	apoptosis facilitator Bcl-2-like protein 14 [Ovis aries]	101113402
PTGFR	-1.14787	1.83778	0.00825658	0.203838	Down Regulation	NC_056054.1	54941051	55005149	+	5414	PTGFR	GO:0004958;GO:0005576;GO:0005737;GO:0005886;GO:0008284;GO:0010628;GO:0016021;GO:0032355;GO:0032496;GO:0035584;GO:0043066;GO:0071799	K04262	-	prostaglandin F2-alpha receptor isoform X1 [Ovis aries]	443366
IL2RG	-1.42577	0.707499	0.00827028	0.203888	Down Regulation	NC_056080.1	63821706	63825344	-	1475	IL2RG	GO:0004896;GO:0016021	K05070	-	cytokine receptor common subunit gamma [Ovis aries]	101103538
TEX52	1.27	0.209512	0.00828443	0.203888	Up Regulation	NC_056056.1	212739848	212745905	+	2944	TEX52	-	-	-	testis-expressed protein 52 isoform X1 [Ovis aries]	101113751
NNAT	-0.840639	7.05218	0.00829094	0.203888	Nodiff	NC_056066.1	66444663	66447049	+	1253	NNAT	GO:0007420	-	-	neuronatin isoform X1 [Ovis aries]	101122618
SIGLEC5	-1.12032	0.48727	0.00832691	0.204416	Down Regulation	NC_056067.1	57643798	57659136	-	2738	SIGLEC5	-	K06549	-	sialic acid-binding Ig-like lectin 5 isoform X1 [Ovis aries]	114117768
PTGR2	-0.471836	4.46298	0.00833403	0.204416	Nodiff	NC_056060.1	83343374	83364371	+	4680	PTGR2	GO:0005737;GO:0036132;GO:0047522	K13949	[EC:1.3.1.48]	prostaglandin reductase 2 [Ovis aries]	101105000
HSDL1	0.373524	5.64359	0.00835877	0.204725	Nodiff	NC_056067.1	9972795	9987858	-	3765	HSDL1	GO:0005739;GO:0016491;GO:0045111	-	-	inactive hydroxysteroid dehydrogenase-like protein 1 [Ovis aries]	101102168
TRIM45	-0.550474	4.05237	0.00836826	0.204725	Nodiff	NC_056054.1	94533812	94543549	-	2961	TRIM45	GO:0005654;GO:0005829;GO:0008270;GO:0045171;GO:0060348	K12021	-	tripartite motif-containing protein 45 [Ovis aries]	101107483
TMEM212	6.34956	-1.24682	0.00839051	0.205004	Up Regulation	NC_056054.1	216312036	216330530	-	3533	TMEM212	GO:0016021	K22196	-	transmembrane protein 212 isoform X1 [Ovis aries]	101113124
LOC114112829	-3.52764	-2.10963	0.00840336	0.205053	Down Regulation	NC_056055.1	89652134	89652679	-	546	LOC114112829	-	K05440	-	interferon omega-1-like [Ovis aries]	114112829
BMPER	-1.04794	3.2903	0.00846704	0.20634	Down Regulation	NC_056057.1	64248984	64506030	-	3352	BMPER	GO:0001657;GO:0002043;GO:0005615;GO:0010594;GO:0030514;GO:0042118;GO:0048839;GO:0060393;GO:0070374;GO:1903672	K24517	-	BMP-binding endothelial regulator protein isoform X1 [Ovis aries]	101118437
FXYD6	0.487209	7.86559	0.00849732	0.206645	Nodiff	NC_056068.1	28225042	28261329	-	1770	FXYD6	GO:0006811;GO:0016021;GO:0017080;GO:0099106;GO:2000649	K13363	-	sodium/potassium-transporting ATPase subunit gamma isoform X1 [Ovis aries]	443411
TP53BP2	-0.422288	7.01757	0.00850435	0.206645	Nodiff	NC_056065.1	26375498	26442198	-	4840	TP53BP2	GO:0002039;GO:0005634;GO:0005829;GO:0030054;GO:0042802;GO:0048471;GO:0051059;GO:0072332;GO:1900119	K16823	-	apoptosis-stimulating of p53 protein 2 isoform X1 [Ovis aries]	101108587
CCDC65	1.04655	2.05655	0.00851231	0.206645	Up Regulation	NC_056056.1	137291505	137300335	-	1797	CCDC65	GO:0003352;GO:0005858;GO:0031514;GO:0036064;GO:0070286	K23728	-	dynein regulatory complex subunit 2 [Ovis aries]	101104220
TRAPPC3L	-0.66473	3.61073	0.0085393	0.207034	Nodiff	NC_056061.1	21379285	21447143	+	6958	TRAPPC3L	GO:0005783;GO:0005794;GO:0030008;GO:0048193	K20302	-	trafficking protein particle complex subunit 3-like protein [Ovis aries]	101105665
WDR72	-3.07086	-0.445143	0.00856529	0.207398	Down Regulation	NC_056060.1	54707629	54929117	+	5829	WDR72	GO:0005768;GO:0022617;GO:0070166;GO:0072659	K24753	-	WD repeat-containing protein 72 isoform X1 [Ovis aries]	101101895
TLR2	-0.682277	2.85345	0.00860612	0.207921	Nodiff	NC_056070.1	4182657	4204530	-	6061	TLR2	GO:0001530;GO:0001540;GO:0001775;GO:0002755;GO:0004888;GO:0005794;GO:0005887;GO:0006954;GO:0007252;GO:0009986;GO:0030177;GO:0030670;GO:0032722;GO:0032755;GO:0032757;GO:0034123;GO:0034134;GO:0035325;GO:0035354;GO:0038187;GO:0042495;GO:0042496;GO:0042497;GO:0042802;GO:0042834;GO:0044877;GO:0045121;GO:0050729;GO:0050830;GO:0051092;GO:0051607;GO:0071223;GO:0071346;GO:0071726;GO:0071727;GO:1901224;GO:…	K10159	-	toll-like receptor 2 isoform X1 [Ovis aries]	554262
CEBPB	0.643211	4.07212	0.00861655	0.207921	Nodiff	NC_056066.1	78226982	78228893	+	1912	CEBPB	-	K10048	-	CCAAT/enhancer-binding protein beta [Ovis aries]	443277
C1QC	-0.46068	4.70022	0.00861985	0.207921	Nodiff	NC_056055.1	243913862	243918227	-	1092	C1QC	GO:0005576;GO:0030853;GO:0045650;GO:0098794;GO:0098883	-	-	complement C1q subcomponent subunit C isoform X1 [Ovis aries]	101123189
LRRN4CL	0.362628	7.94346	0.00866703	0.208793	Nodiff	NC_056074.1	37550463	37552437	-	1457	LRRN4CL	-	-	-	LRRN4 C-terminal-like protein [Ovis aries]	114110170
F13A1	-1.35203	2.7302	0.00868878	0.20905	Down Regulation	NC_056073.1	47927227	48068069	+	3950	F13A1	GO:0003810;GO:0018149;GO:0046872;GO:0072378	K03917	[EC:2.3.2.13]	coagulation factor XIII A chain [Ovis aries]	101108612
LOC105614854	0.79032	7.22429	0.00872943	0.209604	Nodiff	NC_056056.1	209204899	209205944	+	1046	LOC105614854	GO:0005509	K02183	-	calmodulin-alpha [Ovis aries]	105614854
ITGAL	-0.722826	3.00651	0.00873398	0.209604	Nodiff	NC_056077.1	27180482	27223386	+	4903	ITGAL	GO:0002291;GO:0007157;GO:0007159;GO:0007160;GO:0007229;GO:0009986;GO:0030369;GO:0034687;GO:0035683;GO:0043113;GO:0046872;GO:0050839	K05718	-	integrin alpha-L precursor [Ovis aries]	641296
FOXC1	-0.721127	3.12286	0.00879441	0.210533	Nodiff	NC_056073.1	50689624	50693060	-	3437	FOXC1	GO:0001568;GO:0003700;GO:0005634;GO:0043565	K09396	-	forkhead box protein C1 [Ovis aries]	101102186
FGA	-1.58601	-0.498217	0.00879919	0.210533	Down Regulation	NC_056070.1	3026610	3034909	+	2777	FGA	GO:0005102;GO:0005198;GO:0005577;GO:0005938;GO:0007160;GO:0009897;GO:0031091;GO:0031639;GO:0034116;GO:0042730;GO:0043152;GO:0045202;GO:0045907;GO:0045921;GO:0050714;GO:0050839;GO:0051258;GO:0051592;GO:0070374;GO:0070527;GO:0072377;GO:0090277;GO:1902042;GO:2000352	K03903	-	fibrinogen alpha chain [Ovis aries]	101102090
LOC114118859	2.02295	-1.54841	0.00880608	0.210533	Up Regulation	NC_056055.1	42585869	42616175	+	12215	LOC114118859	-	-	-	LOW QUALITY PROTEIN: liprin-alpha-1-like [Ovis aries]	114118859
TNNI2	1.34333	0.00982836	0.00884182	0.210968	Up Regulation	NC_056074.1	46021531	46025786	-	1246	TNNI2	GO:0003009;GO:0003779;GO:0005634;GO:0005861;GO:0031014;GO:0045893	-	-	troponin I, fast skeletal muscle [Ovis aries]	101121135
SMIM8	0.666878	3.3034	0.00884656	0.210968	Nodiff	NC_056061.1	49936494	49946956	-	683	SMIM8	GO:0016021	-	-	small integral membrane protein 8 [Ovis aries]	101114279
JPH4	0.378593	8.18022	0.00887213	0.211311	Nodiff	NC_056060.1	21182405	21191879	+	3581	JPH4	GO:0030314	K19530	-	junctophilin-4 [Ovis aries]	101121939
SSTR2	0.565616	5.30461	0.00892738	0.212236	Nodiff	NC_056064.1	57349464	57355708	-	2033	SSTR2	GO:0004994;GO:0005829;GO:0005886;GO:0007193;GO:0016021;GO:0030165	K04218	-	somatostatin receptor type 2 [Ovis aries]	443137
CLGN	0.414389	6.05872	0.00893341	0.212236	Nodiff	NC_056070.1	17354053	17399338	+	3749	CLGN	GO:0005509;GO:0005635;GO:0005783;GO:0007339;GO:0016021;GO:0044183;GO:0051082;GO:0065003	-	-	calmegin [Ovis aries]	101115069
SWAP70	-0.38194	5.63537	0.00894655	0.212281	Nodiff	NC_056068.1	42624347	42700510	-	2904	SWAP70	GO:0003677;GO:0005524;GO:0005634;GO:0005737;GO:0005886;GO:0007204;GO:0015629;GO:0030835;GO:0032233;GO:0032880;GO:0033633;GO:0045190;GO:0051017;GO:0060754;GO:1902309	K20072	-	switch-associated protein 70 [Ovis aries]	101104007
THRA	0.382913	8.10246	0.00898059	0.212822	Nodiff	NC_056064.1	40118214	40142929	+	6202	THRA	GO:0000976;GO:0001502;GO:0001503;GO:0002155;GO:0004879;GO:0005634;GO:0005829;GO:0006366;GO:0007611;GO:0008016;GO:0008050;GO:0008270;GO:0009409;GO:0009755;GO:0017025;GO:0017055;GO:0019904;GO:0030218;GO:0030878;GO:0031490;GO:0033032;GO:0044877;GO:0045925;GO:0045944;GO:0050994;GO:0060509;GO:0070324;GO:0120162	K05547	-	thyroid hormone receptor alpha [Ovis aries]	443446
LOC101109601	0.945264	1.38284	0.00902257	0.213549	Nodiff	NC_056069.1	71464933	71509740	+	3370	LOC101109601	GO:0016021;GO:0019706	K20027	[EC:2.3.1.225]	probable palmitoyltransferase ZDHHC11B isoform X3 [Ovis aries]	101109601
PODNL1	-1.56177	-0.388477	0.00903934	0.213679	Down Regulation	NC_056058.1	10081321	10087917	+	2552	PODNL1	GO:0062023	K25038	-	podocan-like protein 1 isoform X1 [Ovis aries]	101119638
ITK	-2.23826	-0.641898	0.00905591	0.213803	Down Regulation	NC_056058.1	66447856	66514084	+	4548	ITK	GO:0001819;GO:0001865;GO:0002250;GO:0004714;GO:0004715;GO:0005524;GO:0005634;GO:0005829;GO:0005886;GO:0005911;GO:0007202;GO:0035556;GO:0046629;GO:0046872;GO:0050852	K07363	[EC:2.7.10.2]	tyrosine-protein kinase ITK/TSK [Ovis aries]	101112899
C14H19orf84	1.01196	1.78948	0.00909636	0.21449	Up Regulation	NC_056067.1	57534680	57543198	-	1748	C14H19orf84	-	-	-	uncharacterized protein C19orf84 homolog isoform X1 [Ovis aries]	121816381
LOC101109907	-0.483724	5.53991	0.00913417	0.215114	Nodiff	NC_056068.1	81017006	81020893	-	3888	LOC101109907	-	-	-	macrophage-expressed gene 1 protein [Ovis aries]	101109907
LRP2	-2.39643	-1.76111	0.00915179	0.215173	Down Regulation	NC_056055.1	140096304	140279121	+	15517	LRP2	GO:0005509;GO:0006897;GO:0016021	K06233	-	low-density lipoprotein receptor-related protein 2 [Ovis aries]	101108200
MRGPRF	-0.991196	1.86077	0.00915943	0.215173	Nodiff	NC_056074.1	42743693	42753008	-	2116	MRGPRF	GO:0004930;GO:0005886;GO:0016021;GO:0031965	-	-	mas-related G-protein coupled receptor member F [Ovis aries]	101122823
TLR1	-0.771226	2.28237	0.00917381	0.215243	Nodiff	NC_056059.1	58754044	58762990	-	3594	TLR1	GO:0002755;GO:0004888;GO:0005794;GO:0006954;GO:0016021;GO:0032755;GO:0032757;GO:0032760;GO:0034130;GO:0034137;GO:0035354;GO:0035663;GO:0042116;GO:0042495;GO:0042802;GO:0045087;GO:0045121;GO:0071727	K05398	-	toll-like receptor 1 isoform X1 [Ovis aries]	554261
NEK2	1.1887	0.111355	0.00922921	0.216039	Up Regulation	NC_056065.1	71253719	71266229	+	2099	NEK2	GO:0000070;GO:0000776;GO:0000794;GO:0000922;GO:0001824;GO:0004672;GO:0005524;GO:0005654;GO:0005813;GO:0019903;GO:0030496;GO:0032212;GO:0032991;GO:0043392;GO:0046602;GO:0046777;GO:0051299;GO:0051973;GO:0051988;GO:0090307;GO:1903126;GO:1904355	K20872	[EC:2.7.11.1]	serine/threonine-protein kinase Nek2 [Ovis aries]	101118973
LRRC10B	1.28348	1.31021	0.00923057	0.216039	Up Regulation	NC_056074.1	36533400	36535679	+	2280	LRRC10B	-	-	-	leucine-rich repeat-containing protein 10B [Ovis aries]	101109402
PCBP3	0.535322	3.85641	0.00924788	0.216176	Nodiff	NC_056054.1	266124357	266359159	+	2369	PCBP3	GO:0001227;GO:0003690;GO:0003723;GO:1990829	K21444	-	poly(rC)-binding protein 3 isoform X1 [Ovis aries]	101110640
ADGRD1	-0.820076	3.41582	0.00928726	0.216382	Nodiff	NC_056070.1	46091359	46267816	-	5459	ADGRD1	GO:0004930;GO:0005654;GO:0005886;GO:0007166;GO:0007189;GO:0016021	K08465	-	adhesion G-protein coupled receptor D1 isoform X1 [Ovis aries]	101113363
FAM110B	0.428792	5.02803	0.00929189	0.216382	Nodiff	NC_056062.1	37291457	37435725	+	3740	FAM110B	-	-	-	protein FAM110B [Ovis aries]	105608840
DNAJB1	0.414455	6.65078	0.00930186	0.216382	Nodiff	NC_056058.1	9590299	9593968	+	2250	DNAJB1	GO:0001671;GO:0003714;GO:0005654;GO:0005829;GO:0030544;GO:0044183;GO:0051082;GO:0051085;GO:0051087;GO:0051117;GO:0090084;GO:0097201	K09507	-	dnaJ homolog subfamily B member 1 [Ovis aries]	101122104
RASSF8	-0.494274	5.28141	0.00930246	0.216382	Nodiff	NC_056056.1	189473548	189609569	-	5533	RASSF8	GO:0007165	K09855	-	ras association domain-containing protein 8 [Ovis aries]	101113746
BMP5	-1.25778	1.08147	0.00934072	0.216947	Down Regulation	NC_056073.1	4655234	4799355	+	3973	BMP5	GO:0003323;GO:0005576;GO:0008083;GO:0008285;GO:0010862;GO:0032348;GO:0043569;GO:0045944;GO:0050679;GO:0070700;GO:1900006;GO:2000065	K04663	-	bone morphogenetic protein 5 [Ovis aries]	101107231
PLCG2	-0.726595	3.15564	0.00935906	0.216947	Nodiff	NC_056067.1	7808387	7961445	+	8189	PLCG2	GO:0001784;GO:0002092;GO:0002316;GO:0004435;GO:0005829;GO:0005886;GO:0006661;GO:0009395;GO:0019722;GO:0019901;GO:0032237;GO:0032481;GO:0032496;GO:0032959;GO:0043069;GO:0050852;GO:0050853;GO:0051209;GO:0071277;GO:0097110;GO:0140031	K05859	[EC:3.1.4.11]	1-phosphatidylinositol 4,5-bisphosphate phosphodiesterase gamma-2 isoform X1 [Ovis aries]	101122126
LETM2	-0.652941	3.38076	0.00936323	0.216947	Nodiff	NC_056079.1	32621486	32641163	+	8122	LETM2	GO:0005743;GO:0016021;GO:0043022	-	-	LETM1 domain-containing protein LETM2, mitochondrial isoform X3 [Ovis aries]	101119017
LOC101105123	0.36718	6.39279	0.00937264	0.216947	Nodiff	NC_056076.1	37903793	37923355	+	957	LOC101105123	GO:0001725;GO:0005509;GO:0005903;GO:0008360;GO:0016460;GO:0030018;GO:0032036;GO:0045177;GO:0099738	K12757	-	myosin regulatory light chain 12B [Ovis aries]	101105123
TNFSF10	-0.929249	3.22109	0.00940764	0.217251	Nodiff	NC_056054.1	215681610	215711768	+	6015	TNFSF10	GO:0005125;GO:0005164;GO:0005615;GO:0006955;GO:0008270;GO:0016021;GO:0042802;GO:0043123;GO:0043280;GO:0045569;GO:0090200;GO:2001238	K04721	-	tumor necrosis factor ligand superfamily member 10 isoform X1 [Ovis aries]	101114153
DSC3	-1.19739	0.147374	0.00940872	0.217251	Down Regulation	NC_056076.1	26423312	26481956	+	6780	DSC3	GO:0001701;GO:0005509;GO:0005576;GO:0005737;GO:0005886;GO:0007156;GO:0016021;GO:0030057	K07602	-	desmocollin-3 isoform X1 [Ovis aries]	101116442
GPCPD1	-0.432943	6.34717	0.00944332	0.21757	Nodiff	NC_056066.1	47399225	47467626	-	5446	GPCPD1	GO:0005737;GO:0007519;GO:0046475;GO:0047389;GO:2001070	K18695	[EC:3.1.4.2]	glycerophosphocholine phosphodiesterase GPCPD1 isoform X1 [Ovis aries]	101115143
LOC101110828	-0.593593	3.43205	0.00945096	0.21757	Nodiff	NC_056067.1	59893771	60079958	-	6360	LOC101110828	-	K09228	-	zinc finger protein 160-like isoform X1 [Ovis aries]	101110828
LOC101111732	1.8946	-1.46376	0.00945706	0.21757	Up Regulation	NC_056066.1	44286800	44287355	+	554	LOC101111732	GO:0000139	K20316	-	LOW QUALITY PROTEIN: short coiled-coil protein [Ovis aries]	101111732
LOC101118318	-4.43866	-2.45516	0.009518	0.218457	Down Regulation	NC_056074.1	38008710	38051625	+	2223	LOC101118318	-	K08206	-	solute carrier family 22 member 10-like isoform X1 [Ovis aries]	101118318
LOC114113879	5.00126	-0.0422879	0.00952106	0.218457	Up Regulation	NC_056056.1	11372194	11383638	-	3109	LOC114113879	-	-	-	adhesion G-protein coupled receptor D2-like isoform X1 [Ovis aries]	114113879
LPAR6	-0.761398	2.61003	0.00953026	0.218457	Nodiff	NC_056063.1	18544153	18545970	-	1818	LPAR6	GO:0001835;GO:0004930;GO:0005886;GO:0016021	K04273	-	lysophosphatidic acid receptor 6 [Ovis aries]	101114118
CHPT1	-0.525222	4.30813	0.00954625	0.218483	Nodiff	NC_056056.1	171077403	171105638	+	1617	CHPT1	GO:0004142;GO:0006663;GO:0016021	K00994	[EC:2.7.8.2]	cholinephosphotransferase 1 isoform X1 [Ovis aries]	101108821
NEK5	0.948737	2.2972	0.00955453	0.218483	Nodiff	NC_056063.1	21749926	21813324	-	4587	NEK5	GO:0004672;GO:0005524	K08857	[EC:2.7.11.1]	serine/threonine-protein kinase Nek5 isoform X1 [Ovis aries]	101107110
LOC101112474	0.545254	3.88882	0.0096224	0.21977	Nodiff	NC_056056.1	70411812	70412676	-	865	LOC101112474	-	-	-	60S ribosomal protein L7a-like [Ovis aries]	101112474
SH2D1A	-2.1057	-1.56851	0.00963491	0.21979	Down Regulation	NC_056080.1	108292500	108312963	+	901	SH2D1A	GO:0002250;GO:0005737;GO:0006959;GO:0006968;GO:0007267;GO:0045087;GO:0045954;GO:0050860	K07990	-	SH2 domain-containing protein 1A [Ovis aries]	101117307
CPED1	-0.868588	1.85016	0.00970208	0.221053	Nodiff	NC_056057.1	87111044	87439537	+	7323	CPED1	GO:0005783	-	-	cadherin-like and PC-esterase domain-containing protein 1 isoform X1 [Ovis aries]	101102975
RASA1	-0.414772	6.47341	0.00972117	0.221053	Nodiff	NC_056058.1	84553301	84657991	+	8366	RASA1	GO:0005096;GO:0007165;GO:0043547;GO:0046580	K04352	-	ras GTPase-activating protein 1 isoform X1 [Ovis aries]	101119216
ZBP1	-2.33871	-1.44718	0.00972535	0.221053	Down Regulation	NC_056066.1	58227724	58238198	+	4783	ZBP1	GO:0003677;GO:0051607;GO:0060340	K12965	-	Z-DNA-binding protein 1 isoform X1 [Ovis aries]	101104169
LOC101110181	-1.37167	1.07329	0.00978998	0.22164	Down Regulation	NC_056070.1	61535214	61546600	-	3208	LOC101110181	-	K14216	[EC:2.7.7.84]	LOW QUALITY PROTEIN: 2'-5'-oligoadenylate synthase 1 [Ovis aries]	101110181
KRT25	2.4597	-0.113364	0.00979153	0.22164	Up Regulation	NC_056064.1	40691282	40698937	-	1656	KRT25	GO:0005198;GO:0005882;GO:0007568;GO:0031069;GO:0045109;GO:0046982	K07604	-	keratin, type I cytoskeletal 25 [Ovis aries]	443079
BLK	1.64966	0.313619	0.00979179	0.22164	Up Regulation	NC_056055.1	105299969	105353901	+	3781	BLK	GO:0004714;GO:0004715;GO:0005524;GO:0005886;GO:0032024;GO:0050853	K08890	[EC:2.7.10.2]	tyrosine-protein kinase Blk isoform X1 [Ovis aries]	101111167
PROSER2	-0.857818	2.39079	0.00979807	0.22164	Nodiff	NC_056066.1	15873257	15916797	+	3772	PROSER2	-	-	-	proline and serine-rich protein 2 [Ovis aries]	101116497
NPTX2	0.557544	6.43286	0.00983407	0.222143	Nodiff	NC_056077.1	37932982	37945080	-	2685	NPTX2	GO:0008306;GO:0098962;GO:0098978	-	-	neuronal pentraxin-2 [Ovis aries]	101104118
MLF1	-0.43258	5.33508	0.0098438	0.222143	Nodiff	NC_056054.1	229639324	229670084	-	2533	MLF1	GO:0005737;GO:0007050;GO:0019904	K15622	-	myeloid leukemia factor 1 isoform X1 [Ovis aries]	101108357
SERPINB12	-3.71785	-1.58655	0.00989567	0.223034	Down Regulation	NC_056076.1	62093191	62113591	+	2527	SERPINB12	GO:0005615	K13966	-	serpin B12 [Ovis aries]	105604585
C12H1orf158	2.98183	-1.06735	0.00990938	0.223034	Up Regulation	NC_056065.1	54035722	54067238	-	1035	C12H1orf158	-	-	-	uncharacterized protein C1orf158 homolog isoform X1 [Ovis aries]	101116074
INSC	-1.95654	-0.939758	0.00991863	0.223034	Down Regulation	NC_056068.1	37098671	37231942	-	2441	INSC	GO:0005886;GO:0005938;GO:0008356;GO:0019904;GO:0030674;GO:0031647;GO:0032991	-	-	protein inscuteable homolog [Ovis aries]	101116598
TNNT1	0.470063	5.05322	0.00997004	0.223878	Nodiff	NC_056067.1	63054110	63065847	+	1126	TNNT1	GO:0003009;GO:0005523;GO:0005861;GO:0014883;GO:0045932	K10372	-	troponin T, slow skeletal muscle isoform X1 [Ovis aries]	101122212
LOC114110673	-2.39978	-1.23929	0.00998807	0.223878	Down Regulation	NC_056077.1	758597	759365	+	564	LOC114110673	-	K13822	-	hemoglobin subunit alpha-1 [Ovis aries]	114110673
DPF3	-0.475098	4.48495	0.00999172	0.223878	Nodiff	NC_056060.1	82202207	82490647	-	15082	DPF3	GO:0008270;GO:0071565	K22198	-	zinc finger protein DPF3 isoform X1 [Ovis aries]	101103652
C1QTNF1	-0.827468	2.80213	0.0100258	0.224376	Nodiff	NC_056064.1	52696882	52720674	-	3016	C1QTNF1	GO:0005518;GO:0005615;GO:0005887;GO:0007204;GO:0010628;GO:0010906;GO:0042802;GO:0043410;GO:0051897;GO:0090331;GO:2000860	K19470	-	complement C1q tumor necrosis factor-related protein 1 [Ovis aries]	101122202
LOC114111413	2.66749	-2.07357	0.010056	0.224787	Up Regulation	NC_056080.1	11757233	11776762	+	984	LOC114111413	-	-	-	epidermal growth factor-like protein 6 [Ovis aries]	114111413
SPEF2	1.25697	0.780452	0.0101004	0.225512	Up Regulation	NC_056069.1	38516778	38720147	-	12585	SPEF2	-	-	-	sperm flagellar protein 2 isoform X1 [Ovis aries]	101111394
LOC101108414	0.407866	5.53491	0.0101278	0.225856	Nodiff	NC_056067.1	64729707	64738554	-	1025	LOC101108414	-	-	-	histone-lysine N-methyltransferase 2B-like isoform X1 [Ovis aries]	101108414
EIF2AK2	-0.5403	4.55855	0.0101934	0.227052	Nodiff	NC_056056.1	86912763	86945004	+	2337	EIF2AK2	GO:0000186;GO:0003725;GO:0004694;GO:0005524;GO:0005829;GO:0017148;GO:0033689;GO:0034198;GO:0035455;GO:0042802;GO:0045071;GO:0046777;GO:0048471;GO:0051092;GO:0051607	K16195	[EC:2.7.11.1]	interferon-induced, double-stranded RNA-activated protein kinase isoform X1 [Ovis aries]	101121673
TMEM54	1.08006	1.07854	0.0102516	0.227714	Up Regulation	NC_056055.1	234760647	234767320	+	1399	TMEM54	GO:0016021	-	-	transmembrane protein 54 [Ovis aries]	101111346
LOC114110808	-0.743119	3.29472	0.010259	0.227714	Nodiff	NC_056078.1	434108	440419	+	6312	LOC114110808	-	-	-	inactive ubiquitin carboxyl-terminal hydrolase 54-like [Ovis aries]	114110808
STARD4	-0.457934	4.44514	0.0102592	0.227714	Nodiff	NC_056058.1	108134029	108151268	-	1880	STARD4	GO:0010873;GO:0010879;GO:0015485;GO:0031410;GO:0032367;GO:0070508;GO:0070859;GO:0120020	-	-	stAR-related lipid transfer protein 4 [Ovis aries]	101108571
LOC114108764	-1.95178	-1.51018	0.0103197	0.228319	Down Regulation	NC_056056.1	208167527	208550471	-	8292	LOC114108764	-	-	-	antigen WC1.1-like isoform X1 [Ovis aries]	114108764
ZNF831	0.565945	4.44314	0.0103319	0.228319	Nodiff	NC_056066.1	56828392	56920092	-	9569	ZNF831	-	-	-	zinc finger protein 831 isoform X1 [Ovis aries]	114108709
ABCB1	-0.474619	5.29227	0.0103366	0.228319	Nodiff	NC_056057.1	33893569	33995231	+	4836	ABCB1	GO:0005524;GO:0016021	K05658	[EC:7.6.2.2]	multidrug resistance protein 1 isoform X1 [Ovis aries]	443367
HEATR9	-3.09628	-1.91426	0.0103439	0.228319	Down Regulation	NC_056064.1	14247902	14264865	+	2126	HEATR9	GO:0002244	-	-	protein HEATR9 [Ovis aries]	101111564
TENT5C	-0.804872	2.35884	0.0103634	0.228319	Nodiff	NC_056054.1	95046139	95071051	+	5703	TENT5C	-	K23034	[EC:2.7.7.19]	terminal nucleotidyltransferase 5C [Ovis aries]	101108706
DRAXIN	0.676817	3.77465	0.0103652	0.228319	Nodiff	NC_056065.1	41218193	41250157	-	6168	DRAXIN	GO:0005576;GO:0007411;GO:0016055;GO:0021516;GO:0021528;GO:0021960;GO:0030517;GO:0043524;GO:0090090	-	-	draxin [Ovis aries]	101111822
PDK4	0.8368	5.47452	0.010371	0.228319	Nodiff	NC_056057.1	13663868	13677597	-	3669	PDK4	GO:0004672;GO:0005524;GO:0005759;GO:0006885;GO:0008286;GO:0009267;GO:0010510;GO:0010906;GO:0042304;GO:0042593;GO:0045124;GO:0046320;GO:0071398;GO:0072593;GO:2000811	K00898	[EC:2.7.11.2]	pyruvate dehydrogenase kinase, isozyme 4 [Ovis aries]	101117752
PLSCR1	-0.909853	2.22926	0.0104191	0.229067	Nodiff	NC_056054.1	242573858	242598533	+	1964	PLSCR1	GO:0000287;GO:0001228;GO:0001618;GO:0004518;GO:0005154;GO:0005509;GO:0005654;GO:0005730;GO:0005794;GO:0005829;GO:0005887;GO:0008270;GO:0010288;GO:0010628;GO:0017124;GO:0017128;GO:0019899;GO:0032791;GO:0035456;GO:0042609;GO:0045071;GO:0045089;GO:0045121;GO:0045340;GO:0048471;GO:0050765;GO:0051607;GO:0062023;GO:0070782;GO:1905820;GO:2000373	-	-	phospholipid scramblase 1 isoform X1 [Ovis aries]	101102861
LOC114118024	-0.753393	2.97889	0.0104292	0.229067	Nodiff	NC_056067.1	58794450	58827187	+	3300	LOC114118024	-	K09228	-	LOW QUALITY PROTEIN: zinc finger protein 665-like [Ovis aries]	114118024
LOC114117340	-1.32804	-0.698624	0.0104867	0.230064	Down Regulation	NC_056065.1	5655020	5719653	-	2726	LOC114117340	-	-	-	complement factor H-like [Ovis aries]	114117340
OLFML2B	0.602043	5.83049	0.0105391	0.230714	Nodiff	NC_056054.1	113432160	113480628	-	3252	OLFML2B	GO:0030198;GO:0031012;GO:0042802;GO:0050840	-	-	olfactomedin-like protein 2B isoform X1 [Ovis aries]	101107748
CHRM5	1.92927	-0.331826	0.0105408	0.230714	Up Regulation	NC_056060.1	26717315	26722892	-	5578	CHRM5	GO:0001696;GO:0005887;GO:0015872;GO:0016907;GO:0019226;GO:0045211	K04133	-	muscarinic acetylcholine receptor M5 [Ovis aries]	101110766
TMEM255A	0.996896	4.0164	0.0105927	0.231583	Nodiff	NC_056080.1	104603929	104652144	-	3380	TMEM255A	GO:0016021	-	-	transmembrane protein 255A isoform X1 [Ovis aries]	101112455
LOC105602076	4.47057	-1.4363	0.0106254	0.232028	Up Regulation	NC_056067.1	55316939	55321240	-	2545	LOC105602076	-	-	-	uncharacterized protein LOC105602076 [Ovis aries]	105602076
GOT1L1	4.21562	-2.51654	0.0106987	0.233359	Up Regulation	NC_056079.1	32270324	32276452	-	1995	GOT1L1	GO:0004069;GO:0006520;GO:0009058;GO:0030170	K14454	[EC:2.6.1.1]	putative aspartate aminotransferase, cytoplasmic 2 [Ovis aries]	101111158
SMIM24	2.19549	-1.80196	0.0107154	0.233455	Up Regulation	NC_056058.1	18221820	18227380	+	3279	SMIM24	-	-	-	small integral membrane protein 24 [Ovis aries]	101117756
HEATR5A	-0.470716	4.78144	0.0107749	0.23448	Nodiff	NC_056071.1	39613365	39710641	-	7759	HEATR5A	-	K24814	-	HEAT repeat-containing protein 5A isoform X1 [Ovis aries]	101115909
FAM187A	-0.833647	3.21814	0.0108281	0.23515	Nodiff	NC_056064.1	44349307	44351558	+	2252	FAM187A	-	-	-	Ig-like V-type domain-containing protein FAM187A [Ovis aries]	101118203
LOC101110863	-2.35963	-1.404	0.0108366	0.23515	Down Regulation	NC_056067.1	35020687	35027972	-	1872	LOC101110863	-	K01273	[EC:3.4.13.19]	dipeptidase 2 isoform X1 [Ovis aries]	101110863
SNAI2	-1.59292	-0.774682	0.0108429	0.23515	Down Regulation	NC_056062.1	32951121	32953541	-	807	SNAI2	GO:0000785;GO:0001227;GO:0001649;GO:0001837;GO:0005634;GO:0007219;GO:0007605;GO:0010839;GO:0010957;GO:0014032;GO:0030335;GO:0032331;GO:0032642;GO:0033629;GO:0035921;GO:0043473;GO:0043518;GO:0045667;GO:0070563;GO:0070888;GO:0071364;GO:0090090;GO:1902230;GO:2000810;GO:2000811	K05706	-	zinc finger protein SNAI2 [Ovis aries]	100127220
TMEM269	1.01359	2.17515	0.0108575	0.235187	Up Regulation	NC_056054.1	17265069	17281507	+	5138	TMEM269	GO:0016021	-	-	transmembrane protein 269 [Ovis aries]	101102610
NUP88	-0.47238	4.99827	0.0108695	0.235187	Nodiff	NC_056064.1	26012222	26033847	+	2496	NUP88	GO:0000055;GO:0000056;GO:0005643;GO:0005654;GO:0017056;GO:0051028	K14318	-	nuclear pore complex protein Nup88 isoform X3 [Ovis aries]	101107032
LOC101121820	-1.09116	2.20486	0.010946	0.236571	Down Regulation	NC_056054.1	34844469	34880255	-	2735	LOC101121820	GO:0005506;GO:0016021;GO:0016712;GO:0020037	K07418	-	cytochrome P450 2J2-like isoform X1 [Ovis aries]	101121820
RGS9	0.98361	4.53661	0.0109798	0.236824	Nodiff	NC_056064.1	61147448	61221042	+	2805	RGS9	GO:0007186;GO:0009968;GO:0035556;GO:0098839;GO:0098978	K13765	-	regulator of G-protein signaling 9 isoform X1 [Ovis aries]	101109549
RRAGB	0.388185	5.28535	0.0110161	0.236824	Nodiff	NC_056080.1	49619562	49678835	-	3584	RRAGB	GO:0003924;GO:0005525;GO:0005764;GO:0034613;GO:0051020;GO:0071230;GO:1904263;GO:1990253	K16185	-	ras-related GTP-binding protein B isoform X1 [Ovis aries]	101107847
CPZ	-0.841129	2.05627	0.0110166	0.236824	Nodiff	NC_056059.1	115505551	115527876	+	2084	CPZ	GO:0004181;GO:0008270	K13022	[EC:3.4.17.-]	carboxypeptidase Z [Ovis aries]	101120411
ALDH7A1	-0.372217	6.1223	0.011017	0.236824	Nodiff	NC_056058.1	25016887	25066386	+	3373	ALDH7A1	GO:0004029;GO:0005739;GO:0005829	K14085	-	alpha-aminoadipic semialdehyde dehydrogenase [Ovis aries]	101108127
LOC105605770	-0.7833	3.88266	0.0110332	0.236824	Nodiff	NC_056056.1	179986770	179999444	-	2525	LOC105605770	-	K14480	-	apolipoprotein L3-like [Ovis aries]	105605770
LOC101105114	6.11573	-1.41453	0.0110417	0.236824	Up Regulation	NC_056054.1	21338060	21358785	+	2044	LOC101105114	GO:0004497;GO:0005506;GO:0016021;GO:0016705;GO:0020037	K07426	[EC:1.14.14.1]	cytochrome P450 4B1 [Ovis aries]	101105114
NEURL1	0.423482	7.60872	0.0110453	0.236824	Nodiff	NC_056075.1	23773874	23847988	+	5874	NEURL1	GO:0005737;GO:0005886;GO:0006513;GO:0007288;GO:0007595;GO:0008285;GO:0014069;GO:0043065;GO:0043197;GO:0043204;GO:0045183;GO:0045741;GO:0045746;GO:0046872;GO:0048170;GO:0051491;GO:0060999;GO:0061630;GO:0071230;GO:0090129;GO:0097440	K01931	[EC:2.3.2.27]	E3 ubiquitin-protein ligase NEURL1 isoform X1 [Ovis aries]	101113116
B4GALNT2	3.13018	-2.25085	0.0110659	0.236996	Up Regulation	NC_056064.1	37120293	37193768	-	3571	B4GALNT2	GO:0006047;GO:0006486;GO:0008376;GO:0019276;GO:0022408;GO:0030173;GO:0030259	K09655	[EC:2.4.1.-]	beta-1,4 N-acetylgalactosaminyltransferase 2 [Ovis aries]	101119323
FOXL3	1.72017	-1.20812	0.0111199	0.237679	Up Regulation	NW_024599764.1	22888	30293	-	6826	FOXL3	-	-	-	forkhead box L3 [Ovis aries]	121818466
SERP2	0.406806	5.50299	0.011123	0.237679	Nodiff	NC_056063.1	15017348	15043069	+	1762	SERP2	-	-	-	stress-associated endoplasmic reticulum protein 2 isoform X1 [Ovis aries]	101109889
LOC101119634	-0.605507	3.69477	0.0111867	0.238771	Nodiff	NC_056056.1	162040707	162048512	-	3454	LOC101119634	-	K14707	-	solute carrier family 26 member 10 isoform X1 [Ovis aries]	101119634
DMGDH	-1.32155	-0.433642	0.0112136	0.238943	Down Regulation	NC_056060.1	10041506	10112577	-	2989	DMGDH	GO:0005739;GO:0016021;GO:0042426;GO:0047865	K00315	[EC:1.5.8.4]	dimethylglycine dehydrogenase, mitochondrial isoform X1 [Ovis aries]	101113594
BST-2A	-1.3477	0.772165	0.0112293	0.238943	Down Regulation	NC_056058.1	5523828	5526558	+	863	BST-2A	GO:0016021;GO:0051607	K06731	-	bone marrow stromal cell antigen 2A [Ovis aries]	100422799
LOC114112048	0.807087	2.48223	0.0112395	0.238943	Nodiff	NC_056057.1	1462523	1464771	-	2248	LOC114112048	-	-	-	LOW QUALITY PROTEIN: ralA-binding protein 1-like [Ovis aries]	114112048
LOC101102194	-1.30871	3.06829	0.011252	0.238943	Down Regulation	NC_056075.1	10892356	10900887	+	1819	LOC101102194	GO:0003723;GO:0005829;GO:0019060;GO:0032091;GO:0043657;GO:0045070;GO:0045071;GO:0050688;GO:0051097;GO:0071357;GO:0071360;GO:0140374	K14217	-	interferon-induced protein with tetratricopeptide repeats 1 [Ovis aries]	101102194
ST6GAL2	0.410558	6.89171	0.0112579	0.238943	Nodiff	NC_056056.1	61153418	61210966	-	7400	ST6GAL2	GO:0003835;GO:0006486;GO:0009311;GO:0016021;GO:0032580	K00779	[EC:2.4.99.1]	beta-galactoside alpha-2,6-sialyltransferase 2 isoform X1 [Ovis aries]	101108300
ARL10	0.43156	5.23685	0.0113054	0.239682	Nodiff	NC_056058.1	35558406	35567756	+	4052	ARL10	GO:0005525	K07958	-	ADP-ribosylation factor-like protein 10 [Ovis aries]	101105498
NDUFAF8	0.396914	5.36324	0.0113418	0.240185	Nodiff	NC_056064.1	50975913	50977831	-	612	NDUFAF8	-	K24726	-	NADH dehydrogenase [ubiquinone] 1 alpha subcomplex assembly factor 8 isoform X1 [Ovis aries]	101118800
LOC121818049	-1.11816	1.51709	0.0113589	0.240206	Down Regulation	NC_056079.1	14996868	15003327	-	4673	LOC121818049	-	-	-	uncharacterized protein LOC121818049 [Ovis aries]	121818049
TFAP2A	-1.21811	0.243178	0.0113985	0.240206	Down Regulation	NC_056073.1	44823725	44848837	+	7473	TFAP2A	GO:0000978;GO:0001227;GO:0001228;GO:0001822;GO:0005654;GO:0007605;GO:0008285;GO:0010842;GO:0010944;GO:0030501;GO:0042472;GO:0042802;GO:0043066;GO:0043525;GO:0045595;GO:0060021;GO:0070172;GO:0071281;GO:0140536;GO:2000378	K09176	-	transcription factor AP-2-alpha [Ovis aries]	443109
SLC25A1	0.466296	5.07104	0.0113989	0.240206	Nodiff	NC_056070.1	72649008	72651785	-	1482	SLC25A1	GO:0016021;GO:0071913	K15100	-	tricarboxylate transport protein, mitochondrial [Ovis aries]	101120358
TLR3	-0.862126	2.18794	0.0114009	0.240206	Nodiff	NC_056079.1	15361543	15372844	+	4526	TLR3	GO:0002730;GO:0002756;GO:0003725;GO:0004888;GO:0005737;GO:0006954;GO:0007252;GO:0016021;GO:0032722;GO:0032727;GO:0032728;GO:0032729;GO:0032735;GO:0032755;GO:0032757;GO:0032760;GO:0034123;GO:0034138;GO:0034346;GO:0042802;GO:0043123;GO:0043330;GO:0045087;GO:0045766;GO:0045944;GO:0046330;GO:0050729;GO:0051092;GO:0051607;GO:0071260;GO:0097191;GO:0097527;GO:1901224	K05401	-	toll-like receptor 3 isoform X1 [Ovis aries]	554258
EPSTI1	-0.864107	1.88985	0.0114063	0.240206	Nodiff	NC_056063.1	13401139	13511337	-	2511	EPSTI1	-	-	-	epithelial-stromal interaction protein 1 isoform X1 [Ovis aries]	101123642
CIBAR2	3.72108	-0.319202	0.0114225	0.240278	Up Regulation	NC_056067.1	10737563	10749271	-	2332	CIBAR2	GO:0005814;GO:0030030;GO:0036064	K23868	-	CBY1-interacting BAR domain-containing protein 2 isoform X1 [Ovis aries]	101104678
COLQ	-1.86072	-1.00216	0.0114419	0.24042	Down Regulation	NC_056054.1	273495747	273561188	-	2837	COLQ	GO:0005886;GO:0008582;GO:0031594;GO:0071340;GO:0090150	-	-	acetylcholinesterase collagenic tail peptide isoform X3 [Ovis aries]	101112947
CHST1	0.381983	7.24724	0.0114784	0.240811	Nodiff	NC_056068.1	74616266	74635156	-	3876	CHST1	GO:0000139;GO:0006012;GO:0042339;GO:0045130	K01022	[EC:2.8.2.21]	carbohydrate sulfotransferase 1 [Ovis aries]	101112159
PLIN1	-0.946795	1.92002	0.011486	0.240811	Nodiff	NC_056071.1	20404582	20417144	-	1760	PLIN1	GO:0005811;GO:0005829;GO:0016042	K08768	-	perilipin-1 [Ovis aries]	100135431
LOC114108688	3.17675	-2.21197	0.0115482	0.241847	Up Regulation	NC_056060.1	74588257	74604395	-	1392	LOC114108688	-	-	-	coiled-coil domain-containing protein 170-like [Ovis aries]	114108688
NR4A2	0.780881	5.68935	0.0116117	0.242907	Nodiff	NC_056055.1	153285803	153303846	+	13159	NR4A2	GO:0000122;GO:0000978;GO:0001228;GO:0001666;GO:0001764;GO:0001975;GO:0004879;GO:0005737;GO:0006351;GO:0008270;GO:0008344;GO:0009791;GO:0016607;GO:0021952;GO:0021986;GO:0031668;GO:0034599;GO:0035259;GO:0042053;GO:0042416;GO:0042551;GO:0043085;GO:0043524;GO:0043576;GO:0045444;GO:0046982;GO:0051866;GO:0071376;GO:0071542;GO:2001234	K08558	-	nuclear receptor subfamily 4 group A member 2 isoform X1 [Ovis aries]	101114494
DIS3	-0.527447	4.67027	0.0116281	0.242983	Nodiff	NC_056063.1	48116964	48141256	-	3381	DIS3	GO:0000175;GO:0000176;GO:0003723;GO:0004519;GO:0005085;GO:0005654;GO:0005829;GO:0016075;GO:0071034	K12585	[EC:3.1.13.-]	exosome complex exonuclease RRP44 isoform X1 [Ovis aries]	101122118
ITGA10	-0.75117	2.78452	0.0116859	0.243718	Nodiff	NC_056054.1	99223897	99240601	-	5145	ITGA10	GO:0007229;GO:0034680;GO:0046872;GO:0098639	K06586	-	integrin alpha-10 isoform X1 [Ovis aries]	101117377
CHCHD6	0.508191	4.27635	0.0116891	0.243718	Nodiff	NC_056072.1	60184491	60275910	-	898	CHCHD6	-	K17564	-	MICOS complex subunit MIC25 [Ovis aries]	101116871
ERCC5	-0.468439	4.70076	0.011708	0.243844	Nodiff	NC_056063.1	78417431	78447732	+	4059	ERCC5	-	K10846	-	DNA excision repair protein ERCC-5 isoform X1 [Ovis aries]	101114031
GRB2	0.342237	7.45689	0.011729	0.244013	Nodiff	NC_056064.1	55462725	55528694	+	2985	GRB2	GO:0001784;GO:0005154;GO:0005168;GO:0005654;GO:0005730;GO:0005768;GO:0005794;GO:0005911;GO:0007173;GO:0008180;GO:0008286;GO:0012506;GO:0017124;GO:0019901;GO:0019903;GO:0030154;GO:0030674;GO:0030838;GO:0031532;GO:0031623;GO:0042770;GO:0042802;GO:0043408;GO:0043560;GO:0046875;GO:0048646;GO:0060670;GO:0070436;GO:0071479;GO:2000379	K04364	-	growth factor receptor-bound protein 2 isoform X1 [Ovis aries]	101109893
MGAM	1.34294	0.914933	0.0117689	0.244298	Up Regulation	NC_056057.1	106633092	106721336	+	6556	MGAM	GO:0004558;GO:0005764;GO:0005975;GO:0016021;GO:0016160;GO:0030246	K12047	-	maltase-glucoamylase, intestinal [Ovis aries]	101113407
LOC114118416	-0.650455	3.54767	0.011775	0.244298	Nodiff	NC_056068.1	47350245	47367261	-	3406	LOC114118416	-	K10648	[EC:2.3.2.27]	tripartite motif-containing protein 5-like [Ovis aries]	114118416
OVAR-DRB1	-0.834353	3.93005	0.0117815	0.244298	Nodiff	NC_056073.1	25360277	25371398	+	868	OVAR-DRB1	-	K06752	-	DLA class II histocompatibility antigen, DR-1 beta chain-like precursor [Ovis aries]	101119342
ANXA4	-0.805725	3.56829	0.0118057	0.244533	Nodiff	NC_056056.1	38548638	38625201	-	2521	ANXA4	GO:0005509;GO:0005544;GO:0005886;GO:0006357;GO:0007219;GO:0009986;GO:0012506;GO:0030855;GO:0031965;GO:0032088;GO:0032717;GO:0042802;GO:0048306;GO:0048471;GO:0051059	K17093	-	annexin A4 [Ovis aries]	101107176
ANKRD46	0.413903	6.83983	0.0118268	0.2447	Nodiff	NC_056062.1	76721926	76803796	+	3744	ANKRD46	GO:0016021	-	-	ankyrin repeat domain-containing protein 46 isoform X1 [Ovis aries]	101103486
KISS1	3.22601	-2.20353	0.0118749	0.245301	Up Regulation	NC_056065.1	1804552	1810568	-	957	KISS1	-	K23140	-	metastasis-suppressor KiSS-1 isoform X1 [Ovis aries]	101107719
HYKK	-0.852174	1.20204	0.011889	0.245301	Nodiff	NC_056071.1	28703746	28731306	+	4489	HYKK	GO:0047992	K18201	[EC:2.7.1.81]	hydroxylysine kinase isoform X1 [Ovis aries]	101122555
LOC114111248	-2.33608	0.540306	0.0119057	0.245301	Down Regulation	NC_056080.1	132839489	132840305	+	817	LOC114111248	-	K02871	-	39S ribosomal protein L13, mitochondrial [Ovis aries]	114111248
HPD	-3.12928	-2.29936	0.0119112	0.245301	Down Regulation	NC_056070.1	53491709	53503625	+	1495	HPD	GO:0003868;GO:0009072;GO:0046872	K00457	[EC:1.13.11.27]	4-hydroxyphenylpyruvate dioxygenase isoform X1 [Ovis aries]	101122814
ACBD7	-0.538398	6.05621	0.0119315	0.245301	Nodiff	NC_056066.1	29009239	29014446	-	572	ACBD7	GO:0000062	-	-	acyl-CoA-binding domain-containing protein 7 [Ovis aries]	101116927
FAM3D	3.12168	-2.25334	0.0119448	0.245301	Up Regulation	NC_056072.1	42783545	42833795	+	4336	FAM3D	GO:0005615;GO:0016021;GO:0046676;GO:0070093	-	-	protein FAM3D isoform X1 [Ovis aries]	101108169
LDLRAD3	-0.414043	5.56362	0.0119466	0.245301	Nodiff	NC_056068.1	65256306	65527277	+	4045	LDLRAD3	GO:0016021	-	-	low-density lipoprotein receptor class A domain-containing protein 3 isoform X1 [Ovis aries]	101114902
GPR63	0.667471	4.4384	0.0120276	0.246695	Nodiff	NC_056061.1	40215116	40287472	+	5689	GPR63	GO:0004930;GO:0005654;GO:0005829;GO:0005886;GO:0016021;GO:0043235	K04321	-	probable G-protein coupled receptor 63 [Ovis aries]	101105759
SEMA6C	0.457698	4.2603	0.0120512	0.246701	Nodiff	NC_056054.1	101030383	101043818	-	4407	SEMA6C	GO:0007399;GO:0016021;GO:0030154;GO:0030215	K06842	-	semaphorin-6C isoform X1 [Ovis aries]	101111591
ICOSLG	-0.518121	3.98067	0.0120539	0.246701	Nodiff	NC_056054.1	264922176	264933783	-	5024	ICOSLG	GO:0016021	K06710	-	ICOS ligand isoform X1 [Ovis aries]	101102203
PDP1	-0.510943	7.92926	0.0120999	0.247202	Nodiff	NC_056062.1	83270773	83279248	-	6669	PDP1	GO:0004722;GO:0035970;GO:0046872	K01102	[EC:3.1.3.43]	pyruvate dehyrogenase phosphatase catalytic subunit 1 isoform X1 [Ovis aries]	101111813
CHGA	0.369695	9.34196	0.0121045	0.247202	Nodiff	NC_056071.1	55400413	55413524	+	1955	CHGA	GO:0002551;GO:0005576;GO:0030141;GO:0033366;GO:0033604;GO:0043303;GO:0048471;GO:0050829;GO:0050830;GO:2000707	K19990	-	chromogranin-A isoform X1 [Ovis aries]	101114907
LOC114115882	-2.45884	-1.94835	0.0121931	0.248742	Down Regulation	NC_056060.1	74916385	74919427	-	821	LOC114115882	-	-	-	putative HTLV-1-related endogenous sequence [Ovis aries]	114115882
KHDRBS2	1.04068	1.78703	0.0122302	0.248917	Up Regulation	NC_056073.1	255140	1051733	-	2113	KHDRBS2	GO:0003723;GO:0005634;GO:0017124	K17843	-	KH domain-containing, RNA-binding, signal transduction-associated protein 2 [Ovis aries]	101105784
COL4A6	-0.909434	1.9617	0.0122407	0.248917	Nodiff	NC_056080.1	126732495	127081023	+	6867	COL4A6	GO:0005201;GO:0005581;GO:0005604;GO:0016020	K06237	-	collagen alpha-6(IV) chain isoform X1 [Ovis aries]	101113128
MBOAT7	0.435878	8.01806	0.0122412	0.248917	Nodiff	NC_056067.1	63957365	63970964	+	2661	MBOAT7	GO:0005783;GO:0006661;GO:0008374;GO:0016021;GO:0021591;GO:0021819;GO:0036149;GO:0036151;GO:0044233;GO:0071617;GO:0090207	K13516	[EC:2.3.1.-]	lysophospholipid acyltransferase 7 isoform X1 [Ovis aries]	101107304
SLC2A13	0.453245	7.44019	0.0122698	0.249231	Nodiff	NC_056056.1	147175895	147691507	+	7157	SLC2A13	GO:0002020;GO:0005366;GO:0005887;GO:0008643;GO:0031090;GO:0042995;GO:0044297;GO:0051117;GO:1902004	K08150	-	proton myo-inositol cotransporter [Ovis aries]	101118936
ARHGAP33	0.36048	7.07814	0.0123349	0.249791	Nodiff	NC_056067.1	45795940	45808901	+	5048	ARHGAP33	GO:0005096;GO:0005737;GO:0005886;GO:0007165;GO:0015031;GO:0019901;GO:0032991;GO:0035091;GO:0043547	K17933	-	rho GTPase-activating protein 33 isoform X1 [Ovis aries]	101105098
SLC66A1	-0.450072	4.49686	0.0123353	0.249791	Nodiff	NC_056055.1	247038357	247054225	-	3596	SLC66A1	GO:0005765;GO:0015181;GO:0015189;GO:0015819;GO:0031301;GO:0080144	K23678	-	lysosomal amino acid transporter 1 homolog isoform X1 [Ovis aries]	101109152
UBE2Q2	-0.410709	6.03138	0.012337	0.249791	Nodiff	NC_056071.1	28932174	28993815	+	2978	UBE2Q2	GO:0004842;GO:0070936	K10582	[EC:2.3.2.23]	ubiquitin-conjugating enzyme E2 Q2 isoform X1 [Ovis aries]	101101924
ARL4A	0.624944	3.02989	0.0123684	0.250023	Nodiff	NC_056057.1	21677130	21679434	+	1710	ARL4A	GO:0005525;GO:0005654;GO:0005730;GO:0005829;GO:0005886;GO:0050873	K07945	-	ADP-ribosylation factor-like protein 4A [Ovis aries]	100145881
CALB1	1.80971	0.602858	0.0123749	0.250023	Up Regulation	NC_056062.1	86559328	86581002	+	2565	CALB1	GO:0005499;GO:0005634;GO:0005829;GO:0007614;GO:0007616;GO:0007626;GO:0008270;GO:0010842;GO:0030424;GO:0030425;GO:0035502;GO:0043025;GO:0071310;GO:0072205;GO:0072221;GO:0072286;GO:0098686;GO:0098793;GO:0098794;GO:0098978;GO:0098982;GO:0099534;GO:0099567;GO:1900271	K14757	-	calbindin [Ovis aries]	101114786
LOC101122753	4.44412	-2.41114	0.0124545	0.251146	Up Regulation	NC_056077.1	36084745	36113877	-	9151	LOC101122753	GO:0016021	K22018	-	mucin-12 [Ovis aries]	101122753
GFI1	-1.84795	-1.4253	0.0124666	0.251146	Down Regulation	NC_056054.1	69725948	69738323	-	6490	GFI1	GO:0000976;GO:0001227;GO:0010956;GO:0010977;GO:0016363;GO:0016604;GO:0017053;GO:0030097;GO:0034121;GO:0051569;GO:0070105;GO:0071222	K09223	-	zinc finger protein Gfi-1 isoform X1 [Ovis aries]	101116880
FOXD2	-2.27249	-0.966999	0.0124828	0.251146	Down Regulation	NC_056054.1	21949320	21951931	+	2612	FOXD2	GO:0001228;GO:0005634;GO:1990837	K09397	-	forkhead box protein D2 [Ovis aries]	101114157
PEX5L	-0.596852	6.56866	0.0124836	0.251146	Nodiff	NC_056054.1	207895712	208105617	+	4601	PEX5L	GO:0000268;GO:0005221;GO:0005737;GO:0016020;GO:0031267;GO:0043235	K13342	-	PEX5-related protein isoform X1 [Ovis aries]	101105793
PDGFRB	-0.477206	5.87787	0.012505	0.25131	Nodiff	NC_056058.1	59236252	59273883	-	5897	PDGFRB	GO:0001701;GO:0001726;GO:0001894;GO:0005019;GO:0005161;GO:0005524;GO:0005794;GO:0009986;GO:0010863;GO:0014068;GO:0014911;GO:0016021;GO:0019901;GO:0030325;GO:0031226;GO:0031410;GO:0032516;GO:0032956;GO:0035441;GO:0035793;GO:0035909;GO:0038085;GO:0038091;GO:0043202;GO:0043406;GO:0043552;GO:0045840;GO:0046488;GO:0046777;GO:0048015;GO:0048407;GO:0048568;GO:0048661;GO:0048705;GO:0048745;GO:0050730;GO:…	K05089	[EC:2.7.10.1]	platelet-derived growth factor receptor beta isoform X1 [Ovis aries]	101122783
P2RY10	-4.5988	-2.3981	0.0125427	0.251681	Down Regulation	NC_056080.1	70125358	70144098	+	1261	P2RY10	GO:0016021;GO:0045028	K04274	-	putative P2Y purinoceptor 10 [Ovis aries]	101119114
LOC101117522	-0.729726	2.99493	0.0125501	0.251681	Nodiff	NC_056064.1	35924110	35948680	-	3300	LOC101117522	-	-	-	MYCBP-associated protein isoform X2 [Ovis aries]	101117522
GAP43	0.452103	8.55309	0.0125856	0.252126	Nodiff	NC_056054.1	181212863	181318295	+	1452	GAP43	GO:0005516;GO:0005737;GO:0010001;GO:0014069;GO:0016198;GO:0030425;GO:0031527;GO:0032584;GO:0040008;GO:0045165;GO:0051489	K20041	-	neuromodulin isoform X1 [Ovis aries]	101103773
TMEM130	0.405641	9.33121	0.0126093	0.252334	Nodiff	NC_056077.1	37796204	37812216	+	2556	TMEM130	GO:0005794;GO:0016021	-	-	transmembrane protein 130 isoform X1 [Ovis aries]	101103866
ADRA1A	-0.657123	3.04817	0.012634	0.25256	Nodiff	NC_056055.1	38854101	38970856	+	7992	ADRA1A	GO:0001985;GO:0001994;GO:0001996;GO:0001997;GO:0004937;GO:0005654;GO:0005829;GO:0005901;GO:0007200;GO:0007512;GO:0010507;GO:0010613;GO:0016021;GO:0019229;GO:0031965;GO:0043410;GO:0045987;GO:0046982;GO:0055117;GO:0061049;GO:0097195;GO:0150099;GO:1903997	K04135	-	alpha-1A adrenergic receptor isoform X1 [Ovis aries]	100169940
NAPEPLD	-0.568521	3.74967	0.0126657	0.252927	Nodiff	NC_056057.1	45917459	46017522	-	5764	NAPEPLD	GO:0001659;GO:0005635;GO:0005794;GO:0008270;GO:0009395;GO:0032052;GO:0042802;GO:0048874;GO:0050729;GO:0070290;GO:0070291;GO:0070292;GO:0090336;GO:0102200	K13985	[EC:3.1.4.54]	N-acyl-phosphatidylethanolamine-hydrolyzing phospholipase D isoform X1 [Ovis aries]	101119039
CHODL	1.12816	1.72769	0.0128422	0.25618	Up Regulation	NC_056054.1	139526469	139551255	-	2512	CHODL	GO:0005813;GO:0005829;GO:0010975;GO:0016021;GO:0048471	K10078	-	chondrolectin [Ovis aries]	101115923
MED4	0.529076	4.0769	0.0128747	0.256424	Nodiff	NC_056063.1	18238970	18253663	-	1341	MED4	GO:0003712;GO:0006357;GO:0016592	K15146	-	mediator of RNA polymerase II transcription subunit 4 [Ovis aries]	101113861
PRR36	0.395182	6.49986	0.0129042	0.256424	Nodiff	NC_056058.1	14378611	14387982	-	8533	PRR36	-	-	-	proline-rich protein 36 isoform X1 [Ovis aries]	101102812
RGS17	0.370485	5.29994	0.0129077	0.256424	Nodiff	NC_056061.1	77701970	77809588	-	7447	RGS17	-	K16449	-	regulator of G-protein signaling 17 [Ovis aries]	101104247
ADCY5	0.752098	7.13489	0.0129087	0.256424	Nodiff	NC_056054.1	188526242	188684756	-	6527	ADCY5	GO:0001973;GO:0004016;GO:0005524;GO:0005886;GO:0005929;GO:0006171;GO:0007191;GO:0007195;GO:0007204;GO:0007626;GO:0008179;GO:0016021;GO:0035556;GO:0045111;GO:0046872;GO:0050885;GO:0061178;GO:0097110;GO:1904322	K08045	[EC:4.6.1.1]	adenylate cyclase type 5 [Ovis aries]	105602258
PARP9	-0.775682	2.57714	0.0129383	0.256481	Nodiff	NC_056054.1	187792273	187822258	-	3045	PARP9	GO:0000122;GO:0002230;GO:0003714;GO:0003950;GO:0004857;GO:0005654;GO:0005739;GO:0005829;GO:0006302;GO:0006471;GO:0010608;GO:0010629;GO:0032991;GO:0035563;GO:0042393;GO:0042531;GO:0044389;GO:0045893;GO:0060335;GO:0072570;GO:0090734;GO:0097677;GO:1900182;GO:2001034	K15260	[EC:2.4.2.30]	protein mono-ADP-ribosyltransferase PARP9 isoform X1 [Ovis aries]	101114071
PAX8	0.944306	2.21165	0.0129387	0.256481	Nodiff	NC_056056.1	59692405	59757963	+	2603	PAX8	GO:0000978;GO:0001658;GO:0003337;GO:0003700;GO:0005654;GO:0006351;GO:0007417;GO:0030878;GO:0045944;GO:0071371;GO:0071599;GO:0072207;GO:0072278;GO:0072284;GO:2000611;GO:2000612	K09293	-	paired box protein Pax-8 isoform X1 [Ovis aries]	101105489
LOC101118635	0.822769	1.7443	0.0129956	0.257265	Nodiff	NC_056067.1	66041009	66062964	+	2517	LOC101118635	-	K09228	-	zinc finger protein 701-like [Ovis aries]	101118635
ABCG2	-0.449471	5.63438	0.0130054	0.257265	Nodiff	NC_056059.1	37142499	37274609	+	3469	ABCG2	GO:0005524;GO:0005654;GO:0008559;GO:0015143;GO:0015562;GO:0016021;GO:0031526;GO:0031966;GO:0032217;GO:0042803;GO:0045121;GO:0046415;GO:0070633;GO:0097744;GO:1990748;GO:1990962	K05681	-	broad substrate specificity ATP-binding cassette transporter ABCG2 [Ovis aries]	780508
DPT	-4.27411	-2.51412	0.0130276	0.257434	Down Regulation	NC_056065.1	35565730	35602415	-	1675	DPT	GO:0005576;GO:0008285;GO:0030199	-	-	dermatopontin [Ovis aries]	101122371
RHO	1.6405	-0.360132	0.0130683	0.257968	Up Regulation	NC_056072.1	56174257	56180658	-	2568	RHO	GO:0004930;GO:0005794;GO:0005911;GO:0006468;GO:0007601;GO:0007602;GO:0009881;GO:0016021;GO:0016038;GO:0018298;GO:0042622;GO:0043052;GO:0045494;GO:0050960;GO:0060041;GO:0060342;GO:0071482;GO:0097225;GO:0097381;GO:1990913	K04250	-	rhodopsin [Ovis aries]	101123241
PIK3R5	0.598833	4.45582	0.0131033	0.258223	Nodiff	NC_056064.1	28176550	28251274	-	4950	PIK3R5	GO:0005829;GO:0005944;GO:0034451;GO:0046935	K21290	-	phosphoinositide 3-kinase regulatory subunit 5 isoform X1 [Ovis aries]	101109983
TCERG1L	0.957717	2.93255	0.0131132	0.258223	Nodiff	NC_056075.1	49599592	49792643	-	2233	TCERG1L	-	-	-	transcription elongation regulator 1-like protein [Ovis aries]	101107651
SCUBE3	1.03124	1.02634	0.0131221	0.258223	Up Regulation	NC_056073.1	9323987	9362908	+	9388	SCUBE3	GO:0005509;GO:0005886;GO:0009986;GO:0042802	K24468	-	signal peptide, CUB and EGF-like domain-containing protein 3 isoform X1 [Ovis aries]	101116943
FAM117B	0.380301	4.97428	0.0131436	0.258377	Nodiff	NC_056055.1	204851524	204930937	+	7065	FAM117B	-	-	-	protein FAM117B isoform X1 [Ovis aries]	101111259
NANOS2	1.36065	-0.657556	0.0132608	0.260101	Up Regulation	NC_056067.1	53209200	53212341	-	3142	NANOS2	GO:0000932;GO:0003729;GO:0005634;GO:0006402;GO:0007283;GO:0008270;GO:0017148;GO:0030718;GO:0045835;GO:0048471;GO:1900153	K18760	-	nanos homolog 2 [Ovis aries]	101115150
LOC114111559	-1.30597	0.159344	0.0132661	0.260101	Down Regulation	NC_056080.1	25132639	25252425	-	2210	LOC114111559	-	-	-	plastin-2-like [Ovis aries]	114111559
GALNT16	0.529781	6.17411	0.0132726	0.260101	Nodiff	NC_056060.1	79146854	79253534	+	3782	GALNT16	GO:0000139;GO:0004653;GO:0016021;GO:0018242;GO:0018243;GO:0030246	K00710	[EC:2.4.1.41]	polypeptide N-acetylgalactosaminyltransferase 16 [Ovis aries]	101117847
VIM	-0.519111	7.35482	0.0132883	0.260104	Nodiff	NC_056066.1	31056122	31064138	+	1870	VIM	GO:0003725;GO:0005200;GO:0005212;GO:0005777;GO:0005829;GO:0005844;GO:0005882;GO:0005886;GO:0010977;GO:0014002;GO:0016363;GO:0019904;GO:0031252;GO:0032967;GO:0042802;GO:0043005;GO:0043488;GO:0045109;GO:0045335;GO:0045727;GO:0060020;GO:0060395;GO:0070307;GO:0071222;GO:0071225;GO:0071346;GO:0097110;GO:1990254	K07606	-	vimentin [Ovis aries]	443105
ACTA1	1.0245	1.96074	0.0133128	0.260104	Up Regulation	NC_056078.1	961951	964706	-	1484	ACTA1	GO:0001725;GO:0005737;GO:0005865;GO:0005884;GO:0010628;GO:0030027;GO:0030175;GO:0030240;GO:0044297;GO:0048741;GO:0090131	K10354	-	actin, alpha skeletal muscle [Ovis aries]	101107662
APOA2	-3.2539	-2.24914	0.0133418	0.260104	Down Regulation	NC_056054.1	112659164	112660421	-	476	APOA2	GO:0005615;GO:0006869;GO:0008035;GO:0008203;GO:0008289;GO:0030300;GO:0042157;GO:0042632;GO:0060192	K08758	-	apolipoprotein A-II [Ovis aries]	101104619
SRFBP1	-0.496638	5.09831	0.0133436	0.260104	Nodiff	NC_056058.1	29500254	29568084	-	8193	SRFBP1	-	-	-	serum response factor-binding protein 1 [Ovis aries]	101112478
NLRC3	-0.943452	1.43473	0.0133528	0.260104	Nodiff	NC_056077.1	3478163	3508560	-	6976	NLRC3	GO:0005829;GO:0034451;GO:0043231	K22614	-	NLR family CARD domain-containing protein 3 isoform X1 [Ovis aries]	101122829
LOC121820297	-1.28983	0.436101	0.0133553	0.260104	Down Regulation	NC_056062.1	14177851	14179641	-	1460	LOC121820297	-	-	-	uncharacterized protein LOC121820297 [Ovis aries]	121820297
SRGN	-0.565829	3.52169	0.0134408	0.261501	Nodiff	NC_056078.1	24690655	24705710	+	1169	SRGN	GO:0005615;GO:0005794;GO:0030502;GO:0140507	K06849	-	serglycin isoform X1 [Ovis aries]	101107327
LOC105603509	-1.2718	0.938182	0.0134694	0.261754	Down Regulation	NC_056072.1	45334515	45335480	-	966	LOC105603509	-	K02878	-	39S ribosomal protein L16, mitochondrial [Ovis aries]	105603509
FOXD1	-1.25924	1.55989	0.0135054	0.261754	Down Regulation	NC_056069.1	8315639	8318548	+	2910	FOXD1	-	K09397	-	forkhead box protein D1 [Ovis aries]	114118686
LOC114111007	-1.89865	-0.551393	0.0135107	0.261754	Down Regulation	NC_056079.1	23034844	23035436	-	593	LOC114111007	-	K09022	[EC:3.5.99.10]	2-iminobutanoate/2-iminopropanoate deaminase-like [Ovis aries]	114111007
ZNF34	-0.441718	5.18371	0.0135139	0.261754	Nodiff	NC_056062.1	13269610	13279135	-	3357	ZNF34	GO:0005654;GO:0005829;GO:0006355;GO:0046872	K09228	-	zinc finger protein 34 isoform X1 [Ovis aries]	101114875
IL31RA	2.84923	-0.81743	0.013523	0.261754	Up Regulation	NC_056069.1	23466269	23518020	-	4389	IL31RA	GO:0016021	K22630	-	interleukin-31 receptor subunit alpha [Ovis aries]	101113274
PAFAH1B3	0.423362	4.71757	0.0136147	0.263259	Nodiff	NC_056067.1	50559423	50562381	+	1056	PAFAH1B3	GO:0005737;GO:0007283;GO:0016042;GO:0042803;GO:0046982	K16795	[EC:3.1.1.47]	platelet-activating factor acetylhydrolase IB subunit alpha1 isoform X1 [Ovis aries]	101102006
FCGR3A	-0.851689	2.78263	0.0136313	0.263311	Nodiff	NC_056054.1	112980200	112990948	-	1944	FCGR3A	GO:0009986;GO:0019767;GO:0019770;GO:0042119;GO:0045780	K06463	-	low affinity immunoglobulin gamma Fc region receptor III-A precursor [Ovis aries]	100192433
NQO1	-0.518778	5.55657	0.0136651	0.263694	Nodiff	NC_056067.1	36338391	36351571	-	1766	NQO1	GO:0003955;GO:0005829;GO:0006979;GO:0042802;GO:0043086;GO:0045454	K00355	[EC:1.6.5.2]	NAD(P)H dehydrogenase [quinone] 1 isoform X1 [Ovis aries]	101121876
FGFR1	-0.496709	6.17073	0.0137083	0.264258	Nodiff	NC_056079.1	32641017	32690879	-	3508	FGFR1	GO:0000122;GO:0001525;GO:0001657;GO:0001701;GO:0001759;GO:0001837;GO:0002053;GO:0002062;GO:0005007;GO:0005524;GO:0005634;GO:0005829;GO:0005886;GO:0007605;GO:0008201;GO:0010863;GO:0010966;GO:0010976;GO:0016021;GO:0017134;GO:0021847;GO:0030326;GO:0030901;GO:0031410;GO:0035607;GO:0042169;GO:0042472;GO:0042473;GO:0042474;GO:0042803;GO:0043235;GO:0043406;GO:0043536;GO:0045666;GO:0046777;GO:0048339;GO:…	K04362	[EC:2.7.10.1]	fibroblast growth factor receptor 1 isoform X1 [Ovis aries]	780507
TACR1	1.35439	1.88404	0.0137393	0.264586	Up Regulation	NC_056056.1	96819171	97000768	-	4766	TACR1	GO:0005886;GO:0007204;GO:0016021;GO:0016496;GO:0061827;GO:0097225;GO:1902093	K04222	-	substance-P receptor [Ovis aries]	101122011
DOK7	0.642482	3.363	0.0137555	0.26463	Nodiff	NC_056059.1	116102729	116137799	-	1831	DOK7	-	K24038	-	protein Dok-7 [Ovis aries]	106991220
PALM3	-2.19543	-1.86844	0.0138491	0.26616	Down Regulation	NC_056058.1	9953598	9962828	+	2700	PALM3	-	-	-	paralemmin-3 isoform X1 [Ovis aries]	101118871
DPF1	0.487258	5.85245	0.013924	0.267062	Nodiff	NC_056067.1	47405546	47419473	-	3445	DPF1	GO:0007399;GO:0008270;GO:0071565;GO:1990837	K22198	-	zinc finger protein neuro-d4 isoform X1 [Ovis aries]	101110262
HPCAL4	0.420391	10.0416	0.0139243	0.267062	Nodiff	NC_056054.1	14316916	14329449	-	4808	HPCAL4	GO:0005246;GO:0005509;GO:0007165	K23848	-	hippocalcin-like protein 4 isoform X2 [Ovis aries]	101119857
MEIS2	0.799203	5.49939	0.0139979	0.267432	Nodiff	NC_056060.1	30752847	30975115	-	4273	MEIS2	GO:0000978;GO:0001228;GO:0001654;GO:0005634;GO:0008134;GO:0008542;GO:0045638;GO:0045931;GO:0110024	K16670	-	homeobox protein Meis2 isoform X1 [Ovis aries]	101104751
CLDN3	-1.72732	-1.51549	0.0140028	0.267432	Down Regulation	NC_056077.1	33971263	33972533	+	1271	CLDN3	GO:0001666;GO:0001934;GO:0003382;GO:0005198;GO:0005923;GO:0008285;GO:0010628;GO:0010629;GO:0014045;GO:0016021;GO:0016327;GO:0016328;GO:0016338;GO:0022604;GO:0030335;GO:0030336;GO:0031532;GO:0032991;GO:0034331;GO:0042802;GO:0061045;GO:0070830;GO:0090303;GO:0090559;GO:0150111;GO:1903348;GO:1905050	K06087	-	claudin-3 [Ovis aries]	780476
MAFB	-0.437008	5.54602	0.0140101	0.267432	Nodiff	NC_056066.1	69372735	69376039	-	3305	MAFB	-	K09036	-	transcription factor MafB [Ovis aries]	554333
RHOQ	-0.379031	5.05456	0.0140278	0.267432	Nodiff	NC_056056.1	77752845	77794085	-	4251	RHOQ	GO:0003924;GO:0005522;GO:0005525;GO:0005884;GO:0005886;GO:0007264;GO:0008286;GO:0008360;GO:0030866;GO:0032427;GO:0045121;GO:0045944;GO:0046039;GO:0046326;GO:0051491;GO:1903077	K07194	-	rho-related GTP-binding protein RhoQ isoform X3 [Ovis aries]	101115272
LOC101113683	-1.09066	3.1436	0.0140329	0.267432	Down Regulation	NC_056061.1	63189581	63203583	-	2027	LOC101113683	GO:0002934;GO:0005739;GO:0005794;GO:0005887;GO:0007219;GO:0034113;GO:0072332;GO:0097186;GO:0097202	K10136	-	p53 apoptosis effector related to PMP-22 [Ovis aries]	101113683
FGFR3	-0.421244	6.85205	0.0140545	0.267432	Nodiff	NC_056059.1	117451863	117469370	-	4993	FGFR3	GO:0005007;GO:0005524;GO:0005783;GO:0005794;GO:0005887;GO:0008284;GO:0010518;GO:0017134;GO:0030133;GO:0042531;GO:0042802;GO:0043552;GO:0046777;GO:0070374;GO:1902178	K05094	[EC:2.7.10.1]	fibroblast growth factor receptor 3 isoform X1 [Ovis aries]	554324
B2M	-0.503247	7.03451	0.0140581	0.267432	Nodiff	NC_056060.1	101091695	101098020	+	1050	B2M	GO:0001916;GO:0002237;GO:0002481;GO:0002726;GO:0005576;GO:0005794;GO:0005829;GO:0006826;GO:0006955;GO:0007611;GO:0009897;GO:0010977;GO:0019885;GO:0033077;GO:0034756;GO:0042026;GO:0042612;GO:0042803;GO:0042824;GO:0045646;GO:0048260;GO:0050680;GO:0050768;GO:0051289;GO:0055072;GO:0071283;GO:0071316;GO:0090647;GO:1900121;GO:1904434;GO:1904437;GO:1990000;GO:1990712;GO:2000774;GO:2000978	K08055	-	beta-2-microglobulin precursor [Ovis aries]	443295
ADORA1	-0.415792	6.38227	0.0140657	0.267432	Nodiff	NC_056065.1	701052	742083	+	3232	ADORA1	GO:0001609;GO:0005886;GO:0016021	K04265	-	adenosine receptor A1 isoform X1 [Ovis aries]	101109816
SIGLEC1	-0.961315	2.40299	0.0140787	0.267432	Nodiff	NC_056066.1	51208548	51225763	+	5725	SIGLEC1	GO:0016021	K06548	-	sialoadhesin isoform X1 [Ovis aries]	101110959
STAC2	-0.51379	5.67651	0.0140928	0.267432	Nodiff	NC_056064.1	39452004	39466006	-	3097	STAC2	GO:0031234;GO:1901387;GO:1903078	K23712	-	SH3 and cysteine-rich domain-containing protein 2 isoform X1 [Ovis aries]	101103080
SLC41A1	-0.367829	6.39108	0.0140992	0.267432	Nodiff	NC_056065.1	3388657	3413937	-	5314	SLC41A1	GO:0010961;GO:0015095;GO:0016021;GO:0016323;GO:0032991;GO:0061768;GO:0071286	-	-	solute carrier family 41 member 1 isoform X1 [Ovis aries]	101115722
PCDH20	0.993555	3.50756	0.0141703	0.268512	Nodiff	NC_056063.1	747099	752523	+	4412	PCDH20	-	K16498	-	protocadherin-20 [Ovis aries]	101119318
ZBTB7B	-0.442738	4.77578	0.0142355	0.269266	Nodiff	NC_056054.1	105218901	105234671	+	14534	ZBTB7B	GO:0000122;GO:0000978;GO:0001228;GO:0001865;GO:0005654;GO:0007595;GO:0010629;GO:0031065;GO:0032740;GO:0032868;GO:0042803;GO:0042826;GO:0043372;GO:0043377;GO:0046628;GO:0051141;GO:0090336;GO:0120162;GO:1990845;GO:2000320;GO:2000640	K10494	-	zinc finger and BTB domain-containing protein 7B isoform X1 [Ovis aries]	101114915
FRZB	-0.976774	5.61839	0.0142386	0.269266	Nodiff	NC_056055.1	126892993	126926153	+	2753	FRZB	GO:0005576;GO:0008285;GO:0010721;GO:0014033;GO:0016055;GO:0017147;GO:0030308;GO:0043065;GO:0045600;GO:0060029;GO:0061037;GO:0061053;GO:0070367;GO:0090090;GO:0090103	-	-	secreted frizzled-related protein 3 [Ovis aries]	101118419
AQP6	-1.14888	1.70587	0.0143374	0.270863	Down Regulation	NC_056056.1	136317689	136323640	-	4253	AQP6	GO:0005886;GO:0015267;GO:0016021;GO:0042476	K09868	-	aquaporin-6 [Ovis aries]	101121248
MRNIP	0.715307	2.33287	0.0143705	0.271219	Nodiff	NC_056058.1	1178404	1195423	+	1380	MRNIP	GO:0003682;GO:0005654;GO:0007095;GO:0010212;GO:0030870;GO:0045860;GO:0071168;GO:1905168;GO:2001032	-	-	MRN complex-interacting protein isoform X1 [Ovis aries]	101121512
PAX5	-0.806899	3.31829	0.014433	0.271737	Nodiff	NC_056055.1	51663045	51849640	+	9586	PAX5	GO:0000122;GO:0000978;GO:0001228;GO:0001650;GO:0005654;GO:0005829;GO:0007568;GO:0021670;GO:0021987;GO:0030534;GO:0035914;GO:0048701;GO:0051573	K09383	-	paired box protein Pax-5 isoform X1 [Ovis aries]	101108719
SOX21	-0.514921	4.14603	0.014436	0.271737	Nodiff	NC_056063.1	69802070	69805962	-	3893	SOX21	-	K09267	-	transcription factor SOX-21 [Ovis aries]	101106271
PLXND1	0.43124	6.99742	0.0144411	0.271737	Nodiff	NC_056072.1	56084231	56133229	+	6949	PLXND1	GO:0001569;GO:0001822;GO:0003151;GO:0003279;GO:0005887;GO:0007416;GO:0017154;GO:0019904;GO:0030027;GO:0030334;GO:0032092;GO:0035904;GO:0043542;GO:0045765;GO:0060666;GO:0060976	K06822	-	plexin-D1 [Ovis aries]	101106801
DNAH6	2.52723	-0.429229	0.014491	0.272405	Up Regulation	NC_056056.1	56369583	56658741	+	12710	DNAH6	GO:0005524;GO:0005858;GO:0005874;GO:0007018;GO:0008569;GO:0060285	K10408	-	dynein axonemal heavy chain 6 isoform X1 [Ovis aries]	101122589
CABP1	-0.594888	8.06166	0.0145177	0.272407	Nodiff	NC_056070.1	63028109	63053824	+	9647	CABP1	GO:0005509	K23531	-	calcium-binding protein 1 isoform X1 [Ovis aries]	101112516
TGFBR3	-0.492823	5.32168	0.0145288	0.272407	Nodiff	NC_056054.1	68958605	69158652	-	6409	TGFBR3	GO:0005114;GO:0005576;GO:0006955;GO:0007179;GO:0009897;GO:0015026;GO:0016021;GO:0030509;GO:0032354;GO:0034673;GO:0034695;GO:0034699;GO:0035556;GO:0043235;GO:0046332;GO:0050431;GO:0051271;GO:0060317;GO:0060389;GO:0070123	K05843	-	transforming growth factor beta receptor type 3 isoform X1 [Ovis aries]	101102437
PRG4	-1.19748	-0.482668	0.0145453	0.272407	Down Regulation	NC_056065.1	66828408	66844700	+	4499	PRG4	GO:0005044;GO:0005576;GO:0006955;GO:0030247	K24286	-	LOW QUALITY PROTEIN: proteoglycan 4 [Ovis aries]	101110076
LOC101103339	0.350288	7.93631	0.0145488	0.272407	Nodiff	NC_056066.1	66420695	66456301	-	7704	LOC101103339	-	-	-	bladder cancer-associated protein [Ovis aries]	101103339
EML1	0.436027	4.80754	0.0146084	0.273253	Nodiff	NC_056071.1	62362079	62556237	+	4143	EML1	GO:0002244;GO:0005829;GO:0007052;GO:0007405;GO:0007420;GO:0008017;GO:0097431;GO:1990023	K18595	-	echinoderm microtubule-associated protein-like 1 isoform X1 [Ovis aries]	101117881
TMEM67	-0.450733	4.16302	0.0146892	0.274287	Nodiff	NC_056062.1	83377520	83421974	-	4257	TMEM67	GO:0005789;GO:0005813;GO:0010826;GO:0016021;GO:0030433;GO:0030659;GO:0031005;GO:0036038;GO:0051082;GO:0060170;GO:0060271	K19348	-	meckelin isoform X1 [Ovis aries]	101110519
STOX1	-0.752566	2.27806	0.0147048	0.274287	Nodiff	NC_056078.1	24338980	24406152	+	7910	STOX1	GO:0005634;GO:0005938;GO:0006357;GO:0045787;GO:0048839;GO:0050679;GO:0051897;GO:1904120	-	-	storkhead-box protein 1 isoform X1 [Ovis aries]	101103781
COL11A2	-0.589983	5.28737	0.014712	0.274287	Nodiff	NC_056073.1	7504665	7533105	-	5973	COL11A2	GO:0001894;GO:0002062;GO:0005201;GO:0005581;GO:0007605;GO:0030199;GO:0048705	K19721	-	collagen alpha-2(XI) chain isoform X1 [Ovis aries]	101116356
WDR38	1.16289	0.680453	0.014763	0.274287	Up Regulation	NC_056056.1	11042034	11046486	-	1214	WDR38	-	K24745	-	WD repeat-containing protein 38 [Ovis aries]	101107940
FBLN5	-0.704153	3.53659	0.0147715	0.274287	Nodiff	NC_056071.1	54381256	54469287	-	3001	FBLN5	GO:0005509;GO:0005615;GO:0048251	K17340	-	fibulin-5 isoform X1 [Ovis aries]	101112927
ANK1	-0.521688	5.76593	0.0147748	0.274287	Nodiff	NC_056079.1	35906377	36145835	-	9732	ANK1	GO:0005737;GO:0006888;GO:0007165;GO:0008093;GO:0009898;GO:0014731;GO:0019903;GO:0030507;GO:0051117;GO:0072659	K10380	-	ankyrin-1 isoform X1 [Ovis aries]	101121569
RADIL	0.473307	5.90837	0.0147845	0.274287	Nodiff	NC_056077.1	39483659	39604852	+	4218	RADIL	GO:0005874;GO:0007165;GO:0032991;GO:0034446	-	-	ras-associating and dilute domain-containing protein isoform X1 [Ovis aries]	101109764
CDK19	-0.396622	6.83311	0.0147878	0.274287	Nodiff	NC_056061.1	26793835	26963482	+	6126	CDK19	GO:0004674;GO:0005524	K02208	-	cyclin-dependent kinase 19 isoform X1 [Ovis aries]	101111460
YPEL5	0.389125	5.59703	0.0147942	0.274287	Nodiff	NC_056056.1	36998346	37011379	+	1384	YPEL5	GO:0000151;GO:0046872	K23339	-	protein yippee-like 5 isoform X1 [Ovis aries]	101103386
RARB	0.424695	5.30041	0.0148348	0.27477	Nodiff	NC_056079.1	39535523	39981819	-	3838	RARB	GO:0000122;GO:0001657;GO:0002068;GO:0003148;GO:0003417;GO:0004879;GO:0005654;GO:0008270;GO:0008285;GO:0021756;GO:0022008;GO:0032331;GO:0035116;GO:0035264;GO:0043065;GO:0043066;GO:0045944;GO:0048048;GO:0048384;GO:0048566;GO:0055012;GO:1990837	K08528	-	retinoic acid receptor beta isoform X1 [Ovis aries]	101122663
TMEM229B	-0.444524	6.95982	0.0148518	0.274816	Nodiff	NC_056060.1	77414178	77455077	-	10747	TMEM229B	GO:0009617;GO:0016021	-	-	transmembrane protein 229B isoform X1 [Ovis aries]	101114112
LOC101103174	0.428348	4.58284	0.0149316	0.276022	Nodiff	NC_056067.1	50377708	50383854	-	3748	LOC101103174	-	-	-	translation initiation factor IF-2-like isoform X1 [Ovis aries]	101103174
ZNF792	-0.498062	4.10485	0.0149461	0.276022	Nodiff	NC_056067.1	44969469	44992426	-	9310	ZNF792	GO:0006355;GO:0042802;GO:0046872	K09228	-	zinc finger protein 792 isoform X1 [Ovis aries]	101122622
PNLDC1	-0.95891	1.12904	0.0149934	0.276624	Nodiff	NC_056061.1	83804711	83832137	+	7380	PNLDC1	GO:0000184;GO:0000289;GO:0001825;GO:0003676;GO:0004535;GO:0005783	K01148	[EC:3.1.13.4]	poly(A)-specific ribonuclease PNLDC1 isoform X1 [Ovis aries]	101111555
PLCXD3	0.824649	5.47688	0.0150265	0.276778	Nodiff	NC_056069.1	33208543	33399803	+	7731	PLCXD3	GO:0006629;GO:0008081	-	-	PI-PLC X domain-containing protein 3 [Ovis aries]	101102423
HCRTR2	1.50484	-0.754388	0.015031	0.276778	Up Regulation	NC_056073.1	5302525	5433829	-	1673	HCRTR2	GO:0005887;GO:0007200;GO:0007218;GO:0007631;GO:0016499;GO:0022410;GO:0051480	K04239	-	orexin receptor type 2 [Ovis aries]	443181
LRSAM1	0.407684	4.70401	0.0150805	0.277278	Nodiff	NC_056056.1	8675443	8709776	-	3084	LRSAM1	GO:0046872	K10641	[EC:2.3.2.27]	E3 ubiquitin-protein ligase LRSAM1 isoform X1 [Ovis aries]	101110831
ANKRA2	0.406991	4.71733	0.015103	0.277278	Nodiff	NC_056069.1	8212760	8223132	+	1781	ANKRA2	GO:0005634;GO:0005829;GO:0016020;GO:0019901;GO:0031625;GO:0042826;GO:0043254;GO:0050750;GO:1990393	K21486	-	ankyrin repeat family A protein 2 [Ovis aries]	101113362
RAB40B	0.376255	5.00707	0.0151198	0.277278	Nodiff	NC_056064.1	49645726	49676457	+	1744	RAB40B	GO:0003924;GO:0005525;GO:0005635;GO:0016567;GO:0035556;GO:0048471;GO:1901998	K07928	-	ras-related protein Rab-40B [Ovis aries]	101104257
SYNE4	-2.01339	-1.62734	0.015144	0.277278	Down Regulation	NC_056067.1	45981568	45986607	-	1344	SYNE4	GO:0031309;GO:0034993;GO:0045198	K23401	-	nesprin-4 [Ovis aries]	101119662
MEAF6	0.361578	6.4566	0.015144	0.277278	Nodiff	NC_056054.1	12320023	12344621	-	2246	MEAF6	GO:0000777;GO:0005730;GO:0035267;GO:0043968;GO:0043981;GO:0043982;GO:0043983;GO:0044154;GO:0070776	K11344	-	chromatin modification-related protein MEAF6 isoform X1 [Ovis aries]	101118579
NTSR1	0.980038	2.35066	0.0151555	0.277278	Nodiff	NC_056066.1	54310165	54357204	-	3847	NTSR1	GO:0005887;GO:0008344;GO:0016492;GO:0042802;GO:0043066;GO:0045121	K04211	-	neurotensin receptor type 1 [Ovis aries]	114117511
ASPHD1	0.360227	7.05639	0.015166	0.277278	Nodiff	NC_056077.1	26870768	26875085	-	1932	ASPHD1	GO:0016021;GO:0018193;GO:0051213	-	-	aspartate beta-hydroxylase domain-containing protein 1 [Ovis aries]	101118658
SOX18	-0.741586	2.87384	0.0151754	0.277278	Nodiff	NC_056066.1	53521138	53524436	+	3151	SOX18	-	K09270	-	transcription factor SOX-18 [Ovis aries]	105616722
SDC3	0.329572	8.69343	0.0152345	0.277844	Nodiff	NC_056055.1	236403974	236442410	+	5248	SDC3	GO:0016021	K16337	-	syndecan-3 [Ovis aries]	101121322
KCND2	0.457117	5.86806	0.0152358	0.277844	Nodiff	NC_056057.1	86317435	86875141	+	5039	KCND2	-	K04892	-	potassium voltage-gated channel subfamily D member 2 [Ovis aries]	101122690
PTPRE	0.421598	6.0235	0.0152686	0.278175	Nodiff	NC_056075.1	46810384	46990013	+	5242	PTPRE	GO:0004725;GO:0005634;GO:0005737;GO:0005886;GO:0016021	K18033	[EC:3.1.3.48]	receptor-type tyrosine-protein phosphatase epsilon isoform X1 [Ovis aries]	101117715
OPRM1	1.85323	0.787661	0.0152886	0.278271	Up Regulation	NC_056061.1	78545349	78602834	+	3242	OPRM1	GO:0001965;GO:0004979;GO:0005886;GO:0007191;GO:0007193;GO:0007626;GO:0016021;GO:0019233;GO:0030424;GO:0043204;GO:0048149;GO:0050769;GO:0061358;GO:0080135	K04215	-	mu-type opioid receptor [Ovis aries]	101104758
NACC2	-0.359127	6.96762	0.0153153	0.278403	Nodiff	NC_056056.1	3340197	3421529	+	7118	NACC2	GO:0000785;GO:0000978;GO:0001227;GO:0005730;GO:0005739;GO:0008285;GO:0034629;GO:0042803;GO:0042826;GO:0044877;GO:0051260;GO:1900477;GO:1902231	K10486	-	nucleus accumbens-associated protein 2 [Ovis aries]	101117835
FYB1	-0.753584	2.2905	0.0153347	0.278403	Nodiff	NC_056069.1	35338433	35509212	+	3421	FYB1	GO:0005886;GO:0006955;GO:0007229;GO:0008289;GO:0015629;GO:0032991;GO:0072659	K17698	-	FYN-binding protein 1 isoform X1 [Ovis aries]	101105278
TMEM182	-0.909301	2.12597	0.01534	0.278403	Nodiff	NC_056056.1	98998168	99046709	-	1789	TMEM182	GO:0016021	-	-	transmembrane protein 182 isoform X1 [Ovis aries]	101102300
LOC101120997	-3.05856	-0.292321	0.0154146	0.278808	Down Regulation	NC_056056.1	110526473	110527131	+	659	LOC101120997	GO:0005680;GO:0090266	-	-	anaphase-promoting complex subunit 15-like [Ovis aries]	101120997
RPS6KA2	0.405889	6.16695	0.0154157	0.278808	Nodiff	NC_056061.1	89106211	89437348	-	6162	RPS6KA2	GO:0000287;GO:0005524;GO:0035556;GO:0106310;GO:0106311	K04373	[EC:2.7.11.1]	ribosomal protein S6 kinase alpha-2 isoform X1 [Ovis aries]	101114530
CARM1	0.379942	5.305	0.0154208	0.278808	Nodiff	NC_056058.1	13157381	13200039	+	4901	CARM1	GO:0000976;GO:0003420;GO:0005654;GO:0005829;GO:0008284;GO:0030374;GO:0030520;GO:0032091;GO:0033146;GO:0034970;GO:0035242;GO:0035642;GO:0042803;GO:0045600;GO:0045944;GO:0051092;GO:0060350;GO:0070577;GO:0071168;GO:0090575	K05931	[EC:2.1.1.319]	histone-arginine methyltransferase CARM1 isoform X1 [Ovis aries]	101119559
GXYLT1	-0.425281	4.34586	0.0154214	0.278808	Nodiff	NC_056056.1	144831827	144886553	+	7111	GXYLT1	GO:0016266;GO:0035252	K13676	[EC:2.4.2.42]	glucoside xylosyltransferase 1 isoform X1 [Ovis aries]	101110670
LOC105605798	-1.25385	-0.375667	0.0154727	0.279341	Down Regulation	NC_056065.1	6686174	6764917	+	2888	LOC105605798	-	-	-	ankyrin repeat domain-containing protein 26-like isoform X1 [Ovis aries]	105605798
C1R	-0.635092	4.81713	0.0154804	0.279341	Nodiff	NC_056056.1	209218843	209228975	+	2930	C1R	GO:0004252;GO:0005509;GO:0006958	K01330	[EC:3.4.21.41]	complement C1r subcomponent isoform X1 [Ovis aries]	101107430
SGMS1	-0.388832	5.51627	0.0154997	0.279423	Nodiff	NC_056075.1	8472652	8806970	-	4629	SGMS1	GO:0000138;GO:0002950;GO:0006686;GO:0030173;GO:0033188;GO:0046513;GO:0047493	K04714	[EC:2.7.8.27]	phosphatidylcholine:ceramide cholinephosphotransferase 1 [Ovis aries]	101118575
OLIG2	-0.468168	4.40145	0.0156725	0.28227	Nodiff	NC_056054.1	123217363	123219432	-	1149	OLIG2	-	K09085	-	oligodendrocyte transcription factor 2 [Ovis aries]	106990805
CLCC1	-0.390513	5.41956	0.0156946	0.282399	Nodiff	NC_056054.1	86260586	86295229	-	4305	CLCC1	GO:0016021;GO:0031965	K22188	-	chloride channel CLIC-like protein 1 isoform X1 [Ovis aries]	101122902
BMP8B	-1.49093	-0.854748	0.0157314	0.282655	Down Regulation	NC_056054.1	14394442	14425644	-	1785	BMP8B	-	K16622	-	bone morphogenetic protein 8B [Ovis aries]	105604271
LOC114108725	1.80443	3.70163	0.0157387	0.282655	Up Regulation	NC_056061.1	74326793	74346312	-	3006	LOC114108725	-	K07986	-	UL16-binding protein 3-like isoform X1 [Ovis aries]	114108725
ZSCAN25	-0.410214	4.78499	0.0157649	0.282856	Nodiff	NC_056077.1	37241566	37258424	-	10295	ZSCAN25	GO:0003677;GO:0005634;GO:0006355;GO:0046872	K09229	-	zinc finger and SCAN domain-containing protein 25 isoform X1 [Ovis aries]	101112872
STK17A	-0.392482	5.7877	0.015784	0.282929	Nodiff	NC_056057.1	79132035	79170010	-	2610	STK17A	GO:0004674;GO:0005524;GO:0005886;GO:0016607;GO:0035556;GO:2000271;GO:2000377	K08804	[EC:2.7.11.1]	serine/threonine-protein kinase 17A [Ovis aries]	101119390
OTOF	0.79432	5.86893	0.0158062	0.28306	Nodiff	NC_056056.1	33619825	33709755	-	6841	OTOF	GO:0005509;GO:0016021;GO:0016079;GO:0098793	K19949	-	otoferlin [Ovis aries]	101111175
DNAH2	2.07564	0.308666	0.0158334	0.283279	Up Regulation	NC_056064.1	27234312	27338359	+	14869	DNAH2	GO:0005524;GO:0005874;GO:0005930;GO:0007018;GO:0008569;GO:0030286;GO:0036126	K10408	-	dynein axonemal heavy chain 2 [Ovis aries]	101104254
THEG	2.12573	-1.48556	0.0158698	0.283415	Up Regulation	NC_056058.1	40745926	40755762	-	1497	THEG	GO:0007283	-	-	testicular haploid expressed gene protein [Ovis aries]	101113587
CCND1	-0.423769	5.84093	0.015871	0.283415	Nodiff	NC_056074.1	43282125	43294598	+	4154	CCND1	GO:0016020	K04503	-	G1/S-specific cyclin-D1 [Ovis aries]	100144763
TMEM144	-1.04856	2.51411	0.0158932	0.283543	Down Regulation	NC_056070.1	40896168	40945452	-	5367	TMEM144	GO:0015144;GO:0016021	-	-	transmembrane protein 144 isoform X1 [Ovis aries]	101107634
KLHL30	-1.09896	0.341864	0.0159706	0.284583	Down Regulation	NC_056054.1	3153435	3166319	-	3691	KLHL30	-	K10466	-	kelch-like protein 30 isoform X1 [Ovis aries]	101109583
ALX1	-1.47862	-0.517904	0.0159914	0.284583	Down Regulation	NC_056056.1	121491597	121514304	+	2296	ALX1	GO:0000122;GO:0000977;GO:0001228;GO:0001755;GO:0001843;GO:0005667;GO:0005794;GO:0009952;GO:0010718;GO:0016604;GO:0030326;GO:0048704;GO:0060021	K09334	-	ALX homeobox protein 1 [Ovis aries]	101107946
ETNK2	0.584075	3.91543	0.0159997	0.284583	Nodiff	NC_056065.1	1762407	1780349	-	2487	ETNK2	GO:0001701;GO:0001890;GO:0004305;GO:0006646;GO:0009791;GO:0035264	K00894	[EC:2.7.1.82]	ethanolamine kinase 2 [Ovis aries]	101107456
ID3	-0.709326	3.79319	0.0160116	0.284583	Nodiff	NC_056055.1	243034726	243036433	+	1041	ID3	GO:0000122;GO:0001656;GO:0005634;GO:0005737;GO:0007417;GO:0007507;GO:0007623;GO:0008134;GO:0010628;GO:0010629;GO:0019904;GO:0030855;GO:0030903;GO:0042476;GO:0043433;GO:0045662;GO:0045668;GO:0046983;GO:0072750;GO:0140416;GO:1901707	K17694	-	DNA-binding protein inhibitor ID-3 [Ovis aries]	100415775
ATP6V0C	0.349421	8.75721	0.0160516	0.285025	Nodiff	NC_056077.1	2525030	2529713	+	468	ATP6V0C	GO:0005774;GO:0015078;GO:0016021;GO:0033179	K02155	-	V-type proton ATPase 16 kDa proteolipid subunit [Ovis aries]	443003
NEDD9	0.487266	3.90739	0.0160781	0.28522	Nodiff	NC_056073.1	44145724	44336286	+	6173	NEDD9	GO:0000922;GO:0005654;GO:0005829;GO:0005886;GO:0007155;GO:0030335;GO:0061098;GO:0090630;GO:1900026;GO:1990782	K16832	-	enhancer of filamentation 1 isoform X1 [Ovis aries]	101105289
THEM5	2.48983	-2.15947	0.0160927	0.28522	Up Regulation	NC_056054.1	101781885	101790576	-	1000	THEM5	GO:0005759;GO:0016290;GO:0035336;GO:0035965	K22554	[EC:3.1.2.2]	acyl-coenzyme A thioesterase THEM5 [Ovis aries]	101119950
FKBP1A	0.336918	8.67085	0.0161155	0.285355	Nodiff	NC_056066.1	59399501	59426035	+	2507	FKBP1A	GO:0003755	K09568	[EC:5.2.1.8]	peptidyl-prolyl cis-trans isomerase FKBP1A [Ovis aries]	101105938
NIPAL3	0.329068	8.11107	0.0161534	0.285627	Nodiff	NC_056055.1	242193643	242247686	-	5353	NIPAL3	GO:0015095;GO:0016021	K22733	-	NIPA-like protein 3 isoform X1 [Ovis aries]	101117397
NFE2L2	-0.393812	5.3448	0.016161	0.285627	Nodiff	NC_056055.1	132850520	132885813	+	3741	NFE2L2	GO:0003677;GO:0003700;GO:0005634;GO:0005737;GO:0034599	K05638	-	nuclear factor erythroid 2-related factor 2 isoform X1 [Ovis aries]	101104966
NEUROD6	0.537382	5.521	0.0162067	0.285783	Nodiff	NC_056057.1	66631964	66635385	+	2114	NEUROD6	GO:0000978;GO:0001228;GO:0005634;GO:0021542;GO:0030154;GO:0046983	K09080	-	neurogenic differentiation factor 6 [Ovis aries]	101122515
NUDT1	0.632394	2.87829	0.0162384	0.285783	Nodiff	NC_056077.1	41351009	41356966	-	1141	NUDT1	GO:0005634;GO:0005759;GO:0005829;GO:0006281;GO:0008413;GO:0008828;GO:0030515;GO:0035539;GO:0042262;GO:0047693	K17816	-	7,8-dihydro-8-oxoguanine triphosphatase [Ovis aries]	101119103
TMEM158	0.436201	5.30214	0.0162446	0.285783	Nodiff	NC_056072.1	53981333	53983106	+	1774	TMEM158	-	-	-	transmembrane protein 158 [Ovis aries]	114109331
THSD4	-1.37794	2.01835	0.0162446	0.285783	Down Regulation	NC_056060.1	17929165	18623469	+	9780	THSD4	GO:0001527;GO:0005576;GO:0048251	K23377	-	thrombospondin type-1 domain-containing protein 4 isoform X1 [Ovis aries]	101115035
RB1CC1	-0.424149	8.10188	0.0162454	0.285783	Nodiff	NC_056062.1	34477707	34519118	-	6563	RB1CC1	GO:0000045;GO:0000421;GO:0000422;GO:0001889;GO:0001934;GO:0005764;GO:0005829;GO:0007507;GO:0019901;GO:0031965;GO:0034045;GO:0045793;GO:0046330;GO:0061709;GO:1990316;GO:2001237	K17589	-	RB1-inducible coiled-coil protein 1 isoform X1 [Ovis aries]	101113247
LIN28B	1.69209	0.157874	0.0163628	0.287581	Up Regulation	NC_056061.1	32243775	32379841	-	7206	LIN28B	GO:0003676;GO:0005654;GO:0005730;GO:0005829;GO:0008270;GO:0031047	K18754	-	protein lin-28 homolog B isoform X1 [Ovis aries]	100861578
HHEX	-0.889154	1.74982	0.0164022	0.287958	Nodiff	NC_056075.1	13872010	13877854	+	1728	HHEX	-	K08024	-	hematopoietically-expressed homeobox protein HHEX [Ovis aries]	101104445
AK7	1.6114	1.02917	0.0164147	0.287958	Up Regulation	NC_056071.1	58982540	59051912	+	2398	AK7	GO:0004017;GO:0004127;GO:0004550;GO:0005524;GO:0009142	K00939	[EC:2.7.4.3]	adenylate kinase 7 isoform X1 [Ovis aries]	101121552
NNMT	-1.62874	-0.893951	0.0164416	0.288162	Down Regulation	NC_056068.1	24529485	24534969	+	1641	NNMT	-	K00541	[EC:2.1.1.1]	LOW QUALITY PROTEIN: nicotinamide N-methyltransferase [Ovis aries]	101111049
SORBS1	-0.352361	7.79933	0.0164919	0.28855	Nodiff	NC_056075.1	16668431	16901988	-	9791	SORBS1	-	K06086	-	sorbin and SH3 domain-containing protein 1 isoform X39 [Ovis aries]	101108178
HACL1	0.430906	4.19026	0.0164942	0.28855	Nodiff	NC_056054.1	273609584	273653993	-	1958	HACL1	GO:0000287;GO:0003824;GO:0006631;GO:0016021;GO:0030976	K12261	[EC:4.1.2.63]	2-hydroxyacyl-CoA lyase 1 isoform X1 [Ovis aries]	101119009
HSPG2	-0.487931	5.74746	0.0166452	0.290488	Nodiff	NC_056055.1	244596202	244707156	+	14984	HSPG2	GO:0005509;GO:0005604;GO:0008022;GO:0016020	K06255	-	basement membrane-specific heparan sulfate proteoglycan core protein isoform X1 [Ovis aries]	101122677
C8G	0.994926	2.03733	0.0166667	0.290488	Nodiff	NC_056056.1	972133	973520	-	744	C8G	-	K03999	-	complement component C8 gamma chain [Ovis aries]	114113848
LOC101111409	-1.68853	-1.29552	0.0166714	0.290488	Down Regulation	NC_056054.1	109172700	109179124	+	4858	LOC101111409	GO:0016021	K06448	-	T-cell surface glycoprotein CD1a isoform X1 [Ovis aries]	101111409
SLC39A12	-0.433264	5.60901	0.0166839	0.290488	Nodiff	NC_056066.1	31770200	31852417	+	2630	SLC39A12	GO:0016021;GO:0046873	K14718	-	zinc transporter ZIP12 isoform X1 [Ovis aries]	101111648
LOC114113841	0.671833	2.48776	0.0166972	0.290488	Nodiff	NC_056056.1	724999	726705	-	1707	LOC114113841	-	-	-	RING finger protein 225-like [Ovis aries]	114113841
PNISR	-0.357822	7.14093	0.0166972	0.290488	Nodiff	NC_056061.1	37633620	37660764	+	4095	PNISR	GO:0005829;GO:0005886;GO:0016607	K13170	-	arginine/serine-rich protein PNISR isoform X1 [Ovis aries]	101103575
AMOTL2	-0.543057	4.39099	0.0167188	0.290598	Nodiff	NC_056054.1	255605111	255622934	+	4264	AMOTL2	GO:0005923;GO:0016324;GO:0031410;GO:0042802	K06104	-	angiomotin-like protein 2 isoform X1 [Ovis aries]	101114081
ERBIN	-0.378254	6.45821	0.0167592	0.290821	Nodiff	NC_056069.1	13648517	13776425	-	7338	ERBIN	GO:0005176;GO:0005737;GO:0006605;GO:0007165;GO:0016323;GO:0016607;GO:0030056;GO:0032088;GO:0032495;GO:0032496;GO:0070433;GO:0071356;GO:0071638;GO:0098794;GO:0098978;GO:0099072	K12796	-	erbin isoform X1 [Ovis aries]	101123325
PRKCA	-0.412545	8.85281	0.0167625	0.290821	Nodiff	NC_056064.1	61845443	62134300	+	7936	PRKCA	GO:0001938;GO:0002159;GO:0004698;GO:0005524;GO:0005783;GO:0005829;GO:0005886;GO:0008270;GO:0019899;GO:0031666;GO:0034351;GO:0035403;GO:0035556;GO:0043536;GO:0045766;GO:0045785;GO:0045931;GO:0070555;GO:0090330;GO:0106311	K02677	[EC:2.7.11.13]	protein kinase C alpha type isoform X1 [Ovis aries]	101110074
F3	-0.515718	4.37008	0.0167838	0.290925	Nodiff	NC_056054.1	71634958	71645930	-	1877	F3	GO:0001938;GO:0002020;GO:0002541;GO:0004252;GO:0005543;GO:0005615;GO:0006919;GO:0007596;GO:0009986;GO:0010641;GO:0016021;GO:0032757;GO:0045766;GO:0051897;GO:0062023;GO:1905286	K03901	-	tissue factor [Ovis aries]	101118918
OGFR	0.416714	4.76639	0.0168183	0.291256	Nodiff	NC_056066.1	54270439	54277888	-	1981	OGFR	GO:0004985;GO:0016020	-	-	opioid growth factor receptor [Ovis aries]	101120430
CARD6	-0.633212	2.69717	0.0168877	0.29219	Nodiff	NC_056069.1	33807141	33821013	-	3973	CARD6	GO:0042981	K12797	-	caspase recruitment domain-containing protein 6 isoform X1 [Ovis aries]	101103184
SLIT3	0.463837	5.74849	0.0169084	0.292281	Nodiff	NC_056069.1	602630	1325865	-	9439	SLIT3	GO:0003180;GO:0003181;GO:0005509;GO:0005615;GO:0008285;GO:0010629;GO:0030308;GO:0032870;GO:0035385;GO:0048495;GO:0048846;GO:0050919;GO:0051414;GO:0060412;GO:0061364;GO:0070100	K06850	-	slit homolog 3 protein [Ovis aries]	101104341
CCL5	-1.56831	0.526853	0.0169659	0.293007	Down Regulation	NC_056064.1	14238101	14244850	+	731	CCL5	GO:0005615;GO:0005737;GO:0006954;GO:0006955;GO:0008009;GO:0031726;GO:0034612;GO:0050679;GO:0090026;GO:2000110	K12499	-	C-C motif chemokine 5 [Ovis aries]	101115553
CGNL1	-0.575519	4.55649	0.016991	0.293172	Nodiff	NC_056060.1	50879746	51052550	-	7340	CGNL1	GO:0007015;GO:0016459;GO:0051058;GO:0051497;GO:0150105	K21110	-	cingulin-like protein 1 isoform X1 [Ovis aries]	101119219
AVPR1B	3.15993	-2.21215	0.0170074	0.293188	Up Regulation	NC_056065.1	3706989	3714012	-	2781	AVPR1B	GO:0001992;GO:0005000;GO:0005794;GO:0005886;GO:0007202;GO:0016021;GO:0032430;GO:0042127;GO:0043410;GO:0060732;GO:0090238	K04227	-	vasopressin V1b receptor isoform X1 [Ovis aries]	443050
PSMB8	-0.616426	3.64709	0.0170497	0.293595	Nodiff	NC_056073.1	7324795	7328859	-	1278	PSMB8	GO:0004298;GO:0005634;GO:0005737;GO:0005839;GO:0019882;GO:0045444;GO:0051603;GO:0052548;GO:1990111	K02740	[EC:3.4.25.1]	proteasome subunit beta type-8 [Ovis aries]	100174905
LOC114108620	-0.552379	3.52524	0.0170621	0.293595	Nodiff	NC_056073.1	29614831	29625346	-	4864	LOC114108620	-	K09228	-	zinc finger protein 501-like isoform X1 [Ovis aries]	114108620
RTTN	-0.597563	3.58535	0.017091	0.293825	Nodiff	NC_056076.1	7339722	7447659	+	7029	RTTN	GO:0005813;GO:0036064;GO:0044782	K16484	-	rotatin isoform X1 [Ovis aries]	101103281
SELP	-1.18553	0.623096	0.0171066	0.293827	Down Regulation	NC_056065.1	36517739	36552490	-	2550	SELP	GO:0001530;GO:0002687;GO:0005509;GO:0005615;GO:0005887;GO:0006954;GO:0007157;GO:0008201;GO:0009897;GO:0010572;GO:0014068;GO:0016339;GO:0031092;GO:0033623;GO:0033691;GO:0035584;GO:0042806;GO:0048306;GO:0050901;GO:0070492;GO:1903238	K06496	-	P-selectin precursor [Ovis aries]	443305
RGS12	0.848335	4.25493	0.0171858	0.294919	Nodiff	NC_056059.1	116153878	116277369	-	5683	RGS12	GO:0005096;GO:0005654;GO:0005730;GO:0005829;GO:0007165;GO:0030425;GO:0043547	K16449	-	regulator of G-protein signaling 12 isoform X1 [Ovis aries]	105615585
SLC22A3	-0.610966	3.39215	0.017238	0.295406	Nodiff	NC_056061.1	84215939	84315416	+	3245	SLC22A3	GO:0005326;GO:0005886;GO:0008504;GO:0015651;GO:0015718;GO:0016021;GO:0019534;GO:0032098;GO:0042908;GO:0043025;GO:0051610;GO:0051615;GO:0051620;GO:0051625;GO:0090494;GO:0098793	K08200	-	solute carrier family 22 member 3 [Ovis aries]	100642179
FAM183A	2.94834	-1.88749	0.0172681	0.295406	Up Regulation	NC_056054.1	17837424	17845738	+	524	FAM183A	-	-	-	protein FAM183A [Ovis aries]	101108699
C16H5orf49	0.675794	3.19081	0.0172866	0.295406	Nodiff	NC_056069.1	65451329	65466791	+	859	C16H5orf49	-	-	-	uncharacterized protein C5orf49 homolog [Ovis aries]	101105949
MOB1A	-0.376929	4.89308	0.0172877	0.295406	Nodiff	NC_056056.1	95979986	96005679	-	4547	MOB1A	GO:0005654;GO:0005730;GO:0005829;GO:0035329	K06685	-	MOB kinase activator 1A isoform X1 [Ovis aries]	101115526
KLHL31	1.63811	-0.339095	0.0173055	0.295406	Up Regulation	NC_056073.1	7000810	7021785	+	6035	KLHL31	GO:0001933;GO:0005634;GO:0005737;GO:0016021;GO:0046329	K10467	-	kelch-like protein 31 [Ovis aries]	101114565
LOC101109036	0.91756	1.21224	0.0173079	0.295406	Nodiff	NC_056067.1	42657594	42663666	+	6073	LOC101109036	-	-	-	regulator of G-protein signaling 9-binding protein [Ovis aries]	101109036
FAM222B	-0.349763	5.58735	0.0173368	0.295468	Nodiff	NC_056064.1	20117993	20180396	-	8401	FAM222B	GO:0005654	-	-	protein FAM222B isoform X1 [Ovis aries]	101107713
TRAM2	-0.870255	2.1568	0.0173428	0.295468	Nodiff	NC_056073.1	24550888	24623396	-	11029	TRAM2	GO:0006616;GO:0016021;GO:0032964;GO:0045048	-	-	translocating chain-associated membrane protein 2 isoform X1 [Ovis aries]	101119083
IGSF9	1.37914	0.169629	0.0173862	0.295941	Up Regulation	NC_056054.1	110946954	110967027	-	5003	IGSF9	-	K22655	-	protein turtle homolog A isoform X1 [Ovis aries]	101116526
GPR153	0.457941	5.20248	0.0174516	0.296723	Nodiff	NC_056065.1	46433278	46444789	+	4148	GPR153	GO:0004671;GO:0004930;GO:0005789;GO:0016021	K08437	-	probable G-protein coupled receptor 153 [Ovis aries]	101122042
LOC101116685	0.661554	2.76515	0.0174863	0.296723	Nodiff	NC_056072.1	50447339	50465808	+	3503	LOC101116685	-	K11985	[EC:2.3.2.27]	E3 ubiquitin-protein ligase TRAIP [Ovis aries]	101116685
HS3ST1	-0.6399	4.3081	0.017488	0.296723	Nodiff	NC_056059.1	107160286	107196368	-	2383	HS3ST1	GO:0005794;GO:0008146	K01024	[EC:2.8.2.23]	heparan sulfate glucosamine 3-O-sulfotransferase 1 [Ovis aries]	101104909
CCL24	-1.76528	-1.25008	0.0175078	0.296723	Down Regulation	NC_056077.1	34512873	34516131	-	1301	CCL24	GO:0001938;GO:0005615;GO:0006955;GO:0007010;GO:0008009;GO:0008360;GO:0030838;GO:0031728;GO:0043547;GO:0045766;GO:0048245;GO:0050729;GO:2000418	K21097	-	C-C motif chemokine 24 [Ovis aries]	101117556
CUX1	-0.565137	7.33056	0.0175106	0.296723	Nodiff	NC_056077.1	35131956	35482743	-	16798	CUX1	GO:0005654;GO:0005794;GO:1990837	K09313	-	homeobox protein cut-like 1 isoform X1 [Ovis aries]	101120041
DIPK2B	-0.652957	3.40527	0.017613	0.298191	Nodiff	NC_056080.1	44164575	44208114	-	7482	DIPK2B	GO:0005576	-	-	divergent protein kinase domain 2B [Ovis aries]	101107931
EPB42	-0.859733	0.853869	0.0176411	0.2984	Nodiff	NC_056060.1	36651170	36670814	-	3435	EPB42	GO:0003810;GO:0018149	K25094	-	protein 4.2 isoform X1 [Ovis aries]	101120335
C4H7orf31	-1.33414	-0.42263	0.0176841	0.29886	Down Regulation	NC_056057.1	72285242	72328097	+	2357	C4H7orf31	GO:0005813	-	-	uncharacterized protein C7orf31 homolog [Ovis aries]	101107694
MSX2	-1.4632	1.03768	0.0177201	0.299202	Down Regulation	NC_056069.1	6622698	6628741	+	2161	MSX2	GO:0000122;GO:0005829;GO:0016607;GO:1990837	K09341	-	homeobox protein MSX-2 [Ovis aries]	101107819
SP9	1.09762	3.03955	0.0177811	0.299548	Up Regulation	NC_056055.1	135679696	135683226	-	2544	SP9	-	K09199	-	transcription factor Sp9 [Ovis aries]	101106151
CUBN	-1.77646	-0.244753	0.0177933	0.299548	Down Regulation	NC_056066.1	30662895	30935506	-	11277	CUBN	GO:0005509;GO:0005765;GO:0005768;GO:0005783;GO:0005794;GO:0005903;GO:0005905;GO:0006898;GO:0008203;GO:0009617;GO:0016324;GO:0030139;GO:0031419;GO:0038024;GO:0042803;GO:0042953;GO:0070062	K14616	-	cubilin [Ovis aries]	101110433
LOC105605744	-0.708147	1.94284	0.017803	0.299548	Nodiff	NC_056077.1	42281081	42286598	+	3673	LOC105605744	-	-	-	uncharacterized protein LOC105605744 [Ovis aries]	105605744
LOC101110693	2.56878	-2.11562	0.017804	0.299548	Up Regulation	NC_056066.1	43441746	43456644	+	1209	LOC101110693	-	K04119	-	LOW QUALITY PROTEIN: prostaglandin F synthase 1-like [Ovis aries]	101110693
POU6F2	1.0735	1.28141	0.0178232	0.299604	Up Regulation	NC_056057.1	83025849	83159231	-	5877	POU6F2	-	K09368	-	POU domain, class 6, transcription factor 2 [Ovis aries]	101120407
TDRKH	0.462993	4.07531	0.0178575	0.299803	Nodiff	NC_056054.1	101699514	101722054	-	2635	TDRKH	GO:0003723;GO:0005739;GO:0007140;GO:0007283;GO:0009566;GO:0016021;GO:0034587;GO:0043046;GO:0071546;GO:0071547	K18406	-	tudor and KH domain-containing protein isoform X1 [Ovis aries]	101119519
BABAM2	0.402337	4.51776	0.0178804	0.299803	Nodiff	NC_056056.1	34889779	35292597	+	2440	BABAM2	GO:0000152;GO:0005164;GO:0005829;GO:0006302;GO:0010212;GO:0031593;GO:0043066;GO:0045739;GO:0070531;GO:0070552;GO:0072425	K12173	-	BRISC and BRCA1-A complex member 2 [Ovis aries]	101121412
RASL11A	0.699771	2.22276	0.0178853	0.299803	Nodiff	NC_056063.1	32885469	32887993	-	1058	RASL11A	GO:0003924;GO:0005525;GO:0005730;GO:0007165;GO:0016020;GO:0045943	K07852	-	ras-like protein family member 11A [Ovis aries]	101114119
AOX1	-0.658784	3.52336	0.0179061	0.299803	Nodiff	NC_056055.1	202870676	202940249	+	4650	AOX1	GO:0004031;GO:0005506;GO:0005829;GO:0009055;GO:0017144;GO:0042803;GO:0043546;GO:0051287;GO:0051537;GO:0071949;GO:0102797;GO:0102798	K00157	[EC:1.2.3.1]	aldehyde oxidase [Ovis aries]	101104557
TGFA	0.733498	3.69581	0.0179143	0.299803	Nodiff	NC_056056.1	92500770	92578049	-	4688	TGFA	GO:0001525;GO:0005154;GO:0007173;GO:0008083;GO:0008284;GO:0016021;GO:0050731;GO:0060749;GO:0072574	K08774	-	protransforming growth factor alpha, partial [Ovis aries]	101106508
LOC114109056	-1.44392	-0.162027	0.0179693	0.300457	Down Regulation	NC_056071.1	65456268	65464889	+	2117	LOC114109056	-	-	-	LOW QUALITY PROTEIN: exocyst complex component 3-like protein 4 [Ovis aries]	114109056
CNRIP1	0.364321	6.99581	0.0180027	0.300674	Nodiff	NC_056056.1	40025723	40049195	+	1358	CNRIP1	GO:0005737;GO:0005886;GO:0008022;GO:0031718	-	-	CB1 cannabinoid receptor-interacting protein 1 [Ovis aries]	101110489
TLN1	-0.354238	6.89054	0.0180262	0.300674	Nodiff	NC_056055.1	52811697	52843436	+	8232	TLN1	GO:0001726;GO:0001786;GO:0005178;GO:0005200;GO:0005737;GO:0005856;GO:0005912;GO:0005925;GO:0007044;GO:0007155;GO:0007229;GO:0017166;GO:0030274;GO:0030866;GO:0033622;GO:0035091;GO:0051015	K06271	-	talin-1 isoform X1 [Ovis aries]	101114674
STK31	-1.26961	-0.0184683	0.0180299	0.300674	Down Regulation	NC_056057.1	73562194	73655169	-	3409	STK31	GO:0001669;GO:0004672;GO:0005524	K16316	[EC:2.7.11.1]	serine/threonine-protein kinase 31 isoform X1 [Ovis aries]	101110052
PCYOX1L	0.406214	4.43582	0.0180505	0.300752	Nodiff	NC_056058.1	58533090	58545584	+	1830	PCYOX1L	GO:0001735;GO:0030328	-	-	prenylcysteine oxidase-like isoform X1 [Ovis aries]	101119723
LOC654331	-2.66238	-0.540337	0.0181371	0.301929	Down Regulation	NC_056056.1	50141988	50144920	-	803	LOC654331	GO:0030246	-	-	pancreatitis-associated protein I precursor [Ovis aries]	654331
TMEM215	-0.97713	4.57353	0.0182032	0.302491	Nodiff	NC_056055.1	101882851	101889312	+	6234	TMEM215	GO:0016021	-	-	transmembrane protein 215 [Ovis aries]	101113464
GALNT13	0.448498	5.5945	0.0182121	0.302491	Nodiff	NC_056055.1	155097587	155750366	-	2815	GALNT13	GO:0000139;GO:0004653;GO:0016021;GO:0018242;GO:0018243;GO:0030246	K00710	[EC:2.4.1.41]	polypeptide N-acetylgalactosaminyltransferase 13 isoform X1 [Ovis aries]	101115605
LRRC14B	2.27608	-1.57755	0.0182359	0.302491	Up Regulation	NC_056069.1	71888161	71893737	-	2293	LRRC14B	-	-	-	LOW QUALITY PROTEIN: leucine-rich repeat-containing protein 14B [Ovis aries]	101108777
NKAIN3	-0.722655	2.68437	0.0182455	0.302491	Nodiff	NC_056062.1	40427558	40948469	+	1265	NKAIN3	GO:0005886;GO:0016021	K22735	-	sodium/potassium-transporting ATPase subunit beta-1-interacting protein 3 [Ovis aries]	101111890
SPRN	0.496059	6.74353	0.0182509	0.302491	Nodiff	NC_056075.1	51266178	51269502	-	2590	SPRN	GO:0005886;GO:0031225	-	-	shadow of prion protein precursor [Ovis aries]	100302330
ERCC8	-0.470394	3.69045	0.0183208	0.302977	Nodiff	NC_056069.1	18545538	18597285	+	1314	ERCC8	GO:0000012;GO:0000109;GO:0000209;GO:0004842;GO:0006283;GO:0006979;GO:0009411;GO:0010165;GO:0016363;GO:0031464;GO:0043161;GO:0044877;GO:0051865;GO:0097680	K10570	-	DNA excision repair protein ERCC-8 isoform X1 [Ovis aries]	101108254
NECTIN4	1.59806	-1.38086	0.0183291	0.302977	Up Regulation	NC_056054.1	112530444	112546704	-	4300	NECTIN4	GO:0005886;GO:0005912;GO:0007155;GO:0016021;GO:0042802;GO:0046718	K06593	-	nectin-4 isoform X1 [Ovis aries]	101123428
CPS1	-2.56706	-1.90854	0.0183335	0.302977	Down Regulation	NC_056055.1	212172844	212364377	+	6194	CPS1	GO:0004087;GO:0004088;GO:0005524;GO:0005730;GO:0006207;GO:0006541;GO:0019433;GO:0032496;GO:0042311;GO:0042645;GO:0046209;GO:0046872;GO:0050667;GO:0070409;GO:0071242;GO:0072341	K01948	[EC:6.3.4.16]	carbamoyl-phosphate synthase [ammonia], mitochondrial [Ovis aries]	101107584
MAN1C1	0.418199	5.51149	0.0183495	0.302977	Nodiff	NC_056055.1	241036138	241184924	-	3217	MAN1C1	GO:0004571;GO:0005509;GO:0005975;GO:0016021	K01230	[EC:3.2.1.113]	mannosyl-oligosaccharide 1,2-alpha-mannosidase IC isoform X1 [Ovis aries]	101118089
LOC101116441	-1.63583	-0.885571	0.0183761	0.302977	Down Regulation	NC_056054.1	174602803	174649876	+	2747	LOC101116441	GO:0001920;GO:0016021;GO:0034451;GO:0042101;GO:0050850;GO:0050862;GO:0051051;GO:0072686	-	-	T-cell receptor-associated transmembrane adapter 1 isoform X1 [Ovis aries]	101116441
PODN	-0.866064	3.55143	0.0184108	0.302977	Nodiff	NC_056054.1	27590910	27616139	+	3769	PODN	GO:0005518;GO:0005615;GO:0005737;GO:0005886;GO:0008285;GO:0016021;GO:0030336	K25037	-	podocan [Ovis aries]	101117801
RFX3	0.470915	4.52851	0.0184183	0.302977	Nodiff	NC_056055.1	71520874	71864369	-	9739	RFX3	GO:0000785;GO:0000976;GO:0003700;GO:0005576;GO:0005634;GO:0005667;GO:0006351;GO:0045892;GO:0045944;GO:0050796;GO:0060271;GO:0060285;GO:0060287;GO:0072560;GO:2000078	K09173	-	transcription factor RFX3 isoform X1 [Ovis aries]	101111519
VWA5B1	0.786736	2.50749	0.018438	0.302977	Nodiff	NC_056055.1	245994632	246044869	-	6897	VWA5B1	-	K24510	-	von Willebrand factor A domain-containing protein 5B1 [Ovis aries]	101103135
ANK3	-0.429093	8.6854	0.0184398	0.302977	Nodiff	NC_056078.1	15019554	15775015	-	16593	ANK3	GO:0000281;GO:0005200;GO:0005856;GO:0005923;GO:0007009;GO:0007165;GO:0016323;GO:0016328;GO:0042383;GO:0043001;GO:0043194;GO:0071709;GO:0072660	-	-	ankyrin-3 isoform X1 [Ovis aries]	101120296
SCRT2	-0.96305	3.2256	0.018444	0.302977	Nodiff	NC_056066.1	60042756	60057371	+	3745	SCRT2	-	K09219	-	transcriptional repressor scratch 2 [Ovis aries]	105606204
ZRANB2	-0.327228	6.43211	0.0184654	0.302977	Nodiff	NC_056054.1	46813802	46831513	-	2881	ZRANB2	GO:0003723;GO:0005634;GO:0046872	-	-	zinc finger Ran-binding domain-containing protein 2 isoform X1 [Ovis aries]	101119088
C1QTNF5	-0.781792	1.17295	0.0185082	0.302977	Nodiff	NC_056068.1	29631085	29633018	-	1314	C1QTNF5	GO:0005615;GO:0005923;GO:0009306;GO:0016324;GO:0016328;GO:0030133;GO:0032991;GO:0042802;GO:0042995;GO:0048839	K24212	-	complement C1q tumor necrosis factor-related protein 5 [Ovis aries]	105602415
TMEM156	-1.11229	-0.207817	0.0185416	0.302977	Down Regulation	NC_056059.1	58885218	58942764	-	2965	TMEM156	GO:0016021	-	-	transmembrane protein 156 isoform X1 [Ovis aries]	101112482
LOC121816008	-0.586822	2.92439	0.0185498	0.302977	Nodiff	NC_056067.1	59949760	59999446	-	4063	LOC121816008	-	-	-	zinc finger protein 665-like [Ovis aries]	121816008
C14H19orf33	-1.40235	-1.10917	0.0185614	0.302977	Down Regulation	NC_056067.1	47494159	47494880	+	364	C14H19orf33	GO:0005730	-	-	immortalization up-regulated protein [Ovis aries]	101110439
NT5DC1	-0.555112	3.80078	0.0185689	0.302977	Nodiff	NC_056061.1	21684358	21800926	-	3271	NT5DC1	GO:0016787;GO:0046872	-	-	5'-nucleotidase domain-containing protein 1 isoform X1 [Ovis aries]	101106437
ZNF106	-0.323105	6.92684	0.0185691	0.302977	Nodiff	NC_056060.1	35993664	36049904	-	9738	ZNF106	GO:0003723;GO:0016021	K24691	-	zinc finger protein 106 isoform X1 [Ovis aries]	101117165
MRPL17	0.528146	4.49911	0.0185695	0.302977	Nodiff	NC_056068.1	46130090	46131576	+	848	MRPL17	GO:0003735;GO:0005762;GO:0006412;GO:0019904	K02879	-	39S ribosomal protein L17, mitochondrial [Ovis aries]	101116599
LOC114114485	-0.992405	1.99842	0.0185905	0.302977	Nodiff	NC_056057.1	11193641	11275523	-	8080	LOC114114485	-	-	-	sterile alpha motif domain-containing protein 9-like [Ovis aries]	114114485
LOC121816897	2.30574	1.19227	0.0186006	0.302977	Up Regulation	NC_056070.1	71643669	71651768	-	2901	LOC121816897	-	-	-	collagen alpha-1(I) chain-like [Ovis aries]	121816897
MLLT1	0.339472	6.10961	0.0187511	0.305165	Nodiff	NC_056058.1	16002628	16069875	+	4291	MLLT1	GO:0001650;GO:0005829;GO:0006355;GO:0006469;GO:0008023	K15187	-	protein ENL isoform X1 [Ovis aries]	101110235
MS4A5	-1.51098	-0.99078	0.0187823	0.305193	Down Regulation	NC_056068.1	81796408	81823957	+	713	MS4A5	GO:0016021	K22191	-	membrane-spanning 4-domains subfamily A member 5 [Ovis aries]	101113009
EOMES	-2.2403	-1.47758	0.0187851	0.305193	Down Regulation	NC_056072.1	2121172	2127328	-	4219	EOMES	GO:0002302;GO:0003700;GO:0005634;GO:0007420;GO:0045944;GO:1990837	K10173	-	eomesodermin homolog isoform X1 [Ovis aries]	101103189
EDAR	-1.13454	1.27809	0.0188547	0.305885	Down Regulation	NC_056056.1	62133808	62187084	-	4821	EDAR	GO:0001942;GO:0004888;GO:0005886;GO:0010628;GO:0016021;GO:0042475;GO:0043473;GO:0045177;GO:0060662;GO:1901224	K05162	-	tumor necrosis factor receptor superfamily member EDAR isoform X1 [Ovis aries]	101109349
RHBDL1	0.475976	5.64972	0.01886	0.305885	Nodiff	NC_056077.1	1114834	1117445	+	1533	RHBDL1	GO:0004252;GO:0016021	K02857	[EC:3.4.21.105]	rhomboid-related protein 1 isoform X1 [Ovis aries]	101110639
ZDHHC22	0.456193	6.89436	0.018885	0.306028	Nodiff	NC_056060.1	86493999	86504133	-	3396	ZDHHC22	GO:0005783;GO:0005794;GO:0005886;GO:0016021;GO:0018345;GO:0019706;GO:0072659	K18932	[EC:2.3.1.225]	palmitoyltransferase ZDHHC22 [Ovis aries]	101112985
CYP19	2.9955	-1.54063	0.018965	0.30706	Up Regulation	NC_056060.1	57277374	57310880	+	2606	CYP19	GO:0004497;GO:0005506;GO:0016020;GO:0016705;GO:0020037	K07434	[EC:1.14.14.14]	aromatase [Ovis aries]	100144423
F7	1.94748	-1.58206	0.0190111	0.307544	Up Regulation	NC_056063.1	85833889	85839737	+	1432	F7	GO:0004252;GO:0005509;GO:0005576;GO:0007596	K01320	[EC:3.4.21.21]	coagulation factor VII isoform X1 [Ovis aries]	101118369
RIBC2	1.90741	-0.599927	0.0190738	0.308294	Up Regulation	NC_056056.1	221717795	221729558	+	1387	RIBC2	-	-	-	RIB43A-like with coiled-coils protein 2 [Ovis aries]	101120317
PLXDC2	-0.45479	4.69521	0.0191436	0.309159	Nodiff	NC_056066.1	20687433	21134934	+	13253	PLXDC2	GO:0016021	-	-	plexin domain-containing protein 2 isoform X1 [Ovis aries]	101101908
LRRC3B	0.813904	2.61134	0.0193097	0.311371	Nodiff	NC_056079.1	38621127	38715573	-	5086	LRRC3B	GO:0016021	-	-	leucine-rich repeat-containing protein 3B [Ovis aries]	101121397
AQR	-0.375569	5.66827	0.0193136	0.311371	Nodiff	NC_056060.1	28538522	28620235	-	6668	AQR	GO:0000398;GO:0003727;GO:0005654;GO:0034458;GO:0071007	K12874	-	RNA helicase aquarius [Ovis aries]	101103571
HIC1	-0.84097	2.17786	0.0193345	0.311444	Nodiff	NC_056064.1	22965718	22970336	+	3420	HIC1	-	K24384	-	hypermethylated in cancer 1 protein isoform X1 [Ovis aries]	105616456
DNAAF1	2.85937	0.0957787	0.0193891	0.311822	Up Regulation	NC_056067.1	9987988	10012644	+	2280	DNAAF1	GO:0001947;GO:0003341;GO:0003356;GO:0005829;GO:0005886;GO:0005930;GO:0016607;GO:0030324;GO:0035469;GO:0036158;GO:0036159;GO:0044458;GO:0060972;GO:0070840;GO:0071907;GO:0071910	K19750	-	dynein axonemal assembly factor 1 [Ovis aries]	101102412
SEC14L3	0.963834	0.12859	0.019391	0.311822	Nodiff	NC_056070.1	69433192	69442788	-	2051	SEC14L3	-	-	-	SEC14-like protein 3 [Ovis aries]	101111910
CGA	-4.38575	-1.07275	0.019451	0.31204	Down Regulation	NC_056061.1	50144827	50163225	+	699	CGA	GO:0005615;GO:0007186;GO:0010469;GO:0010893;GO:0016913;GO:0016914	K08522	-	glycoprotein hormones alpha chain precursor [Ovis aries]	443538
TEF	0.316085	8.13827	0.0194512	0.31204	Nodiff	NC_056056.1	218324242	218347386	+	4443	TEF	GO:0003700;GO:0005634;GO:0045944;GO:1990837	K09058	-	thyrotroph embryonic factor [Ovis aries]	100192430
VIT	-0.454301	6.30615	0.019454	0.31204	Nodiff	NC_056056.1	87222472	87347983	-	4106	VIT	GO:0005539;GO:0005614;GO:0010811;GO:0021510;GO:0030198	K24506	-	vitrin isoform X2 [Ovis aries]	101123022
LOC114118402	1.59071	2.48383	0.0195438	0.313097	Up Regulation	NC_056068.1	35124571	35126370	-	1800	LOC114118402	-	K00565	[EC:2.1.1.56]	mRNA cap guanine-N7 methyltransferase [Ovis aries]	114118402
CKM	2.24069	0.142081	0.0195531	0.313097	Up Regulation	NC_056067.1	52741957	52751301	-	1665	CKM	GO:0004111;GO:0005524;GO:0005615;GO:0009408;GO:0046314	K00933	[EC:2.7.3.2]	creatine kinase M-type [Ovis aries]	101112841
PPP1R2	0.588704	6.62962	0.0196236	0.313444	Nodiff	NC_056054.1	192923622	192944689	+	3314	PPP1R2	GO:0004864;GO:0009966	K16833	-	protein phosphatase inhibitor 2 isoform X1 [Ovis aries]	101104622
LOC101104414	-1.07051	0.767426	0.0196357	0.313444	Down Regulation	NC_056064.1	56181437	56194280	+	6589	LOC101104414	-	K06719	-	uncharacterized protein LOC101104414 isoform X1 [Ovis aries]	101104414
COL5A2	-0.489927	5.08878	0.0196367	0.313444	Nodiff	NC_056055.1	120197168	120346145	+	6189	COL5A2	GO:0001501;GO:0005201;GO:0005588;GO:0030199;GO:0043588;GO:0046332;GO:0046872;GO:0048592;GO:0071230;GO:1903225	K19721	-	collagen alpha-2(V) chain [Ovis aries]	101114493
TMEM231	0.355557	5.45864	0.019641	0.313444	Nodiff	NC_056067.1	2326708	2349055	-	3281	TMEM231	GO:0001701;GO:0001944;GO:0007224;GO:0016021;GO:0032880;GO:0036038;GO:0042733;GO:0043010;GO:0060170;GO:0060271;GO:0060563	K19362	-	transmembrane protein 231 [Ovis aries]	101117782
GABRG1	0.383166	6.13189	0.019789	0.315539	Nodiff	NC_056059.1	65297531	65387806	-	7550	GABRG1	GO:0004890;GO:0005230;GO:0005254;GO:0006821;GO:0007214;GO:0007268;GO:0034707;GO:0045211	K05186	-	gamma-aminobutyric acid receptor subunit gamma-1 [Ovis aries]	101121012
BAG2	0.392408	4.56259	0.0198096	0.315602	Nodiff	NC_056073.1	3189862	3199866	-	1823	BAG2	GO:0000774;GO:0010954;GO:0019538;GO:0030424;GO:0031072;GO:0031625;GO:0032091;GO:0042802;GO:0044325;GO:0048156;GO:0050821;GO:0051087;GO:0101031;GO:1901588;GO:1901800;GO:1904667	K09556	-	BAG family molecular chaperone regulator 2 [Ovis aries]	101112009
IL1R1	-0.800348	2.76548	0.0198433	0.315609	Nodiff	NC_056056.1	99547237	99635762	-	4959	IL1R1	GO:0002020;GO:0004909;GO:0005161;GO:0009897;GO:0019966;GO:0032729;GO:0050727;GO:2000391;GO:2000556;GO:2000661	K04386	-	interleukin-1 receptor type 1 isoform X1 [Ovis aries]	101103054
MAP3K20	-0.458511	4.97151	0.0198434	0.315609	Nodiff	NC_056055.1	136645957	136815596	-	22465	MAP3K20	GO:0000077;GO:0000287;GO:0004709;GO:0005524;GO:0005634;GO:0005829;GO:0007010;GO:0007050;GO:0007257;GO:0042733;GO:0043065;GO:0071480;GO:1904291	K04424	[EC:2.7.11.25]	mitogen-activated protein kinase kinase kinase 20 isoform X1 [Ovis aries]	101111776
PTPN6	-0.564705	3.1834	0.0199041	0.316307	Nodiff	NC_056056.1	209345246	209360765	-	2431	PTPN6	GO:0001784;GO:0002244;GO:0002924;GO:0005001;GO:0005654;GO:0005730;GO:0005737;GO:0005911;GO:0008284;GO:0014068;GO:0017124;GO:0018108;GO:0019901;GO:0030220;GO:0032715;GO:0032720;GO:0033277;GO:0033630;GO:0035556;GO:0035855;GO:0042105;GO:0042130;GO:0042169;GO:0042267;GO:0043407;GO:0045577;GO:0050732;GO:0050839;GO:0050853;GO:0050860;GO:0051279;GO:0070372;GO:0070527;GO:0140031;GO:1905867;GO:2000045	K05697	[EC:3.1.3.48]	tyrosine-protein phosphatase non-receptor type 6 isoform X1 [Ovis aries]	101108643
LOC101119842	-4.12645	-2.57179	0.0199439	0.316675	Down Regulation	NC_056067.1	54497216	54511481	-	1625	LOC101119842	GO:0008146	K11822	[EC:2.8.2.14]	sulfotransferase 2A1-like [Ovis aries]	101119842
DLX6	1.19029	2.47481	0.0199711	0.31684	Up Regulation	NC_056057.1	15144542	15149874	+	2257	DLX6	GO:0000981;GO:0005634;GO:0030326;GO:0030855;GO:0042472;GO:0048646;GO:0050679;GO:0060021;GO:0060322;GO:1990837	K09314	-	homeobox protein DLX-6 [Ovis aries]	101115361
LAIR1	-0.551022	3.58338	0.0200131	0.31715	Nodiff	NC_056067.1	63744060	63756231	-	5637	LAIR1	GO:0016021	K06725	-	leukocyte-associated immunoglobulin-like receptor 1 isoform X1 [Ovis aries]	101118515
SPNS3	0.899681	1.19837	0.0200374	0.31715	Nodiff	NC_056064.1	24789595	24853806	+	2113	SPNS3	GO:0016021;GO:0022857	K23677	-	protein spinster homolog 3 isoform X1 [Ovis aries]	101111981
TNFRSF11A	-0.50583	3.46175	0.0200409	0.31715	Nodiff	NC_056076.1	61036337	61101466	+	4883	TNFRSF11A	-	K05147	-	tumor necrosis factor receptor superfamily member 11A isoform X1 [Ovis aries]	101118842
CFAP45	1.66854	1.08003	0.0200711	0.317362	Up Regulation	NC_056054.1	110895424	110936333	-	2953	CFAP45	GO:0005654	-	-	cilia- and flagella-associated protein 45 isoform X1 [Ovis aries]	101116271
SMIM3	-0.790936	4.47397	0.0202716	0.31979	Nodiff	NC_056058.1	59903671	59923405	+	1582	SMIM3	GO:0016021;GO:0042802	-	-	small integral membrane protein 3 [Ovis aries]	101103892
LOC101122600	2.06841	-1.87399	0.0202783	0.31979	Up Regulation	NC_056058.1	49854198	49856651	+	2447	LOC101122600	-	K16494	-	LOW QUALITY PROTEIN: protocadherin beta-2 [Ovis aries]	101122600
SUPT4H1	0.404505	4.76445	0.0202809	0.31979	Nodiff	NC_056064.1	9008244	9013808	-	1327	SUPT4H1	GO:0000122;GO:0006368;GO:0008270;GO:0032044;GO:0032786;GO:0034244;GO:0045944;GO:0046982	K15171	-	transcription elongation factor SPT4 [Ovis aries]	101123569
LOC101116896	-1.75671	-0.0817773	0.0203069	0.31979	Down Regulation	NC_056056.1	205118966	205130064	+	1888	LOC101116896	GO:0002223;GO:0002250;GO:0009897;GO:0016021;GO:0030101;GO:0030154;GO:0032394;GO:0032729;GO:0034260;GO:0042267;GO:0042288;GO:0045429;GO:0045954;GO:0050830;GO:0071222;GO:2000502	K06728	-	NKG2-D type II integral membrane protein [Ovis aries]	101116896
ARHGAP6	0.847734	3.82932	0.0203092	0.31979	Nodiff	NC_056080.1	9274589	9816886	-	5861	ARHGAP6	GO:0005096;GO:0005829;GO:0007015;GO:0007165;GO:0015629;GO:0043547;GO:0048041;GO:0051497;GO:0051895	K20631	-	rho GTPase-activating protein 6 isoform X1 [Ovis aries]	101118504
CD300H	-2.37279	-1.98555	0.0203421	0.320041	Down Regulation	NC_056064.1	56164463	56173414	+	939	CD300H	-	K06719	-	protein CD300H isoform X1 [Ovis aries]	101104164
PREX2	-0.423934	6.94417	0.0204188	0.320981	Nodiff	NC_056062.1	44965414	45265984	+	10599	PREX2	GO:0005085;GO:0035556	-	-	phosphatidylinositol 3,4,5-trisphosphate-dependent Rac exchanger 2 protein [Ovis aries]	101103244
VWF	-0.541471	6.9447	0.0204683	0.321492	Nodiff	NC_056056.1	210052637	210176248	+	8708	VWF	GO:0002020;GO:0005178;GO:0005518;GO:0005576;GO:0005783;GO:0019865;GO:0030168;GO:0031589;GO:0033093;GO:0042802;GO:0047485;GO:0051087;GO:0062023	K03900	-	von Willebrand factor [Ovis aries]	101110931
GADD45B	0.635673	3.63005	0.0205022	0.321757	Nodiff	NC_056058.1	18910008	18912137	-	1358	GADD45B	GO:0000186;GO:0005634;GO:0006469;GO:0051726	K04402	-	growth arrest and DNA damage-inducible protein GADD45 beta [Ovis aries]	101120573
LMTK3	0.326619	7.57131	0.0205524	0.322277	Nodiff	NC_056067.1	54910915	54930791	-	5106	LMTK3	GO:0004672;GO:0005524;GO:0016021	K08899	[EC:2.7.10.1]	serine/threonine-protein kinase LMTK3 [Ovis aries]	101106456
KLHL13	0.492829	5.73903	0.0206347	0.323297	Nodiff	NC_056080.1	116785874	116985326	+	3989	KLHL13	GO:0004842;GO:0031463;GO:0032465;GO:0047485;GO:0097602	K10447	-	kelch-like protein 13 isoform X1 [Ovis aries]	101106406
ZNF260	-0.433716	4.01186	0.0206539	0.323297	Nodiff	NC_056067.1	46342553	46361154	+	6564	ZNF260	-	-	-	zinc finger protein 260 [Ovis aries]	105607589
EYA1	-1.2499	1.50997	0.0206725	0.323297	Down Regulation	NC_056062.1	47739716	48107343	-	4651	EYA1	GO:0001656;GO:0001658;GO:0003151;GO:0003723;GO:0004725;GO:0005634;GO:0005737;GO:0006281;GO:0007389;GO:0007501;GO:0014706;GO:0016925;GO:0032993;GO:0035909;GO:0042473;GO:0042474;GO:0045664;GO:0045944;GO:0046872;GO:0048665;GO:0048704;GO:0048752;GO:0050679;GO:0060037;GO:0071600;GO:0072513;GO:0090103;GO:2001240	K15616	[EC:3.1.3.48]	eyes absent homolog 1 isoform X1 [Ovis aries]	101105259
PPM1K	-0.32261	7.80693	0.0207105	0.323297	Nodiff	NC_056059.1	37115160	37139254	+	5313	PPM1K	GO:0004721;GO:0005739;GO:0046872	K17505	[EC:3.1.3.16]	protein phosphatase 1K, mitochondrial isoform X1 [Ovis aries]	101119821
ADAMTS9	-0.785078	2.25053	0.0207275	0.323297	Nodiff	NC_056072.1	36883677	37046087	+	7435	ADAMTS9	GO:0003179;GO:0003229;GO:0004222;GO:0005615;GO:0005783;GO:0008270;GO:0009617;GO:0009986;GO:0010596;GO:0030198;GO:0031012;GO:0035909;GO:0045636;GO:0090673;GO:1903671	K08624	[EC:3.4.24.-]	A disintegrin and metalloproteinase with thrombospondin motifs 9 isoform X1 [Ovis aries]	101119080
ARHGAP29	-0.412641	5.46542	0.0207373	0.323297	Nodiff	NC_056054.1	71315461	71394882	-	5550	ARHGAP29	GO:0005096;GO:0005737;GO:0030165;GO:0032991;GO:0035556;GO:0043547	K20644	-	rho GTPase-activating protein 29 isoform X1 [Ovis aries]	101107830
HMCES	0.423453	4.40259	0.020741	0.323297	Nodiff	NC_056072.1	59037929	59051564	+	2069	HMCES	-	-	-	abasic site processing protein HMCES [Ovis aries]	101112768
CHRM1	0.328738	7.55807	0.0207691	0.323297	Nodiff	NC_056074.1	37751569	37762881	-	2930	CHRM1	-	K04129	-	muscarinic acetylcholine receptor M1 [Ovis aries]	101117029
DPY19L2	1.10115	0.04604	0.0207713	0.323297	Up Regulation	NC_056057.1	63458602	63555020	+	3423	DPY19L2	GO:0005637;GO:0007286;GO:0016021	K24553	[EC:2.4.1.-]	probable C-mannosyltransferase DPY19L2 [Ovis aries]	101117923
GADD45G	0.537412	3.26534	0.0208663	0.32441	Nodiff	NC_056055.1	24395191	24396757	+	1087	GADD45G	GO:0000185;GO:0005634;GO:0005737;GO:0043065;GO:0046330;GO:0051726;GO:1900745	K04402	-	growth arrest and DNA damage-inducible protein GADD45 gamma [Ovis aries]	100885762
TEKT1	1.87084	0.0792435	0.0208771	0.32441	Up Regulation	NC_056064.1	24931576	24946775	-	1402	TEKT1	GO:0015630;GO:0030317;GO:0031514;GO:0060271	K18628	-	tektin-1 [Ovis aries]	101103164
COMMD9	0.447063	4.46229	0.0208952	0.324425	Nodiff	NC_056068.1	65561003	65574897	-	1282	COMMD9	GO:0005654;GO:0005794;GO:0005829;GO:0042632	K22565	-	COMM domain-containing protein 9 [Ovis aries]	101106458
SLC47A2	1.33603	-0.667306	0.0209511	0.325025	Up Regulation	NC_056064.1	33654531	33673677	+	2234	SLC47A2	GO:0015297;GO:0016021;GO:0042910	K03327	-	multidrug and toxin extrusion protein 2 isoform X1 [Ovis aries]	101118540
GRIN2A	-0.508204	8.03323	0.0210262	0.325924	Nodiff	NC_056077.1	9017357	9457516	-	14066	GRIN2A	GO:0001964;GO:0001975;GO:0004972;GO:0005783;GO:0007613;GO:0008021;GO:0008542;GO:0009611;GO:0009986;GO:0017146;GO:0019233;GO:0022008;GO:0022849;GO:0030431;GO:0033058;GO:0042177;GO:0042417;GO:0042428;GO:0042493;GO:0042734;GO:0043005;GO:0043065;GO:0045471;GO:0060079;GO:0060291;GO:0097553;GO:0098978;GO:0099061;GO:1903539	K05209	-	glutamate receptor ionotropic, NMDA 2A [Ovis aries]	101106989
LOC101121244	-0.852974	1.52185	0.0210521	0.325966	Nodiff	NC_056055.1	232365711	232459387	+	3252	LOC101121244	-	K15413	-	nuclear body protein SP140-like protein isoform X1 [Ovis aries]	101121244
TBCB	0.369122	5.73268	0.0210634	0.325966	Nodiff	NC_056067.1	46080759	46089166	+	1045	TBCB	-	K17262	-	tubulin-folding cofactor B isoform X1 [Ovis aries]	101118890
CDO1	0.465623	4.94066	0.0210915	0.326133	Nodiff	NC_056060.1	4659225	4670508	-	1512	CDO1	GO:0005506;GO:0005829;GO:0017172;GO:0042412	K00456	[EC:1.13.11.20]	cysteine dioxygenase type 1 [Ovis aries]	101102489
GPR19	0.506379	3.66593	0.0211882	0.327313	Nodiff	NC_056056.1	202801257	202835866	+	2763	GPR19	GO:0004930;GO:0005929;GO:0016021	K04316	-	probable G-protein coupled receptor 19 isoform X1 [Ovis aries]	101111955
GP5	1.15122	0.674154	0.0212024	0.327313	Up Regulation	NC_056054.1	193956272	193960332	+	4061	GP5	GO:0016021	K06260	-	platelet glycoprotein V [Ovis aries]	101103118
KLF16	0.38644	6.54488	0.0212333	0.327523	Nodiff	NC_056058.1	41839489	41850369	-	2834	KLF16	-	K09208	-	Krueppel-like factor 16 [Ovis aries]	105607079
AHNAK2	0.424248	4.5073	0.0212652	0.327729	Nodiff	NC_056071.1	67085220	67118407	-	18635	AHNAK2	-	K23934	-	LOW QUALITY PROTEIN: protein AHNAK2 [Ovis aries]	105603281
CXCL9	-1.70301	2.93808	0.0212813	0.327729	Down Regulation	NC_056059.1	91613873	91618826	-	834	CXCL9	GO:0005615;GO:0007189;GO:0008009;GO:0009617;GO:0009897;GO:0042127;GO:0045663;GO:0048248;GO:0051281;GO:0051607;GO:1901741	K05416	-	C-X-C motif chemokine 9 isoform X1 [Ovis aries]	101108489
ATP7A	-0.664503	2.86728	0.0213107	0.327914	Nodiff	NC_056080.1	68953356	69106594	+	5301	ATP7A	GO:0005524;GO:0005770;GO:0005802;GO:0006878;GO:0016021;GO:0016323;GO:0030140;GO:0032767;GO:0032773;GO:0048023;GO:0048471;GO:0060003;GO:0140581;GO:1903136	K17686	[EC:7.2.2.8]	copper-transporting ATPase 1 isoform X1 [Ovis aries]	101116379
IFT80	0.35563	5.26967	0.0213836	0.328423	Nodiff	NC_056054.1	227756622	227887283	+	4448	IFT80	GO:0001649;GO:0001958;GO:0003418;GO:0005813;GO:0007224;GO:0030992;GO:0033687;GO:0035630;GO:0036064;GO:0050680;GO:0060173;GO:0061975;GO:0097500;GO:0097731;GO:1905515;GO:2000051	K19678	-	intraflagellar transport protein 80 homolog isoform X1 [Ovis aries]	101106299
LOC101119530	2.30847	-1.95748	0.0213941	0.328423	Up Regulation	NC_056078.1	12649720	12653259	-	3540	LOC101119530	GO:0003676;GO:0005730;GO:0008270;GO:0031047	-	-	protein lin-28 homolog A-like, partial [Ovis aries]	101119530
SNX20	-1.2002	-0.61141	0.0213959	0.328423	Down Regulation	NC_056067.1	18593225	18601667	-	2306	SNX20	GO:0005654;GO:0015031;GO:0031901;GO:0035091	K17931	-	sorting nexin-20 [Ovis aries]	101117100
SCN3A	0.401369	5.77351	0.0215222	0.330094	Nodiff	NC_056055.1	144355060	144471629	+	8627	SCN3A	GO:0001518;GO:0005244;GO:0005248;GO:0005737;GO:0034765	K04836	-	sodium channel protein type 3 subunit alpha isoform X1 [Ovis aries]	101103874
CTSW	-1.29482	1.59035	0.0215856	0.330562	Down Regulation	NC_056074.1	40431734	40435120	+	1272	CTSW	GO:0008234	K08569	[EC:3.4.22.-]	cathepsin W [Ovis aries]	101110464
LOX	-0.969375	2.51431	0.0215877	0.330562	Nodiff	NC_056058.1	29469560	29485166	+	5049	LOX	GO:0001649;GO:0001932;GO:0004720;GO:0005507;GO:0005518;GO:0005581;GO:0005615;GO:0007507;GO:0010468;GO:0016202;GO:0017015;GO:0018057;GO:0030199;GO:0030282;GO:0030324;GO:0031012;GO:0035791;GO:0035905;GO:0035906;GO:0042981;GO:0043491;GO:0045652;GO:0046716;GO:0048251;GO:0048514;GO:0048747;GO:0060326;GO:0061448;GO:0071897;GO:1900120;GO:1903010;GO:1990869;GO:2000586	K00277	[EC:1.4.3.13]	protein-lysine 6-oxidase isoform X1 [Ovis aries]	101112220
ADAMTS18	-0.937572	0.768273	0.0216262	0.330829	Nodiff	NC_056067.1	4017485	4164738	-	4159	ADAMTS18	GO:0004222;GO:0005576;GO:0046872	K08632	[EC:3.4.24.-]	A disintegrin and metalloproteinase with thrombospondin motifs 18 [Ovis aries]	101118979
LOC101111694	-1.41648	0.523938	0.0216536	0.330829	Down Regulation	NC_056073.1	27138505	27141789	+	1335	LOC101111694	-	K06751	-	LOW QUALITY PROTEIN: BOLA class I histocompatibility antigen, alpha chain BL3-7 [Ovis aries]	101111694
AP2A2	0.328089	7.21432	0.0216576	0.330829	Nodiff	NC_056074.1	46801613	46870359	-	4008	AP2A2	GO:0006886;GO:0030122;GO:0035615;GO:0072583	-	-	AP-2 complex subunit alpha-2 isoform X1 [Ovis aries]	101121898
FRYL	-0.423108	5.58176	0.0217358	0.331474	Nodiff	NC_056059.1	67857253	68116621	-	12880	FRYL	GO:0000902	-	-	protein furry homolog-like isoform X1 [Ovis aries]	101102983
ALB	-0.692671	2.76534	0.021746	0.331474	Nodiff	NC_056059.1	89222082	89239968	+	2056	ALB	GO:0003677;GO:0005504;GO:0005783;GO:0005794;GO:0009267;GO:0015643;GO:0019825;GO:0030170;GO:0032991;GO:0042802;GO:0043066;GO:0046872;GO:0051087;GO:0051659;GO:0070062;GO:0140272;GO:1903981	K16141	-	albumin precursor [Ovis aries]	443393
ENTPD3	0.614927	3.43422	0.0217524	0.331474	Nodiff	NC_056072.1	13239097	13272524	+	3447	ENTPD3	GO:0005524;GO:0005886;GO:0009134;GO:0009143;GO:0016021;GO:0017110;GO:0017111	K01510	[EC:3.6.1.5]	ectonucleoside triphosphate diphosphohydrolase 3 isoform X1 [Ovis aries]	101114471
LDHA	0.462796	7.34985	0.0218025	0.33197	Nodiff	NC_056074.1	23836220	23848287	-	3213	LDHA	GO:0004459;GO:0005737;GO:0005975;GO:0019752	K00016	[EC:1.1.1.27]	L-lactate dehydrogenase A chain isoform X2 [Ovis aries]	443089
RPS2	0.375208	9.57585	0.0218656	0.332664	Nodiff	NC_056077.1	2042756	2044983	-	999	RPS2	GO:0003729;GO:0003735;GO:0005654;GO:0006412;GO:0017134;GO:0019899;GO:0022627;GO:0051443	K02981	-	40S ribosomal protein S2 [Ovis aries]	780524
TSC22D1	0.321771	8.72605	0.0219544	0.333302	Nodiff	NC_056063.1	15073360	15193226	-	10432	TSC22D1	-	-	-	TSC22 domain family protein 1 isoform X1 [Ovis aries]	101102822
ARHGAP17	-0.385522	5.32344	0.0219606	0.333302	Nodiff	NC_056077.1	23108205	23208160	-	7920	ARHGAP17	GO:0005654;GO:0005829;GO:0005886;GO:0007165	K20638	-	rho GTPase-activating protein 17 isoform X1 [Ovis aries]	101119180
ATP6V0E1	-0.510899	3.45519	0.0219761	0.333302	Nodiff	NC_056069.1	4903057	4931145	+	834	ATP6V0E1	GO:0015078;GO:0016021;GO:0016787;GO:0033179	K02153	-	V-type proton ATPase subunit e 1 [Ovis aries]	101108422
RANGAP1	0.317472	7.51299	0.0219937	0.333302	Nodiff	NC_056056.1	218225674	218252225	-	3406	RANGAP1	GO:0000776;GO:0003723;GO:0005096;GO:0005829;GO:0007165;GO:0016235;GO:0031267;GO:0031965;GO:0046826;GO:0048471;GO:0090630	K14319	-	ran GTPase-activating protein 1 [Ovis aries]	101110406
CYB561	0.431317	6.53754	0.0219957	0.333302	Nodiff	NC_056064.1	47494040	47506767	-	2936	CYB561	GO:0000293;GO:0016021;GO:0022900;GO:0042584;GO:0046872;GO:0140575;GO:0140576	K08360	[EC:7.2.1.3]	transmembrane ascorbate-dependent reductase CYB561 isoform X1 [Ovis aries]	100048995
LOC101117215	-1.33386	-0.068825	0.0222029	0.336172	Down Regulation	NC_056078.1	7640006	7642728	+	2722	LOC101117215	-	-	-	LOW QUALITY PROTEIN: ATM interactor-like [Ovis aries]	101117215
NFIX	-0.462231	7.94961	0.0222353	0.336394	Nodiff	NC_056058.1	10783172	10881271	-	6603	NFIX	GO:0003677;GO:0003700;GO:0005634;GO:0006260	K09171	-	nuclear factor 1 X-type isoform X1 [Ovis aries]	101103719
CPXM1	-0.646133	2.93248	0.0222564	0.336444	Nodiff	NC_056066.1	52097392	52105185	+	3768	CPXM1	GO:0004181;GO:0005615;GO:0008270	K08638	[EC:3.4.17.-]	probable carboxypeptidase X1 [Ovis aries]	101103413
AQP3	2.08221	-0.625043	0.0222943	0.336747	Up Regulation	NC_056055.1	37724693	37730555	+	1781	AQP3	GO:0002684;GO:0005654;GO:0005737;GO:0005911;GO:0015250;GO:0015254;GO:0015840;GO:0016021;GO:0016323;GO:0032526;GO:0042476;GO:0042802;GO:0070295;GO:0071456;GO:0090650	K09876	-	aquaporin-3 [Ovis aries]	443047
GMPR	-0.618318	4.16817	0.0223755	0.337704	Nodiff	NC_056073.1	40024961	40084523	-	1525	GMPR	GO:0003920;GO:0006144;GO:0006163;GO:0046872;GO:1902560	K00364	[EC:1.7.1.7]	GMP reductase 1 [Ovis aries]	101102594
LOC101107541	1.71888	-1.1333	0.0224386	0.338386	Up Regulation	NC_056066.1	42906903	42920658	+	1158	LOC101107541	GO:0047834	K04119	-	dihydrodiol dehydrogenase 3-like isoform X1 [Ovis aries]	101107541
TSEN15	-0.460033	4.02059	0.0225	0.338742	Nodiff	NC_056065.1	64538590	64567953	+	1743	TSEN15	GO:0003676;GO:0004518;GO:0006388	K15324	-	tRNA-splicing endonuclease subunit Sen15 [Ovis aries]	101107455
SAMD11	0.47999	3.89912	0.0225081	0.338742	Nodiff	NC_056065.1	50844161	50864477	-	4314	SAMD11	GO:0003677	-	-	sterile alpha motif domain-containing protein 11 isoform X1 [Ovis aries]	101108327
TARBP1	-0.379227	5.36448	0.0225169	0.338742	Nodiff	NC_056078.1	6586798	6652568	-	6476	TARBP1	GO:0003723;GO:0006396;GO:0008173	K15333	[EC:2.1.1.34]	probable methyltransferase TARBP1 isoform X1 [Ovis aries]	101116202
CALD1	-0.393603	6.2938	0.0225494	0.338742	Nodiff	NC_056057.1	100103658	100336100	+	6199	CALD1	GO:0003779;GO:0005516;GO:0005886;GO:0006936;GO:0017022;GO:0030478	K12327	-	caldesmon isoform X1 [Ovis aries]	101121342
LOC101123288	-2.50687	-1.9103	0.0225518	0.338742	Down Regulation	NC_056056.1	205062124	205067982	+	1652	LOC101123288	GO:0016021	-	-	NKG2-A/NKG2-B type II integral membrane protein-like isoform X1 [Ovis aries]	101123288
KIF5C	-0.361644	10.2921	0.0225807	0.338907	Nodiff	NC_056055.1	160557997	160722273	-	7040	KIF5C	GO:0005524;GO:0005737;GO:0005874;GO:0007018;GO:0008017;GO:0008045;GO:0035253;GO:0043025;GO:0044295;GO:0051028;GO:1990939	K10396	-	kinesin heavy chain [Ovis aries]	101113663
NRTN	-0.861023	2.09876	0.0226772	0.339169	Nodiff	NC_056058.1	16359890	16373665	-	922	NRTN	-	-	-	neurturin [Ovis aries]	114114837
STUM	0.390034	7.03893	0.0226861	0.339169	Nodiff	NC_056065.1	28837405	28895175	+	2846	STUM	-	-	-	protein stum homolog isoform X1 [Ovis aries]	101106095
NPW	1.45031	-0.84806	0.0226937	0.339169	Up Regulation	NC_056077.1	2084951	2093997	+	996	NPW	-	K23141	-	neuropeptide W [Ovis aries]	114110660
LOC114110622	1.00293	0.156712	0.0226995	0.339169	Up Regulation	NC_056077.1	587352	605679	-	2220	LOC114110622	-	K02329	-	liprin-alpha-1-like [Ovis aries]	114110622
LOC114108994	-1.57226	-1.37291	0.0227038	0.339169	Down Regulation	NC_056054.1	192239994	192240402	-	409	LOC114108994	-	-	-	60S ribosomal protein L34-like [Ovis aries]	114108994
LOC101102156	-0.778869	2.37288	0.0227057	0.339169	Nodiff	NC_056064.1	19296324	19314990	+	1660	LOC101102156	GO:0030246	K10093	-	galectin-9 isoform X1 [Ovis aries]	101102156
HSDL2	-0.495378	3.61705	0.0227525	0.339599	Nodiff	NC_056055.1	11141630	11199203	-	1905	HSDL2	GO:0005739;GO:0005777;GO:0016491	-	-	hydroxysteroid dehydrogenase-like protein 2 [Ovis aries]	101110995
LOC101119795	1.42806	-0.728589	0.0228464	0.340492	Up Regulation	NC_056055.1	210214458	210216628	-	581	LOC101119795	GO:0005212;GO:0005634;GO:0005737;GO:0070309	K23483	-	gamma-crystallin B [Ovis aries]	101119795
COL4A1	-0.379967	6.08297	0.0228563	0.340492	Nodiff	NC_056063.1	84241030	84369833	-	6485	COL4A1	GO:0001569;GO:0005587;GO:0007420;GO:0007528;GO:0016020;GO:0030020;GO:0038063;GO:0048407;GO:0061304;GO:0061333;GO:0071230;GO:0071711	K06237	-	collagen alpha-1(IV) chain [Ovis aries]	101115552
BCAS4	0.398045	6.23587	0.0228737	0.340492	Nodiff	NC_056066.1	78751637	78811297	+	1008	BCAS4	-	K24551	-	breast carcinoma-amplified sequence 4 [Ovis aries]	101118977
MARCHF9	0.465501	4.16761	0.0228843	0.340492	Nodiff	NC_056056.1	161893228	161897526	-	2321	MARCHF9	GO:0005795;GO:0005802;GO:0008270;GO:0016021	K10659	[EC:2.3.2.27]	E3 ubiquitin-protein ligase MARCHF9 [Ovis aries]	101119129
HTR2A	0.626006	4.30072	0.0229111	0.340623	Nodiff	NC_056063.1	17143447	17208162	-	5057	HTR2A	GO:0001587;GO:0005887;GO:0005901;GO:0007202;GO:0010513;GO:0014065;GO:0030424;GO:0030425;GO:0031410;GO:0033674;GO:0042493;GO:0042802;GO:0044380;GO:0045600;GO:0045821;GO:0050731;GO:0051209;GO:0051378;GO:0070374;GO:0071886;GO:0098666;GO:0098793	K04157	-	5-hydroxytryptamine receptor 2A [Ovis aries]	443018
MMP19	-2.45865	-1.95224	0.0229462	0.340876	Down Regulation	NC_056056.1	163633667	163639528	+	2388	MMP19	GO:0004222;GO:0008270;GO:0031012	K07998	[EC:3.4.24.-]	matrix metalloproteinase-19 isoform X3 [Ovis aries]	101113485
HBEGF	0.616695	2.65019	0.0229685	0.340939	Nodiff	NC_056058.1	49196661	49228627	-	3820	HBEGF	GO:0005154;GO:0005615;GO:0005887;GO:0007173;GO:0008016;GO:0008083;GO:0008201;GO:0009986;GO:0035313;GO:0048661;GO:0050731;GO:0051549;GO:0051897;GO:0060326;GO:0090303	K08523	-	proheparin-binding EGF-like growth factor [Ovis aries]	101118185
MSX1	-1.17595	1.79236	0.0230555	0.341697	Down Regulation	NC_056059.1	104950903	104955183	-	1894	MSX1	GO:0000902;GO:0000977;GO:0000987;GO:0001227;GO:0001228;GO:0001701;GO:0002039;GO:0003198;GO:0005654;GO:0007517;GO:0008285;GO:0009952;GO:0010463;GO:0023019;GO:0030308;GO:0030513;GO:0030900;GO:0030901;GO:0034504;GO:0035115;GO:0035116;GO:0035880;GO:0042474;GO:0042475;GO:0042481;GO:0043066;GO:0048863;GO:0050821;GO:0051154;GO:0060021;GO:0060325;GO:0060349;GO:0060536;GO:0061180;GO:0061312;GO:0090427;GO:…	K09341	-	homeobox protein MSX-1 isoform X1 [Ovis aries]	101114019
KCNK9	-0.648749	3.56065	0.0230557	0.341697	Nodiff	NC_056062.1	16543985	16645032	+	4968	KCNK9	-	K04919	-	potassium channel subfamily K member 9 [Ovis aries]	101122116
MMRN1	2.56639	-0.373214	0.0231453	0.34239	Up Regulation	NC_056059.1	35358882	35442000	-	4460	MMRN1	GO:0005509;GO:0007596	K24247	-	multimerin-1 isoform X1 [Ovis aries]	101117586
BIRC3	-0.383905	4.72948	0.0231549	0.34239	Nodiff	NC_056068.1	6077606	6095746	-	5037	BIRC3	GO:0005634;GO:0005737;GO:0042981;GO:0046872	K16060	-	baculoviral IAP repeat-containing protein 3 [Ovis aries]	101120189
RHOJ	-0.648743	3.0999	0.0231568	0.34239	Nodiff	NC_056060.1	73558543	73654896	+	3238	RHOJ	GO:0003924;GO:0005525;GO:0005886;GO:0007266;GO:0008360;GO:0030036;GO:0061299;GO:0090050;GO:1903670	K07864	-	rho-related GTP-binding protein RhoJ [Ovis aries]	101107285
GJB2	-0.624152	3.4596	0.0232197	0.343053	Nodiff	NC_056063.1	36313168	36316714	+	798	GJB2	GO:0005243;GO:0005509;GO:0005887;GO:0005922;GO:0007267;GO:0007605;GO:0016264;GO:0042802;GO:1903763;GO:1990349	K07621	-	gap junction beta-2 protein [Ovis aries]	443345
MEIOSIN	-2.98913	-2.34942	0.0232494	0.343224	Down Regulation	NC_056067.1	53071786	53092896	+	3279	MEIOSIN	-	-	-	LOW QUALITY PROTEIN: meiosis initiator protein [Ovis aries]	105608451
TNS3	-0.372655	6.46925	0.0233504	0.34426	Nodiff	NC_056057.1	76390524	76613924	+	8063	TNS3	GO:0005829;GO:0005925;GO:0008284;GO:0016477;GO:0048286	K18080	-	tensin-3 isoform X1 [Ovis aries]	101113323
VPS13C	-0.315254	6.70291	0.023356	0.34426	Nodiff	NC_056060.1	46230804	46411973	+	16826	VPS13C	GO:0005741;GO:0005829;GO:0007005;GO:0032127;GO:0032868;GO:1905090	K19525	-	vacuolar protein sorting-associated protein 13C isoform X1 [Ovis aries]	101112983
FCN3	1.72206	-1.07948	0.0233845	0.344411	Up Regulation	NC_056055.1	239638556	239646440	+	4285	FCN3	-	K10104	-	LOW QUALITY PROTEIN: ficolin-3 [Ovis aries]	101113473
AGMO	-1.31745	-1.08847	0.0234092	0.344507	Down Regulation	NC_056057.1	24715480	24933990	-	1471	AGMO	GO:0005506;GO:0005783;GO:0006643;GO:0008610;GO:0016021;GO:0046485;GO:0050479	K15537	[EC:1.14.16.5]	alkylglycerol monooxygenase [Ovis aries]	101103313
CDHR4	1.48638	0.192197	0.0234372	0.344651	Up Regulation	NC_056072.1	50481301	50488929	+	3192	CDHR4	-	K16504	-	cadherin-related family member 4 isoform X1 [Ovis aries]	101102094
ASB5	1.13684	0.373111	0.0234578	0.344686	Up Regulation	NC_056079.1	6927493	6967241	-	6973	ASB5	GO:0016021;GO:0016567;GO:0035556	K10327	-	ankyrin repeat and SOCS box protein 5 isoform X1 [Ovis aries]	101108021
NPDC1	0.327092	6.6017	0.0234994	0.345028	Nodiff	NC_056056.1	875924	881706	+	1328	NPDC1	-	-	-	neural proliferation differentiation and control protein 1 isoform X1 [Ovis aries]	105605776
PTPRG	-0.364334	6.73917	0.0236203	0.346535	Nodiff	NC_056072.1	39155807	39930537	-	9451	PTPRG	-	K16667	[EC:3.1.3.48]	receptor-type tyrosine-protein phosphatase gamma isoform X1 [Ovis aries]	101107640
PBX3	0.873111	3.42604	0.0236615	0.346669	Nodiff	NC_056056.1	10132793	10354745	-	3487	PBX3	GO:0000981;GO:0003677;GO:0005634	K15610	-	pre-B-cell leukemia transcription factor 3 isoform X1 [Ovis aries]	101105732
WAS	-0.642923	2.21662	0.0236661	0.346669	Nodiff	NC_056080.1	56404311	56411694	-	1910	WAS	GO:0002625;GO:0003779;GO:0005634;GO:0005829;GO:0005884;GO:0005886;GO:0005911;GO:0010591;GO:0012506;GO:0016197;GO:0017124;GO:0019901;GO:0030041;GO:0030048;GO:0031267;GO:0032488;GO:0035861;GO:0042110;GO:0042802;GO:0043274;GO:0045335;GO:0045944;GO:0051497;GO:0071346;GO:1905168;GO:2000146;GO:2000601	K05747	-	wiskott-Aldrich syndrome protein [Ovis aries]	101114336
GNG4	0.379468	7.24874	0.0237539	0.347685	Nodiff	NC_056078.1	7672424	7742696	-	4842	GNG4	GO:0005834;GO:0007186;GO:0030308;GO:0031681	K04541	-	guanine nucleotide-binding protein G(I)/G(S)/G(O) subunit gamma-4 [Ovis aries]	101114927
LOC105602664	-1.45817	0.105937	0.0238168	0.348337	Down Regulation	NC_056069.1	35689936	35694987	+	598	LOC105602664	-	-	-	ubiquitin-fold modifier-conjugating enzyme 1-like [Ovis aries]	105602664
ADIPOQ	1.68933	-0.545335	0.0238615	0.348721	Up Regulation	NC_056054.1	201189257	201202270	-	3351	ADIPOQ	GO:0005179;GO:0005615;GO:0005783;GO:0006006;GO:0006635;GO:0009617;GO:0009749;GO:0009986;GO:0010467;GO:0010739;GO:0010745;GO:0010804;GO:0010875;GO:0030853;GO:0031953;GO:0032720;GO:0032757;GO:0032869;GO:0033034;GO:0033691;GO:0034115;GO:0034383;GO:0034612;GO:0035690;GO:0042593;GO:0042803;GO:0043123;GO:0043124;GO:0043407;GO:0045599;GO:0045650;GO:0045721;GO:0045776;GO:0045892;GO:0045923;GO:0046326;GO:…	K07296	-	adiponectin isoform X2 [Ovis aries]	101111848
MAPRE3	0.305441	8.00957	0.0238937	0.348922	Nodiff	NC_056056.1	34058167	34113168	+	1954	MAPRE3	GO:0007049;GO:0008022;GO:0019901;GO:0030496;GO:0031113;GO:0035371;GO:0042802;GO:0045737;GO:0045893;GO:0051010;GO:0051301;GO:1903033;GO:1905721	K10436	-	microtubule-associated protein RP/EB family member 3 isoform X1 [Ovis aries]	101112123
SIKE1	-0.566408	3.35552	0.0239479	0.349295	Nodiff	NC_056054.1	92151156	92156846	-	1463	SIKE1	GO:0019901;GO:0031267	K12656	-	suppressor of IKBKE 1 [Ovis aries]	101103607
PDGFRL	-1.62529	-0.489648	0.0239935	0.349295	Down Regulation	NC_056079.1	18810614	18892888	-	2712	PDGFRL	-	-	-	platelet-derived growth factor receptor-like protein [Ovis aries]	101119789
LOC105611550	0.643469	3.24459	0.0239944	0.349295	Nodiff	NC_056055.1	247074952	247091239	-	3717	LOC105611550	-	K15303	-	aflatoxin B1 aldehyde reductase member 3 [Ovis aries]	105611550
DNAH17	0.891162	2.59377	0.0240248	0.349295	Nodiff	NC_056064.1	53056797	53124130	+	11247	DNAH17	GO:0005524;GO:0005874;GO:0007018;GO:0008569;GO:0036126;GO:0036157;GO:0036158	K10408	-	dynein axonemal heavy chain 17 [Ovis aries]	101113255
TNS2	-0.330355	5.64165	0.0240285	0.349295	Nodiff	NC_056056.1	133378495	133394575	-	5256	TNS2	GO:0001822;GO:0004725;GO:0005925;GO:0008285;GO:0014850;GO:0019725;GO:0019900;GO:0032963;GO:0035264;GO:0035556;GO:0042802;GO:0046627;GO:0048871	K18080	-	tensin-2 isoform X2 [Ovis aries]	101110224
DLX5	1.17403	1.80084	0.0240301	0.349295	Up Regulation	NC_056057.1	15159224	15163557	-	1421	DLX5	GO:0000785;GO:0000978;GO:0001228;GO:0001649;GO:0001958;GO:0005634;GO:0005737;GO:0008283;GO:0010628;GO:0021889;GO:0030326;GO:0030509;GO:0030855;GO:0042472;GO:0048646;GO:0050679;GO:0060021;GO:0060166;GO:0060325;GO:0071837;GO:0090263;GO:0097376;GO:1901522	K18489	-	homeobox protein DLX-5 [Ovis aries]	101119298
EPHA8	0.454935	4.20301	0.0240897	0.349533	Nodiff	NC_056055.1	243957793	243989786	-	5613	EPHA8	GO:0005004;GO:0005524;GO:0005887;GO:0006929;GO:0007411;GO:0016322;GO:0019838;GO:0033628;GO:0043005;GO:0043410;GO:0043552;GO:0046777;GO:0071372	K05109	[EC:2.7.10.1]	ephrin type-A receptor 8 [Ovis aries]	101122177
CTNND1	-0.328761	6.80853	0.0240937	0.349533	Nodiff	NC_056068.1	79779780	79824669	+	5436	CTNND1	GO:0005102;GO:0005634;GO:0005829;GO:0005911;GO:0016342;GO:0030496;GO:0044331;GO:0045296;GO:0050821;GO:0090090;GO:0099072	K05690	-	catenin delta-1 isoform X1 [Ovis aries]	101122978
ICAM5	0.34853	7.73976	0.0241019	0.349533	Nodiff	NC_056058.1	12683917	12690957	+	3335	ICAM5	GO:0005886;GO:0006909;GO:0098609	K06769	-	intercellular adhesion molecule 5 isoform X1 [Ovis aries]	101116726
MARCHF4	0.380722	4.71398	0.0241412	0.349835	Nodiff	NC_056055.1	218260748	218381429	-	4793	MARCHF4	GO:0004842;GO:0005795;GO:0005802;GO:0008270;GO:0016021	K10659	[EC:2.3.2.27]	E3 ubiquitin-protein ligase MARCHF4 [Ovis aries]	101107500
JPT1	0.340459	6.5251	0.0241601	0.34984	Nodiff	NC_056064.1	55641962	55656176	+	1468	JPT1	GO:0005634;GO:0005737	-	-	jupiter microtubule associated homolog 1 [Ovis aries]	101111302
LOC101103917	4.01558	-2.57934	0.0241905	0.350013	Up Regulation	NC_056067.1	54583075	54591176	-	1039	LOC101103917	-	K24474	-	binder of sperm protein homolog 1 isoform X1 [Ovis aries]	101103917
LOC101105044	4.01881	-2.57903	0.0242663	0.35084	Up Regulation	NC_056076.1	62372904	62388960	+	1996	LOC101105044	GO:0004867;GO:0005615;GO:0043066	K19821	-	plasminogen activator inhibitor 2 isoform X1 [Ovis aries]	101105044
NEIL2	0.815028	4.11948	0.0243305	0.35122	Nodiff	NC_056055.1	105535392	105545622	+	1781	NEIL2	GO:0003684;GO:0005654;GO:0005737;GO:0006284;GO:0008017;GO:0008270;GO:0019104;GO:0072686;GO:0140078	K10568	-	endonuclease 8-like 2 [Ovis aries]	101118667
H1-6	-1.14815	0.731457	0.0243624	0.35122	Down Regulation	NC_056073.1	30829735	30834302	+	4568	H1-6	GO:0000786;GO:0003677;GO:0005634;GO:0006334	K11275	-	histone H1t [Ovis aries]	101112356
CRISPLD1	0.868265	1.65071	0.0243682	0.35122	Nodiff	NC_056062.1	51293613	51345056	+	3023	CRISPLD1	GO:0005576;GO:0060325	K24243	-	cysteine-rich secretory protein LCCL domain-containing 1 isoform X1 [Ovis aries]	101109455
TNFSF13	-0.588942	3.90652	0.024417	0.35122	Nodiff	NC_056064.1	27110984	27114455	+	1859	TNFSF13	GO:0005125;GO:0005164;GO:0005615;GO:0005737;GO:0006955;GO:0016021;GO:0048298	K05475	-	tumor necrosis factor ligand superfamily member 13 isoform X1 [Ovis aries]	101123054
PIFO	5.18019	-2.01002	0.024431	0.35122	Up Regulation	NC_056054.1	88692781	88698056	+	799	PIFO	-	-	-	protein pitchfork [Ovis aries]	101113545
IMPA1	0.384837	5.93407	0.0244377	0.35122	Nodiff	NC_056062.1	93815732	93843667	+	4031	IMPA1	GO:0000287;GO:0005737;GO:0006021;GO:0006661;GO:0007165;GO:0008934;GO:0030145;GO:0031403;GO:0042803;GO:0046854;GO:0046855;GO:0052832;GO:0052833	K01092	[EC:3.1.3.25]	inositol monophosphatase 1 isoform X1 [Ovis aries]	101119912
LOC101121646	-2.05444	-0.521247	0.0244484	0.35122	Down Regulation	NC_056054.1	112026954	112063759	+	2500	LOC101121646	-	K06570	-	LOW QUALITY PROTEIN: T-lymphocyte surface antigen Ly-9 [Ovis aries]	101121646
NPM3	0.545132	3.00223	0.0244765	0.35122	Nodiff	NC_056075.1	22302283	22304487	-	899	NPM3	GO:0005730;GO:0005829;GO:0006364;GO:0009303;GO:0015629	K11278	-	nucleoplasmin-3 [Ovis aries]	101103609
IGHMBP2	0.392925	5.15383	0.0244792	0.35122	Nodiff	NC_056074.1	42654335	42680243	+	3849	IGHMBP2	GO:0000049;GO:0003677;GO:0005524;GO:0005737;GO:0008134;GO:0008186;GO:0016604;GO:0032574;GO:0042802;GO:0043022;GO:0043139	K19036	-	DNA-binding protein SMUBP-2 [Ovis aries]	101114988
CNNM1	-0.421976	7.61135	0.0245125	0.35122	Nodiff	NC_056075.1	20142969	20212037	+	5464	CNNM1	GO:0005886;GO:0006811;GO:0016021;GO:0030425;GO:0043025	K16302	-	metal transporter CNNM1 isoform X1 [Ovis aries]	101118492
HTR1D	1.59225	1.33282	0.0245284	0.35122	Up Regulation	NC_056055.1	243386242	243390380	+	4139	HTR1D	GO:0004993;GO:0005887;GO:0006939;GO:0007268;GO:0040012;GO:0042310;GO:0045202;GO:0050795	K04153	-	5-hydroxytryptamine receptor 1D [Ovis aries]	101122172
TIMP3	-0.396052	5.63541	0.0245541	0.35122	Nodiff	NC_056056.1	176991534	177046342	+	636	TIMP3	GO:0004857;GO:0005576;GO:0005604;GO:0008191;GO:0046872;GO:0051045;GO:0070373;GO:0071310;GO:1903984;GO:1904684	K16866	-	metalloproteinase inhibitor 3 precursor [Ovis aries]	100217407
CD3E	-0.996926	1.12537	0.0245658	0.35122	Nodiff	NC_056068.1	28746217	28756838	+	1322	CD3E	GO:0002250;GO:0004888;GO:0005886;GO:0007166;GO:0016021	K06451	-	T-cell surface glycoprotein CD3 epsilon chain precursor [Ovis aries]	443437
CFAP57	1.16673	0.447203	0.0245668	0.35122	Up Regulation	NC_056054.1	17858254	17925344	+	4028	CFAP57	-	K24729	-	cilia- and flagella-associated protein 57 isoform X1 [Ovis aries]	101106130
ATM	-0.453455	5.35257	0.0245906	0.35122	Nodiff	NC_056068.1	17518450	17674496	+	11457	ATM	GO:0000723;GO:0000724;GO:0000781;GO:0001541;GO:0001756;GO:0002331;GO:0004677;GO:0005524;GO:0005654;GO:0005730;GO:0005819;GO:0006975;GO:0007050;GO:0007094;GO:0007140;GO:0007143;GO:0007420;GO:0007507;GO:0008340;GO:0008630;GO:0009791;GO:0010506;GO:0010628;GO:0016303;GO:0016572;GO:0030335;GO:0030889;GO:0031410;GO:0032212;GO:0033151;GO:0035264;GO:0036289;GO:0042159;GO:0042802;GO:0043517;GO:0043525;GO:…	K04728	[EC:2.7.11.1]	serine-protein kinase ATM isoform X1 [Ovis aries]	101105847
MAN2B1	-0.313567	6.59206	0.0245913	0.35122	Nodiff	NC_056058.1	11138995	11154381	+	3290	MAN2B1	GO:0004559;GO:0005764;GO:0006013;GO:0030246;GO:0046872	K12311	[EC:3.2.1.24]	lysosomal alpha-mannosidase [Ovis aries]	101102146
ECRG4	-0.978231	1.0749	0.0246083	0.35122	Nodiff	NC_056056.1	60923775	60933218	+	777	ECRG4	GO:0005576;GO:0005737;GO:0016324	-	-	augurin [Ovis aries]	101114506
ADAM28	-2.32399	-1.10426	0.0246282	0.351239	Down Regulation	NC_056055.1	41355896	41434059	-	3763	ADAM28	GO:0004222;GO:0005739;GO:0005886;GO:0016021	K08614	[EC:3.4.24.-]	disintegrin and metalloproteinase domain-containing protein 28 isoform X1 [Ovis aries]	101120058
LOC101119944	-4.43404	-2.45572	0.0247017	0.35182	Down Regulation	NC_056074.1	1552354	1555192	+	1469	LOC101119944	GO:0003746;GO:0003924;GO:0005525	K03231	-	elongation factor 1-alpha 2-like [Ovis aries]	101119944
CFAP43	1.97204	-0.0537124	0.0247061	0.35182	Up Regulation	NC_056075.1	24387379	24485757	-	5747	CFAP43	GO:0003356;GO:0005576;GO:0005930;GO:0007288;GO:0007420;GO:0044458;GO:0090660;GO:0097729;GO:0120197	K24223	-	cilia- and flagella-associated protein 43 isoform X1 [Ovis aries]	101114833
PCSK1N	0.440833	8.62548	0.0247294	0.351887	Nodiff	NC_056080.1	56230821	56235350	+	992	PCSK1N	GO:0002021;GO:0004867;GO:0005615;GO:0005802;GO:0009409;GO:0016486;GO:0030141	K23596	-	proSAAS [Ovis aries]	101113828
AKAP14	2.07611	-1.64828	0.0247738	0.352175	Up Regulation	NC_056080.1	114609143	114622077	-	814	AKAP14	-	-	-	A-kinase anchor protein 14 [Ovis aries]	121818382
CPN2	-2.48655	-1.94054	0.0248197	0.352175	Down Regulation	NC_056054.1	194001738	194010772	+	1986	CPN2	-	K13023	-	carboxypeptidase N subunit 2 [Ovis aries]	101106297
GLB1L3	3.16173	-1.75398	0.0248238	0.352175	Up Regulation	NC_056068.1	82180782	82212009	+	3077	GLB1L3	GO:0004565;GO:0005975	-	-	beta-galactosidase-1-like protein 3, partial [Ovis aries]	101115988
APOLD1	0.968581	4.83627	0.0248691	0.352175	Nodiff	NC_056056.1	202718851	202724582	-	3769	APOLD1	-	-	-	apolipoprotein L domain-containing protein 1 [Ovis aries]	101111443
BST-2B	-1.20327	1.06846	0.0248709	0.352175	Down Regulation	NC_056058.1	5513305	5517319	+	2482	BST-2B	GO:0016021;GO:0051607	K06731	-	bone marrow stromal cell antigen 2B [Ovis aries]	100422801
LOC101117846	1.96111	-1.91142	0.0248823	0.352175	Up Regulation	NC_056059.1	113770344	113811018	+	3390	LOC101117846	GO:0004559;GO:0005764;GO:0006013;GO:0030246;GO:0046872	K12312	[EC:3.2.1.24]	epididymis-specific alpha-mannosidase isoform X1 [Ovis aries]	101117846
CDH10	-0.405567	5.82909	0.0248832	0.352175	Nodiff	NC_056069.1	48987544	49173936	+	3410	CDH10	GO:0005509;GO:0005886;GO:0007156;GO:0016021	K06802	-	cadherin-10 isoform X1 [Ovis aries]	101117364
PUS7L	-0.575831	3.02732	0.0249214	0.352175	Nodiff	NC_056056.1	142995434	143016772	+	5191	PUS7L	GO:0001522;GO:0003723;GO:0009982	K06176	[EC:5.4.99.27]	pseudouridylate synthase 7 homolog-like protein [Ovis aries]	101115198
CCL26	-2.28525	-2.02722	0.0249257	0.352175	Down Regulation	NC_056077.1	34486612	34491172	-	628	CCL26	GO:0005615;GO:0006955;GO:0008009	K21096	-	C-C motif chemokine 26 [Ovis aries]	101117297
TMEM91	1.11774	1.22544	0.0249359	0.352175	Up Regulation	NC_056067.1	50071179	50084567	+	1007	TMEM91	GO:0016021	K23904	-	transmembrane protein 91 isoform X1 [Ovis aries]	101122049
LOC101109262	-2.33181	-2.02955	0.0249693	0.352384	Down Regulation	NC_056056.1	99272143	99302768	-	2767	LOC101109262	-	K05174	-	interleukin-18 receptor accessory protein [Ovis aries]	101109262
EML6	-0.427285	4.50774	0.0249946	0.352478	Nodiff	NC_056056.1	69039941	69330207	-	8531	EML6	GO:0005856	K18598	-	echinoderm microtubule-associated protein-like 6 isoform X1 [Ovis aries]	101101879
ITPRID2	-0.383177	6.2272	0.0250493	0.352986	Nodiff	NC_056055.1	127859442	127954369	-	5692	ITPRID2	GO:0005102;GO:0005654;GO:0005829;GO:0005886;GO:0051015	-	-	protein ITPRID2 isoform X1 [Ovis aries]	101120052
CA5A	-3.19769	2.80578	0.0250713	0.352989	Down Regulation	NC_056067.1	12889734	12917846	-	1660	CA5A	GO:0004089;GO:0005739;GO:0008270	K01672	[EC:4.2.1.1]	carbonic anhydrase 5A, mitochondrial isoform X1 [Ovis aries]	101106195
LOC101111587	-4.11845	-2.57257	0.0250921	0.352989	Down Regulation	NC_056073.1	28107847	28110386	-	2106	LOC101111587	-	-	-	LOW QUALITY PROTEIN: putative olfactory receptor 2I1 [Ovis aries]	101111587
REM1	-0.878183	1.38541	0.0251055	0.352989	Nodiff	NC_056066.1	60743296	60752464	+	1541	REM1	GO:0003924;GO:0005525;GO:0007165;GO:0016020;GO:1901842	K07847	-	GTP-binding protein REM 1 [Ovis aries]	100302062
PTCD2	0.482271	3.63473	0.0251584	0.35347	Nodiff	NC_056069.1	9375491	9407129	-	1960	PTCD2	GO:0001822;GO:0001889;GO:0005739;GO:0007005;GO:0010468;GO:0048747;GO:0050684;GO:0055010	K17711	-	pentatricopeptide repeat-containing protein 2, mitochondrial isoform X1 [Ovis aries]	101115989
S100A2	-1.35112	0.0421718	0.0252219	0.354058	Down Regulation	NC_056054.1	104015768	104019686	-	628	S100A2	GO:0005509;GO:0042802;GO:0043542;GO:0046914	K23759	-	protein S100-A2 isoform X1 [Ovis aries]	101105293
LOC105616742	-0.318379	7.56245	0.0252377	0.354058	Nodiff	NC_056066.1	67327547	67341218	-	8621	LOC105616742	-	-	-	endogenous retrovirus group K member 5 Gag polyprotein [Ovis aries]	105616742
SLC7A5	-0.321788	6.90423	0.0253006	0.354678	Nodiff	NC_056067.1	12844368	12873343	-	4016	SLC7A5	GO:0005829;GO:0010629;GO:0015190;GO:0015196;GO:0015349;GO:0015823;GO:0016021;GO:0016324;GO:0031528;GO:0032729;GO:0032740;GO:0032753;GO:0042908;GO:0043231;GO:1903801;GO:1904556;GO:1990184	K13780	-	large neutral amino acids transporter small subunit 1 [Ovis aries]	443249
LOC101106492	-1.04495	1.78465	0.0253304	0.354702	Down Regulation	NC_056055.1	147583737	147664468	+	2693	LOC101106492	-	K08674	[EC:3.4.21.-]	prolyl endopeptidase FAP [Ovis aries]	101106492
FSTL1	-0.432457	5.70849	0.0253399	0.354702	Nodiff	NC_056054.1	185993225	186050892	-	3643	FSTL1	GO:0005509;GO:0005576;GO:0043066;GO:0043542;GO:0045446;GO:0061484	K23912	-	follistatin-related protein 1 [Ovis aries]	101118330
LOC106991895	-2.98522	-2.35016	0.0254006	0.355198	Down Regulation	NC_056077.1	37788379	37789622	+	1065	LOC106991895	-	-	-	collagen alpha-2(I) chain-like [Ovis aries]	106991895
CCL1	-4.50363	-2.40618	0.0254129	0.355198	Down Regulation	NC_056064.1	15501057	15504355	+	818	CCL1	GO:0005615;GO:0006955;GO:0008009	K05514	-	C-C motif chemokine 1 [Ovis aries]	101114628
LUZP2	-0.424508	7.65026	0.0254419	0.355341	Nodiff	NC_056074.1	17640691	18158375	-	4201	LUZP2	-	-	-	leucine zipper protein 2 isoform X1 [Ovis aries]	101118830
LOC101112639	-1.13248	0.974877	0.0254753	0.355545	Down Regulation	NC_056056.1	103404268	103436123	-	4287	LOC101112639	-	K07360	[EC:2.7.10.2]	tyrosine-protein kinase ZAP-70 isoform X1 [Ovis aries]	101112639
SLC2A1	-0.335177	7.46376	0.0255133	0.355563	Nodiff	NC_056054.1	17373828	17401820	-	2539	SLC2A1	GO:0001917;GO:0001939;GO:0005324;GO:0005829;GO:0005887;GO:0007417;GO:0015911;GO:0016323;GO:0016324;GO:0030496;GO:0030864;GO:0031982;GO:0033300;GO:0042149;GO:0042802;GO:0043621;GO:0045121;GO:0055056;GO:0065003;GO:0098708;GO:0098793;GO:0150104	K07299	-	solute carrier family 2, facilitated glucose transporter member 1 [Ovis aries]	443461
MYORG	-0.383805	5.2063	0.0255306	0.355563	Nodiff	NC_056055.1	37185968	37193467	+	3995	MYORG	-	K24727	[EC:3.2.1.-]	myogenesis-regulating glycosidase [Ovis aries]	101117480
CYTL1	-1.54815	0.00319204	0.025533	0.355563	Down Regulation	NC_056059.1	104823635	104828526	+	1003	CYTL1	GO:0002062;GO:0045944;GO:0048839;GO:0050650;GO:0051091;GO:1990079	-	-	cytokine-like protein 1 [Ovis aries]	101113759
HMBOX1	-0.541301	4.30247	0.0256123	0.356187	Nodiff	NC_056055.1	103366266	103565990	+	6274	HMBOX1	GO:0000122;GO:0000781;GO:0003691;GO:0005813;GO:0005829;GO:0016604;GO:0032212;GO:0042802;GO:0044877;GO:0045893;GO:0051973;GO:1990837	K24885	-	homeobox-containing protein 1 isoform X1 [Ovis aries]	101116706
TMEM147	0.323436	6.44379	0.0256154	0.356187	Nodiff	NC_056067.1	45493922	45495793	+	858	TMEM147	GO:0005789;GO:0005886;GO:0016021;GO:0032991;GO:0043022	-	-	transmembrane protein 147 [Ovis aries]	101114801
ZNF385D	-0.424238	6.16458	0.0256454	0.356334	Nodiff	NC_056079.1	42763348	43775666	+	4642	ZNF385D	GO:0008270;GO:1990837	-	-	zinc finger protein 385D isoform X1 [Ovis aries]	101104040
SYT15	-1.0862	2.72544	0.0256638	0.356334	Down Regulation	NC_056078.1	40794175	40802314	-	1868	SYT15	GO:0016021	K19914	-	synaptotagmin-15 [Ovis aries]	101115343
RRAGD	0.318628	5.67943	0.0256844	0.356359	Nodiff	NC_056061.1	48129363	48167263	+	4288	RRAGD	GO:0003924;GO:0005525;GO:0005654;GO:0005764;GO:0005813;GO:0019003;GO:0046982;GO:0051020;GO:0071233;GO:1904263;GO:1990253	K16186	-	ras-related GTP-binding protein D isoform X1 [Ovis aries]	101114114
KRT13	-2.63433	-0.973628	0.0257344	0.356531	Down Regulation	NC_056064.1	41449561	41454104	-	1662	KRT13	-	K07604	-	keratin, type I cytoskeletal 13 [Ovis aries]	101117431
GPRC5C	-0.767539	2.05649	0.0257699	0.356531	Nodiff	NC_056064.1	56277182	56294346	-	6239	GPRC5C	GO:0004930;GO:0005886;GO:0016021	K04620	-	G-protein coupled receptor family C group 5 member C isoform X1 [Ovis aries]	101105426
VWA5B2	-0.394067	5.14507	0.0257764	0.356531	Nodiff	NC_056054.1	203718401	203731106	-	4862	VWA5B2	-	K24510	-	von Willebrand factor A domain-containing protein 5B2 isoform X1 [Ovis aries]	101107661
RNF152	-0.473851	4.66863	0.0257897	0.356531	Nodiff	NC_056076.1	60620248	60700838	-	8368	RNF152	-	K15705	[EC:2.3.2.27]	E3 ubiquitin-protein ligase RNF152 [Ovis aries]	106991878
H6PD	-0.41122	4.85277	0.025791	0.356531	Nodiff	NC_056065.1	43463931	43504253	-	8786	H6PD	GO:0004345;GO:0005788;GO:0006006;GO:0009051;GO:0017057;GO:0050661;GO:2000064	K13937	-	GDH/6PGL endoplasmic bifunctional protein isoform X1 [Ovis aries]	101114124
TPK1	0.640485	2.18953	0.0258739	0.357415	Nodiff	NC_056057.1	108871011	109263704	-	1867	TPK1	GO:0004788;GO:0005524;GO:0006772;GO:0009229;GO:0016301;GO:0030975;GO:0042802	K00949	[EC:2.7.6.2]	thiamin pyrophosphokinase 1 isoform X1 [Ovis aries]	101119979
ANGPT4	-0.91397	1.63839	0.025958	0.358315	Nodiff	NC_056066.1	59854076	59900701	+	3890	ANGPT4	GO:0001525;GO:0005615;GO:0007219;GO:0016525;GO:0030297;GO:0030971;GO:0043066;GO:0043536;GO:0043537;GO:0045766;GO:0071456	K05467	-	angiopoietin-4 [Ovis aries]	101107460
BMPR1A	-0.368287	5.37045	0.0260294	0.359039	Nodiff	NC_056078.1	40433864	40578120	+	5726	BMPR1A	GO:0001649;GO:0001701;GO:0001707;GO:0001756;GO:0001880;GO:0002053;GO:0002062;GO:0003148;GO:0003183;GO:0003186;GO:0003215;GO:0003222;GO:0003223;GO:0003272;GO:0005524;GO:0005901;GO:0006955;GO:0007398;GO:0009897;GO:0009950;GO:0010629;GO:0010862;GO:0014032;GO:0014912;GO:0016021;GO:0019827;GO:0021983;GO:0021998;GO:0030324;GO:0030501;GO:0032915;GO:0035137;GO:0035912;GO:0036122;GO:0042475;GO:0042733;GO:…	K04673	[EC:2.7.11.30]	bone morphogenetic protein receptor type-1A precursor [Ovis aries]	101112282
DPP4	-1.25605	1.3878	0.0260838	0.359187	Down Regulation	NC_056055.1	147778852	147859788	+	3633	DPP4	GO:0001618;GO:0001662;GO:0001666;GO:0002020;GO:0004252;GO:0007155;GO:0008239;GO:0008284;GO:0009986;GO:0010716;GO:0016324;GO:0030139;GO:0031258;GO:0031295;GO:0033632;GO:0035641;GO:0036343;GO:0042110;GO:0042803;GO:0043542;GO:0045121;GO:0045499;GO:0046581;GO:0090024	K01278	[EC:3.4.14.5]	dipeptidyl peptidase 4 isoform X1 [Ovis aries]	100170324
IFIT5	-0.374618	4.74176	0.0260909	0.359187	Nodiff	NC_056075.1	10907862	10917695	+	3065	IFIT5	GO:0000049;GO:0000339;GO:0003690;GO:0008266;GO:0008385;GO:0015629;GO:0032587;GO:0043123;GO:0045071;GO:0045177;GO:0051607	K24850	-	interferon-induced protein with tetratricopeptide repeats 5 [Ovis aries]	101102441
MCF2L2	-0.403756	4.57037	0.0260971	0.359187	Nodiff	NC_056054.1	204444714	204732435	+	11830	MCF2L2	GO:0005085	K20685	-	probable guanine nucleotide exchange factor MCF2L2 isoform X1 [Ovis aries]	101109765
FOSL1	0.872724	0.954495	0.0261389	0.3595	Nodiff	NC_056074.1	40441166	40449868	-	3817	FOSL1	GO:0000978;GO:0001701;GO:0003700;GO:0005654;GO:0007296;GO:0031668;GO:0060674;GO:1902895;GO:2000144	-	-	fos-related antigen 1 [Ovis aries]	101111137
LAT	-1.03536	0.428621	0.0262098	0.360214	Down Regulation	NC_056077.1	26375319	26380320	-	2061	LAT	GO:0001772;GO:0002260;GO:0005794;GO:0005911;GO:0006954;GO:0006955;GO:0007229;GO:0007265;GO:0008180;GO:0010467;GO:0016021;GO:0019722;GO:0019901;GO:0030159;GO:0045860;GO:0050863	K07362	-	linker for activation of T-cells family member 1 isoform X1 [Ovis aries]	101110725
TMEM59L	0.327238	9.41846	0.0263368	0.361679	Nodiff	NC_056058.1	4397750	4403308	-	1629	TMEM59L	GO:0000139;GO:0016021	-	-	transmembrane protein 59-like isoform X1 [Ovis aries]	101108652
FIBCD1	0.76663	4.12963	0.0263708	0.361679	Nodiff	NC_056056.1	5736659	5768801	+	1880	FIBCD1	GO:0008061;GO:0016020	-	-	fibrinogen C domain-containing protein 1 [Ovis aries]	101122684
LOC114113001	-1.96555	0.627841	0.0263738	0.361679	Down Regulation	NC_056055.1	85693649	85695066	+	1418	LOC114113001	-	-	-	annexin A1-like [Ovis aries]	114113001
MRAP2	0.743834	2.74259	0.0264299	0.361953	Nodiff	NC_056061.1	52686454	52740153	-	1864	MRAP2	GO:0005789;GO:0005886;GO:0006112;GO:0007631;GO:0016021;GO:0030545;GO:0031780;GO:0031781;GO:0031782;GO:0031783;GO:0042802;GO:0070996;GO:0072659;GO:0097009;GO:0106071;GO:0106072;GO:1903077	-	-	melanocortin-2 receptor accessory protein 2 [Ovis aries]	101117592
ITGA9	-0.397895	4.8471	0.0264416	0.361953	Nodiff	NC_056072.1	10934070	11302819	+	7942	ITGA9	GO:0007155;GO:0007229;GO:0008305	K06585	-	integrin alpha-9 [Ovis aries]	101109832
CBLN3	-0.741103	1.59166	0.0264563	0.361953	Nodiff	NC_056060.1	20559766	20565393	+	5038	CBLN3	GO:0005615;GO:0045202	K24235	-	cerebellin-3 [Ovis aries]	101112982
BBOF1	-0.693904	2.56555	0.026499	0.361953	Nodiff	NC_056060.1	83474379	83504100	+	3668	BBOF1	GO:0005737;GO:0036064	-	-	basal body-orientation factor 1 isoform X2 [Ovis aries]	101105921
EFCAB6	-0.577152	3.06915	0.0265001	0.361953	Nodiff	NC_056056.1	220189503	220456215	-	5133	EFCAB6	GO:0005509;GO:0005654	K23851	-	EF-hand calcium-binding domain-containing protein 6 isoform X1 [Ovis aries]	101117152
TNFRSF18	3.58544	-1.96614	0.0265116	0.361953	Up Regulation	NC_056065.1	50612252	50615283	+	1096	TNFRSF18	GO:0005031;GO:0005887;GO:0043066	K05154	-	tumor necrosis factor receptor superfamily member 18 isoform X1 [Ovis aries]	101108672
USP5	0.297072	7.09604	0.0265448	0.361953	Nodiff	NC_056056.1	209423616	209437019	-	3203	USP5	GO:0004843;GO:0006511;GO:0008270;GO:0032436;GO:0043130;GO:0071108	K11836	[EC:3.4.19.12]	ubiquitin carboxyl-terminal hydrolase 5 isoform X1 [Ovis aries]	101109954
TMEM9	0.337595	6.10442	0.0265491	0.361953	Nodiff	NC_056065.1	79076770	79089325	-	1288	TMEM9	GO:0005765;GO:0016021	-	-	proton-transporting V-type ATPase complex assembly regulator TMEM9 [Ovis aries]	101103661
FOXB1	5.10916	-2.04973	0.026582	0.361953	Up Regulation	NC_056060.1	48396444	48399510	-	2789	FOXB1	GO:0001655;GO:0001756;GO:0003700;GO:0005634;GO:0007412;GO:0007595;GO:0008542;GO:0021510;GO:0021794;GO:0021855;GO:0022029;GO:0033504;GO:0043524;GO:0061030;GO:0061374;GO:0061379;GO:0061381;GO:1990837	K09395	-	forkhead box protein B1 [Ovis aries]	101114446
LOC121817533	4.24513	-2.51406	0.0266005	0.361953	Up Regulation	NC_056074.1	44628092	44640578	-	1315	LOC121817533	-	-	-	actin-1-like [Ovis aries]	121817533
SEMA5A	-0.660994	7.04161	0.0266043	0.361953	Nodiff	NC_056069.1	63756416	64313563	+	10853	SEMA5A	GO:0016021;GO:0030154;GO:0030215	K06841	-	semaphorin-5A [Ovis aries]	101123150
SCRT1	-0.624996	7.87804	0.0266727	0.362217	Nodiff	NC_056062.1	13550591	13556538	+	3997	SCRT1	GO:0000977;GO:0001227;GO:0016604;GO:2001222	K09219	-	transcriptional repressor scratch 1 [Ovis aries]	101109103
SNTG1	-0.410051	5.53758	0.0266747	0.362217	Nodiff	NC_056062.1	33296035	33701141	+	2770	SNTG1	GO:0005198;GO:0005737;GO:0005856;GO:0008022;GO:0032587	K24065	-	gamma-1-syntrophin [Ovis aries]	101112575
LOC101115115	1.56802	1.56434	0.0267068	0.362217	Up Regulation	NC_056057.1	41861049	41968317	-	3573	LOC101115115	GO:0005794;GO:0006955;GO:0007155;GO:0007166;GO:0016021;GO:0016324	K06259	-	platelet glycoprotein 4 [Ovis aries]	101115115
CDC42EP4	-0.382873	6.70739	0.0267316	0.362217	Nodiff	NC_056064.1	57233076	57253715	+	19276	CDC42EP4	GO:0005886;GO:0005912;GO:0007266;GO:0008360;GO:0012505;GO:0015629;GO:0015630;GO:0031274;GO:0045335;GO:0071346	-	-	cdc42 effector protein 4 [Ovis aries]	101107208
KLF10	0.479049	4.90584	0.0267362	0.362217	Nodiff	NC_056062.1	74720195	74726275	+	2925	KLF10	GO:0000978;GO:0001046;GO:0001228;GO:0005634;GO:0007623;GO:0009267;GO:0030282;GO:0035019;GO:0045672;GO:0045892	K09209	-	Krueppel-like factor 10 [Ovis aries]	101104073
LOC101111528	-0.460987	4.10532	0.0267387	0.362217	Nodiff	NC_056055.1	220757385	220797719	+	1877	LOC101111528	-	K00488	[EC:1.14.15.15]	sterol 26-hydroxylase, mitochondrial [Ovis aries]	101111528
DCLRE1C	-0.706196	1.63919	0.026799	0.362774	Nodiff	NC_056066.1	28897803	28935183	-	3607	DCLRE1C	GO:0000014;GO:0000723;GO:0005654;GO:0005794;GO:0006302;GO:0008409;GO:0010212;GO:0030183;GO:0033151;GO:0070419	K10887	[EC:3.1.-.-]	protein artemis isoform X1 [Ovis aries]	101108937
REM2	1.17362	2.15305	0.0268423	0.363101	Up Regulation	NC_056060.1	21762148	21767710	-	3031	REM2	GO:0003924;GO:0005525;GO:0005886;GO:0007165	K07848	-	GTP-binding protein REM 2 isoform X1 [Ovis aries]	101104154
LOC101108131	-0.410845	7.47712	0.0269091	0.363744	Nodiff	NC_056058.1	15518364	15554555	+	5063	LOC101108131	GO:0004866;GO:0005615;GO:0006954;GO:0006957;GO:0006958	K03990	-	complement C3 [Ovis aries]	101108131
CCDC136	-0.660234	6.44781	0.0269693	0.364298	Nodiff	NC_056057.1	94460815	94488895	+	8103	CCDC136	GO:0016021	-	-	coiled-coil domain-containing protein 136 isoform X1 [Ovis aries]	101112476
SERPINB1	0.590028	4.65752	0.0270427	0.365028	Nodiff	NC_056073.1	49926140	49934854	+	2095	SERPINB1	GO:0004867;GO:0005615;GO:0032691;GO:0036464;GO:0044342	K23425	-	leukocyte elastase inhibitor [Ovis aries]	101110712
NSG1	0.305348	7.24672	0.0270994	0.365337	Nodiff	NC_056059.1	105379306	105413849	-	2404	NSG1	GO:0001881;GO:0005770;GO:0005783;GO:0006915;GO:0007212;GO:0016021;GO:0016328;GO:0032051;GO:0042982;GO:0045211;GO:0048268;GO:0098887;GO:0098978;GO:0099003;GO:0099627	-	-	neuronal vesicle trafficking-associated protein 1 [Ovis aries]	101103398
LIX1	1.36732	0.597538	0.0271105	0.365337	Up Regulation	NC_056058.1	94157146	94212852	-	3760	LIX1	-	-	-	protein limb expression 1 homolog [Ovis aries]	101111019
SLC38A4	-1.15654	0.332452	0.0271235	0.365337	Down Regulation	NC_056056.1	139687474	139768916	+	4109	SLC38A4	GO:0016021	K14991	-	sodium-coupled neutral amino acid transporter 4 isoform X1 [Ovis aries]	101111619
ST8SIA4	-0.407509	4.8755	0.0271703	0.365707	Nodiff	NC_056058.1	97607952	97714480	-	5488	ST8SIA4	GO:0001574;GO:0003828;GO:0005794;GO:0006486;GO:0006491;GO:0009311;GO:0016021	K06614	[EC:2.4.99.-]	CMP-N-acetylneuraminate-poly-alpha-2,8-sialyltransferase isoform X1 [Ovis aries]	101112314
C14H16orf86	2.56196	-2.11968	0.0272079	0.36578	Up Regulation	NC_056067.1	34778414	34780379	+	1333	C14H16orf86	-	-	-	uncharacterized protein C16orf86 homolog [Ovis aries]	101115393
ZNF143	-0.507506	3.42753	0.0272437	0.36578	Nodiff	NC_056068.1	42822627	42883227	-	2623	ZNF143	GO:0000978;GO:0001228	K20828	-	zinc finger protein 143 isoform X1 [Ovis aries]	101104778
HCN1	-0.442033	5.85581	0.0272495	0.36578	Nodiff	NC_056069.1	29254337	29705331	+	4033	HCN1	GO:0005222;GO:0005248;GO:0005249;GO:0030424;GO:0030425;GO:0030552;GO:0042391;GO:0042802;GO:0045176;GO:0046549;GO:0051289;GO:0071320;GO:0098855	K04954	-	potassium/sodium hyperpolarization-activated cyclic nucleotide-gated channel 1 [Ovis aries]	101115314
ACTG1	0.29038	10.3145	0.0272531	0.36578	Nodiff	NC_056064.1	50756070	50758924	+	1960	ACTG1	GO:0001525;GO:0001738;GO:0005200;GO:0005522;GO:0005856;GO:0005886;GO:0005925;GO:0010628;GO:0030016;GO:0030335;GO:0031625;GO:0031941;GO:0042802;GO:0043296;GO:0044305;GO:0045214;GO:0045335;GO:0048488;GO:0051492;GO:0051893;GO:0070062;GO:0071346;GO:0090303;GO:0097433;GO:0098685;GO:0120192;GO:0120220;GO:0150111;GO:1902396	K05692	-	actin, cytoplasmic 2 [Ovis aries]	443340
LOC101116121	-0.47353	4.361	0.0272824	0.365912	Nodiff	NC_056079.1	15434043	15449572	+	3792	LOC101116121	-	K07427	[EC:1.14.14.79]	cytochrome P450 4V2 [Ovis aries]	101116121
LOC105609073	-2.01761	-0.903626	0.0273262	0.366241	Down Regulation	NC_056062.1	28602601	28602888	+	288	LOC105609073	-	-	-	mitochondrial import inner membrane translocase subunit Tim8 A-like [Ovis aries]	105609073
PADI3	1.38029	0.574672	0.0273579	0.366406	Up Regulation	NC_056055.1	248978861	249008036	-	2032	PADI3	GO:0004668;GO:0005509;GO:0005737;GO:0018101	K01481	[EC:3.5.3.15]	protein-arginine deiminase type-3 [Ovis aries]	443369
FAM43A	-0.588512	4.04753	0.0274034	0.366452	Nodiff	NC_056054.1	193684951	193687975	-	3025	FAM43A	-	-	-	protein FAM43A [Ovis aries]	101105543
MYH1	2.21404	0.388757	0.0274233	0.366452	Up Regulation	NC_056064.1	29281705	29306036	-	6140	MYH1	-	K24220	-	myosin-1 isoform X1 [Ovis aries]	442994
SKA1	-1.33295	-0.738082	0.0274289	0.366452	Down Regulation	NC_056076.1	50300324	50316048	+	1629	SKA1	GO:0000278;GO:0000940;GO:0005876;GO:0007059;GO:0008017;GO:0031110;GO:0051301	-	-	spindle and kinetochore-associated protein 1 [Ovis aries]	101117037
TDRD6	-1.16584	0.578447	0.0274388	0.366452	Down Regulation	NC_056073.1	19863592	19875092	+	6952	TDRD6	-	K18405	-	tudor domain-containing protein 6 [Ovis aries]	101116263
SOSTDC1	0.809098	0.924802	0.0275007	0.367019	Nodiff	NC_056057.1	25942282	25946495	-	1699	SOSTDC1	GO:0005615;GO:0007389;GO:0010454;GO:0016055;GO:0030514;GO:0031069;GO:0036122;GO:0042475;GO:0045662;GO:0060648;GO:0090090;GO:0098821;GO:2000016	-	-	sclerostin domain-containing protein 1 [Ovis aries]	101104056
FSTL5	0.562696	4.65121	0.0275923	0.367982	Nodiff	NC_056070.1	36479642	37416659	+	4816	FSTL5	GO:0005509;GO:0005576	K23915	-	follistatin-related protein 5 isoform X1 [Ovis aries]	101105281
SLC29A4	0.748514	3.03026	0.0276274	0.368191	Nodiff	NC_056077.1	39389382	39402212	-	3209	SLC29A4	GO:0005326;GO:0005337;GO:0005342;GO:0008504;GO:0015101;GO:0015562;GO:0016021;GO:0016323;GO:0016324;GO:0019534;GO:0042910;GO:0051610;GO:0051615;GO:0051620;GO:0051625;GO:0090494;GO:0098793;GO:0140115	K03323	-	equilibrative nucleoside transporter 4 [Ovis aries]	101108981
AHCY	0.490959	6.08119	0.0276567	0.368321	Nodiff	NC_056066.1	63683003	63698683	-	2140	AHCY	GO:0004013;GO:0006730	K01251	[EC:3.3.1.1]	adenosylhomocysteinase [Ovis aries]	101112245
FBXO24	-1.08141	-0.466696	0.027683	0.368336	Down Regulation	NC_056077.1	36392306	36401450	-	2182	FBXO24	-	K10304	-	F-box only protein 24 [Ovis aries]	101104291
YWHAZ	0.29622	9.59769	0.0276968	0.368336	Nodiff	NC_056062.1	76344800	76378668	+	3429	YWHAZ	GO:0006468;GO:0007165;GO:0042470;GO:0070372	K16197	-	14-3-3 protein zeta/delta [Ovis aries]	780452
ALPK1	-0.658566	2.29565	0.027813	0.369366	Nodiff	NC_056059.1	13498034	13613365	-	7158	ALPK1	GO:0002753;GO:0004674;GO:0005524;GO:0005829;GO:0043123;GO:0045087;GO:0048029	K08868	-	alpha-protein kinase 1 isoform X1 [Ovis aries]	101119049
LOC101119153	-2.69032	-1.82958	0.0278133	0.369366	Down Regulation	NC_056067.1	62390061	62411816	-	2204	LOC101119153	-	-	-	uncharacterized protein LOC101119153 isoform X1 [Ovis aries]	101119153
TRPV2	0.372269	5.39401	0.0278516	0.369615	Nodiff	NC_056064.1	32975922	32996753	-	4680	TRPV2	GO:0005262;GO:0009408;GO:0009986;GO:0016021;GO:0032584;GO:0044295;GO:0044297;GO:0045773;GO:0090280;GO:0120162	K04971	-	transient receptor potential cation channel subfamily V member 2 [Ovis aries]	101117259
RHBDL2	-1.23111	0.00909184	0.0279392	0.370285	Down Regulation	NC_056054.1	13607041	13667889	-	1427	RHBDL2	GO:0004252;GO:0005886;GO:0016021	K02857	[EC:3.4.21.105]	rhomboid-related protein 2 [Ovis aries]	101117975
EDARADD	0.994222	0.451697	0.0279412	0.370285	Nodiff	NC_056078.1	8444272	8510150	+	3630	EDARADD	GO:0007165	K23324	-	ectodysplasin-A receptor-associated adapter protein [Ovis aries]	101115598
LOC106990117	-0.810318	2.31247	0.0282149	0.373045	Nodiff	NC_056073.1	26867934	26872024	+	1517	LOC106990117	-	K06751	-	BOLA class I histocompatibility antigen, alpha chain BL3-7-like isoform X1 [Ovis aries]	106990117
SOX12	0.382097	5.23516	0.0282175	0.373045	Nodiff	NC_056066.1	60355254	60360150	-	4897	SOX12	-	K09268	-	transcription factor SOX-12 [Ovis aries]	105606202
ITIH1	-1.97167	-1.79922	0.0282435	0.373045	Down Regulation	NC_056072.1	48188565	48202949	-	2890	ITIH1	GO:0004867;GO:0005576;GO:0030212	K19014	-	inter-alpha-trypsin inhibitor heavy chain H1 isoform X1 [Ovis aries]	101109489
MCEMP1	2.30597	-1.37357	0.0282465	0.373045	Up Regulation	NC_056058.1	14253138	14255909	+	1332	MCEMP1	-	-	-	mast cell-expressed membrane protein 1 isoform X1 [Ovis aries]	101102309
KERA	-2.02076	-1.94456	0.0282521	0.373045	Down Regulation	NC_056056.1	127466168	127473668	-	2158	KERA	GO:0061303	K08123	-	keratocan [Ovis aries]	101112715
SHISA3	1.26406	3.72919	0.0282747	0.373045	Up Regulation	NC_056059.1	61937963	61943101	+	2305	SHISA3	GO:0016021;GO:0090090	-	-	protein shisa-3 homolog [Ovis aries]	101119048
LOC114118057	-2.22545	-0.684218	0.0282927	0.373045	Down Regulation	NC_056067.1	62056925	62067408	-	1938	LOC114118057	-	K13865	-	cationic amino acid transporter 3-like [Ovis aries]	114118057
RAX2	-1.72741	-1.76202	0.0283073	0.373045	Down Regulation	NC_056058.1	18003278	18007189	+	3302	RAX2	GO:0000978;GO:0001228;GO:0005634	K09333	-	retina and anterior neural fold homeobox protein 2 [Ovis aries]	101117417
LOC114117223	3.79698	-1.43009	0.0283885	0.373614	Up Regulation	NC_056065.1	38419527	38420267	+	741	LOC114117223	-	-	-	ribosomal protein 63, mitochondrial [Ovis aries]	114117223
TTC34	3.56969	-0.852309	0.02839	0.373614	Up Regulation	NC_056065.1	49548932	49572912	+	5287	TTC34	-	K24947	-	tetratricopeptide repeat protein 34 [Ovis aries]	101120260
PKP2	-0.710748	2.3817	0.0284297	0.373876	Nodiff	NC_056056.1	182513473	182604604	+	3088	PKP2	GO:0002159;GO:0005080;GO:0005654;GO:0005886;GO:0014704;GO:0019215;GO:0045110;GO:0045294;GO:0048496;GO:0055010;GO:0060090;GO:0072659;GO:0086005;GO:0086019;GO:0086073;GO:0086091;GO:0098911	K12642	-	plakophilin-2 [Ovis aries]	101104733
RPS6KA4	0.351295	5.4655	0.0285237	0.373943	Nodiff	NC_056074.1	39098494	39112421	+	3128	RPS6KA4	GO:0000287;GO:0005524;GO:0005654;GO:0005829;GO:0033129;GO:0035066;GO:0035556;GO:0043987;GO:0043988;GO:0045944;GO:0070498;GO:0106310;GO:0106311	-	-	ribosomal protein S6 kinase alpha-4 [Ovis aries]	101117122
ZNF436	0.316357	5.54476	0.0285263	0.373943	Nodiff	NC_056055.1	243214718	243223830	+	4818	ZNF436	GO:0005654;GO:0005829;GO:0006355;GO:0046872	K09228	-	zinc finger protein 436 isoform X1 [Ovis aries]	101121324
LOC114110282	-0.708597	3.99095	0.0285339	0.373943	Nodiff	NC_056075.1	51089369	51096408	-	5185	LOC114110282	-	-	-	sperm flagellar protein 1-like isoform X1 [Ovis aries]	114110282
RRBP1	-0.317279	5.78837	0.0285348	0.373943	Nodiff	NC_056066.1	37575566	37623004	-	5570	RRBP1	GO:0015031;GO:0030176	K14000	-	ribosome-binding protein 1 isoform X1 [Ovis aries]	101121793
FUT1	1.20129	1.44177	0.0285545	0.373943	Up Regulation	NC_056067.1	55125090	55127557	-	1939	FUT1	GO:0005975;GO:0006486;GO:0008107;GO:0010595;GO:0032580;GO:1903672;GO:1904906	K00718	[EC:2.4.1.69]	galactoside alpha-(1,2)-fucosyltransferase 1 isoform X1 [Ovis aries]	101108248
CCR5	-0.95815	1.27253	0.0285827	0.373943	Nodiff	NC_056072.1	53019779	53024658	-	3144	CCR5	GO:0000165;GO:0003779;GO:0005768;GO:0006935;GO:0006954;GO:0006955;GO:0007267;GO:0009897;GO:0014808;GO:0016021;GO:0016493;GO:0019722;GO:0042802;GO:0070723;GO:0071222;GO:0071791	K04180	-	C-C chemokine receptor type 5 [Ovis aries]	101117453
LOC101117493	-2.61041	-2.16023	0.0285895	0.373943	Down Regulation	NC_056056.1	104558757	104572728	-	1083	LOC101117493	-	-	-	myelin and lymphocyte protein-like [Ovis aries]	101117493
LOC101118066	2.3428	-2.20753	0.0285929	0.373943	Up Regulation	NC_056074.1	44598727	44617048	-	4842	LOC101118066	-	-	-	actin, cytoskeletal 3-like [Ovis aries]	101118066
ARAP3	-0.402525	4.35752	0.0287112	0.37519	Nodiff	NC_056058.1	50403854	50433433	-	6309	ARAP3	GO:0005096;GO:0005547;GO:0007165;GO:0043325;GO:0043547	K12490	-	arf-GAP with Rho-GAP domain, ANK repeat and PH domain-containing protein 3 isoform X1 [Ovis aries]	101105821
ENPP5	-0.33916	7.80831	0.0287467	0.37519	Nodiff	NC_056073.1	19352355	19364419	-	3903	ENPP5	GO:0000210;GO:0008270;GO:0016021	K18398	[EC:3.1.-.-]	ectonucleotide pyrophosphatase/phosphodiesterase family member 5 [Ovis aries]	101120026
RPH3A	-0.43983	8.24729	0.0287479	0.37519	Nodiff	NC_056070.1	61580614	61853258	-	5358	RPH3A	GO:0006886;GO:0016020;GO:0031267;GO:0046872;GO:0061669;GO:0098793	K19938	-	rabphilin-3A isoform X1 [Ovis aries]	101113886
OMD	-1.48268	-1.22341	0.0287757	0.375294	Down Regulation	NC_056055.1	28846326	28855003	+	2440	OMD	GO:0030500;GO:0062023	K08124	-	osteomodulin [Ovis aries]	105607080
FAM174B	0.440256	4.73734	0.0289916	0.37774	Nodiff	NC_056071.1	13744753	13784570	+	2286	FAM174B	GO:0005794;GO:0005886;GO:0007030;GO:0016021	-	-	membrane protein FAM174B [Ovis aries]	101114470
ARRDC2	0.966789	4.42362	0.0290455	0.37774	Nodiff	NC_056058.1	4943054	4951220	-	2891	ARRDC2	GO:0005886;GO:0031410	-	-	arrestin domain-containing protein 2 isoform X1 [Ovis aries]	101110324
MMP13	1.9808	-1.91364	0.0290511	0.37774	Up Regulation	NC_056068.1	5380854	5391497	+	1416	MMP13	GO:0001958;GO:0003417;GO:0004222;GO:0005576;GO:0008270;GO:0022617;GO:0030282;GO:0030574;GO:0031012	K07994	[EC:3.4.24.-]	collagenase 3 precursor [Ovis aries]	443113
ERC2	0.36638	6.50193	0.0290517	0.37774	Nodiff	NC_056072.1	44644155	45645828	+	7207	ERC2	GO:0016082;GO:0098831;GO:0098882;GO:0098978;GO:0098982	K19878	-	ERC protein 2 isoform X1 [Ovis aries]	101105111
LOC121817428	-1.13699	2.20807	0.029089	0.37774	Down Regulation	NC_056073.1	20835925	20845837	-	9814	LOC121817428	-	-	-	patched domain-containing protein 4 [Ovis aries]	121817428
C1QL3	0.843606	4.31024	0.0291344	0.37774	Nodiff	NC_056066.1	30381588	30391491	-	4080	C1QL3	-	K23284	-	complement C1q-like protein 3 [Ovis aries]	101118208
FAM184A	-0.355513	5.05133	0.0291416	0.37774	Nodiff	NC_056061.1	19221898	19344749	+	5792	FAM184A	-	-	-	protein FAM184A isoform X1 [Ovis aries]	101123047
LOC101119218	-1.11589	1.56132	0.0291438	0.37774	Down Regulation	NC_056060.1	12133984	12149745	-	4441	LOC101119218	GO:0005615;GO:0010629;GO:0043569;GO:0060392;GO:0062023;GO:0071560	K24436	-	cartilage intermediate layer protein 1 isoform X1 [Ovis aries]	101119218
MYL1	1.62746	-0.902903	0.0291462	0.37774	Up Regulation	NC_056055.1	211994546	212019753	-	1143	MYL1	GO:0005509;GO:0006936;GO:0008307;GO:0030016	K05738	-	myosin light chain 1/3, skeletal muscle isoform isoform X1 [Ovis aries]	101101869
A4GNT	-2.86088	-2.40188	0.0291629	0.37774	Down Regulation	NC_056054.1	251619895	251656576	+	5799	A4GNT	GO:0000139;GO:0006493;GO:0008375;GO:0050680	K08251	[EC:2.4.1.-]	alpha-1,4-N-acetylglucosaminyltransferase isoform X1 [Ovis aries]	101111851
RAB3IL1	-0.523061	3.39989	0.0292115	0.37811	Nodiff	NC_056074.1	36976420	36998035	-	2663	RAB3IL1	GO:0005085	K16779	-	guanine nucleotide exchange factor for Rab-3A isoform X1 [Ovis aries]	101109571
TMEM51	-0.447836	3.90639	0.029245	0.378285	Nodiff	NC_056065.1	51583499	51640476	-	3009	TMEM51	GO:0016021	-	-	transmembrane protein 51 [Ovis aries]	101111728
KLHL21	0.358164	6.21123	0.0292653	0.378288	Nodiff	NC_056065.1	46152523	46165595	+	4929	KLHL21	GO:0004842;GO:0005827;GO:0007049;GO:0031463;GO:0032465;GO:0035853;GO:0051301;GO:0097602	K10458	-	kelch-like protein 21 [Ovis aries]	101120765
NCAPH	-0.848904	0.558525	0.0293643	0.379098	Nodiff	NC_056056.1	104001578	104041219	-	2973	NCAPH	GO:0000796;GO:0005654;GO:0005829;GO:0007076;GO:0051301	-	-	condensin complex subunit 2 isoform X1 [Ovis aries]	101112636
MFSD13A	0.328631	5.22998	0.0293764	0.379098	Nodiff	NC_056075.1	22843335	22873116	+	6492	MFSD13A	GO:0016021	-	-	transmembrane protein 180 isoform X1 [Ovis aries]	101108179
CASP8	-0.605296	2.40924	0.029388	0.379098	Nodiff	NC_056055.1	203617067	203640999	+	2762	CASP8	GO:0005654;GO:0031265;GO:0031625;GO:0032731;GO:0034612;GO:0035877;GO:0036462;GO:0042802;GO:0042981;GO:0043123;GO:0043124;GO:0045651;GO:0051603;GO:0060546;GO:0071260;GO:0097110;GO:0097194;GO:0097199;GO:0097202;GO:0097342	K04398	[EC:3.4.22.61]	caspase-8 isoform X1 [Ovis aries]	101107334
SLC5A1	3.87377	-2.63665	0.0294103	0.379126	Up Regulation	NC_056070.1	70476907	70530505	+	2269	SLC5A1	GO:0005372;GO:0005412;GO:0005769;GO:0010035;GO:0015151;GO:0016021;GO:0016324;GO:0035377;GO:0048471;GO:0055056;GO:0098708;GO:0098719;GO:0150104	K14158	-	sodium/glucose cotransporter 1 [Ovis aries]	492300
SOX7	-1.17197	0.0326199	0.0294862	0.379589	Down Regulation	NC_056055.1	104631914	104636692	-	1288	SOX7	-	K09270	-	transcription factor SOX-7 [Ovis aries]	114113030
RAB26	0.412182	5.82896	0.0294863	0.379589	Nodiff	NC_056077.1	2199996	2205850	+	1814	RAB26	GO:0000139;GO:0003924;GO:0005525;GO:0019002;GO:0030667;GO:0035272;GO:0043001;GO:0045055;GO:0098993;GO:0099575	K07913	-	ras-related protein Rab-26 isoform X1 [Ovis aries]	101113902
KCTD4	0.583085	4.57641	0.0295328	0.379929	Nodiff	NC_056063.1	15714811	15716366	-	1556	KCTD4	GO:0051260	-	-	BTB/POZ domain-containing protein KCTD4 [Ovis aries]	101111108
EGFLAM	-1.10317	2.30336	0.0295821	0.380304	Down Regulation	NC_056069.1	36120188	36309384	-	4242	EGFLAM	GO:0005509;GO:0005539;GO:0005576;GO:0005604;GO:0005614;GO:0010811;GO:0019800;GO:0030198	K24341	-	pikachurin [Ovis aries]	101106626
NCAPG	0.944153	1.16195	0.0296292	0.380651	Nodiff	NC_056059.1	38007981	38052922	+	3241	NCAPG	GO:0000779;GO:0000796;GO:0005737;GO:0007076;GO:0051301	K06678	-	condensin complex subunit 3 [Ovis aries]	101121775
MYSM1	-0.343718	5.29671	0.0296691	0.380651	Nodiff	NC_056054.1	33371786	33414263	-	7298	MYSM1	GO:0003677;GO:0003713;GO:0004843;GO:0005654;GO:0005730;GO:0006338;GO:0008237;GO:0032991;GO:0035522;GO:0042393;GO:0045944;GO:0070122;GO:1903706	K11865	[EC:3.4.19.-]	deubiquitinase MYSM1 isoform X1 [Ovis aries]	101103520
LRPAP1	0.365512	7.05083	0.0296695	0.380651	Nodiff	NC_056059.1	116080658	116093982	+	1529	LRPAP1	GO:0005783;GO:0008201;GO:0048019;GO:0050750	K22290	-	alpha-2-macroglobulin receptor-associated protein isoform X1 [Ovis aries]	101121173
ESPNL	-0.588536	4.32698	0.0297097	0.380909	Nodiff	NC_056054.1	3171812	3205344	-	6812	ESPNL	-	K24047	-	espin-like protein isoform X4 [Ovis aries]	106990176
PPP2R3B	0.473417	4.24613	0.0297591	0.381283	Nodiff	NC_056080.1	7280427	7326315	+	3050	PPP2R3B	-	K11583	-	serine/threonine-protein phosphatase 2A regulatory subunit B'' subunit beta isoform X1 [Ovis aries]	101116812
HCN3	0.781025	2.2305	0.0298048	0.38161	Nodiff	NC_056054.1	105447938	105458081	+	3847	HCN3	GO:0005248;GO:0005249;GO:0005887;GO:0042391	K04956	-	potassium/sodium hyperpolarization-activated cyclic nucleotide-gated channel 3 isoform X1 [Ovis aries]	101106647
PAPLN	-0.671427	3.04133	0.029844	0.381854	Nodiff	NC_056060.1	82783938	82820876	+	6698	PAPLN	GO:0004867;GO:0005576	K23624	-	papilin isoform X1 [Ovis aries]	101103901
STKLD1	-0.615396	2.64592	0.0298796	0.381914	Nodiff	NC_056056.1	2648542	2666848	-	2630	STKLD1	-	K17546	-	serine/threonine kinase-like domain-containing protein STKLD1 [Ovis aries]	101112720
HDGFL2	0.30018	5.98696	0.0298906	0.381914	Nodiff	NC_056058.1	17439700	17455903	-	2331	HDGFL2	GO:0005634;GO:0030307	K25065	-	hepatoma-derived growth factor-related protein 2 isoform X1 [Ovis aries]	101114610
LRRC36	1.47456	0.303924	0.0299174	0.381914	Up Regulation	NC_056067.1	34504914	34561330	+	2580	LRRC36	-	K16594	-	leucine-rich repeat-containing protein 36 isoform X2 [Ovis aries]	101113262
FUS	0.289431	7.51487	0.0299295	0.381914	Nodiff	NC_056077.1	27782842	27792879	+	1784	FUS	-	K13098	-	RNA-binding protein FUS isoform X1 [Ovis aries]	101104799
ATOH8	-0.747484	1.35057	0.0300824	0.383562	Nodiff	NC_056056.1	57649038	57690201	+	2692	ATOH8	GO:0001704;GO:0001937;GO:0003700;GO:0005654;GO:0005737;GO:0010595;GO:0010629;GO:0030154;GO:0033613;GO:0035148;GO:0045603;GO:0045892;GO:0046983;GO:0051450;GO:0060395;GO:0070888;GO:1902895	K09084	-	protein atonal homolog 8 isoform X1 [Ovis aries]	101102971
RAB27B	0.368181	5.31899	0.0301079	0.383562	Nodiff	NC_056076.1	54430960	54610984	+	7248	RAB27B	GO:0003925;GO:0005525;GO:0005795;GO:0019003;GO:0019904;GO:0030140;GO:0031489;GO:0032585;GO:0042470;GO:0045921;GO:0071985	K07886	-	ras-related protein Rab-27B [Ovis aries]	101120036
POGLUT3	-0.500853	3.36452	0.0301421	0.383562	Nodiff	NC_056068.1	17837874	17874696	-	2166	POGLUT3	GO:0018242;GO:0035251;GO:0035252	-	-	protein O-glucosyltransferase 3 isoform X1 [Ovis aries]	114118385
C9H8orf76	0.560237	3.06242	0.0301545	0.383562	Nodiff	NC_056062.1	29600792	29615898	+	1625	C9H8orf76	-	-	-	uncharacterized protein C8orf76 homolog isoform X1 [Ovis aries]	101108578
MYO1E	-0.431767	4.85979	0.0301881	0.383562	Nodiff	NC_056060.1	49118689	49333680	+	4891	MYO1E	GO:0001570;GO:0001701;GO:0003094;GO:0003774;GO:0005516;GO:0005524;GO:0005903;GO:0005912;GO:0006807;GO:0006897;GO:0016459;GO:0016887;GO:0032836;GO:0035091;GO:0035166;GO:0045334;GO:0048008;GO:0051015;GO:0072015	K10356	-	unconventional myosin-Ie isoform X1 [Ovis aries]	101115463
TTC23L	1.38003	-0.0987682	0.0302248	0.383562	Up Regulation	NC_056069.1	39411175	39479973	-	4081	TTC23L	-	K24934	-	tetratricopeptide repeat protein 23-like [Ovis aries]	101118135
DMTN	0.30116	8.46448	0.0302348	0.383562	Nodiff	NC_056055.1	43527011	43553064	-	4926	DMTN	GO:0003779;GO:0005102;GO:0005829;GO:0005884;GO:0008360;GO:0010591;GO:0010763;GO:0010801;GO:0014069;GO:0014731;GO:0030194;GO:0030507;GO:0030863;GO:0031095;GO:0031253;GO:0031410;GO:0032956;GO:0033137;GO:0035584;GO:0035585;GO:0043621;GO:0048471;GO:0048821;GO:0050732;GO:0051489;GO:0051895;GO:0065003;GO:0070560;GO:0071277;GO:0071320;GO:0090315;GO:0090527;GO:1900025;GO:1900026;GO:1901731;GO:2001046	-	-	dematin isoform X1 [Ovis aries]	101117729
AKAP5	0.38619	6.69526	0.0302581	0.383562	Nodiff	NC_056060.1	74695504	74704269	+	6197	AKAP5	GO:0005516;GO:0007193;GO:0007194;GO:0008179;GO:0009898;GO:0010738;GO:0017124;GO:0030346;GO:0034237;GO:0035254;GO:0045121;GO:0045762;GO:0097110;GO:0098837;GO:1900273;GO:1905751	K16522	-	A-kinase anchor protein 5 [Ovis aries]	101109277
LOC101112469	1.23447	0.340799	0.0302602	0.383562	Up Regulation	NC_056056.1	134115870	134125045	-	5361	LOC101112469	GO:0045095	K07605	-	keratin, type II cuticular Hb1 [Ovis aries]	101112469
SEMA6B	0.37025	7.32031	0.0302615	0.383562	Nodiff	NC_056058.1	17366845	17395467	+	3988	SEMA6B	GO:0007411;GO:0016021;GO:0021766;GO:0030215	K06842	-	semaphorin-6B [Ovis aries]	101114108
LURAP1L	-0.72924	2.27114	0.0302999	0.383624	Nodiff	NC_056055.1	81267175	81315279	+	1735	LURAP1L	GO:0043123	-	-	leucine rich adaptor protein 1-like [Ovis aries]	101119958
CREG2	0.311884	7.67614	0.0303222	0.383624	Nodiff	NC_056056.1	100202989	100223952	+	5527	CREG2	GO:0005615;GO:0005783;GO:0005794	-	-	protein CREG2 [Ovis aries]	101110318
ZNF391	-1.06896	-0.38687	0.0303272	0.383624	Down Regulation	NC_056073.1	30203977	30212799	-	2186	ZNF391	-	-	-	zinc finger protein 391 [Ovis aries]	101121211
THOP1	0.351181	5.30022	0.0304219	0.384564	Nodiff	NC_056058.1	18683988	18698022	-	2554	THOP1	GO:0004222;GO:0046872	K01392	[EC:3.4.24.15]	thimet oligopeptidase [Ovis aries]	101119557
HCST	-1.72392	-1.37823	0.0305038	0.385153	Down Regulation	NC_056067.1	45897681	45899138	+	426	HCST	GO:0005102;GO:0006468;GO:0009986;GO:0014068;GO:0016021;GO:0043548;GO:0050776	K07988	-	hematopoietic cell signal transducer isoform X1 [Ovis aries]	101107544
MDM4	-0.409618	4.94509	0.0305293	0.385153	Nodiff	NC_056065.1	2098752	2148601	+	34086	MDM4	GO:0005634;GO:0043066;GO:0046872;GO:0071157	K10127	-	protein Mdm4 [Ovis aries]	101112914
LOC101104046	-0.563873	3.48032	0.0305463	0.385153	Nodiff	NW_024599802.1	27117	53143	-	2824	LOC101104046	GO:0015234;GO:0016021	K14610	-	thiamine transporter 2-like [Ovis aries]	101104046
DDA1	0.334648	5.96832	0.0305528	0.385153	Nodiff	NC_056058.1	5583007	5590841	-	1015	DDA1	GO:0000209;GO:0032434;GO:0080008	K11792	-	DET1- and DDB1-associated protein 1 [Ovis aries]	101112562
RTP4	-1.00792	1.68334	0.0305703	0.385153	Down Regulation	NC_056054.1	200706919	200710884	-	1617	RTP4	-	-	-	receptor-transporting protein 4 [Ovis aries]	100125352
PATL2	-0.71987	2.25033	0.0306104	0.385365	Nodiff	NC_056060.1	101049666	101059366	-	2587	PATL2	GO:0000290;GO:0000932;GO:0003723;GO:0005634;GO:0010607	K24823	-	protein PAT1 homolog 2 isoform X4 [Ovis aries]	101116735
LOC114118022	-2.85764	-2.02504	0.0306366	0.385365	Down Regulation	NC_056067.1	58849405	58852610	-	3204	LOC114118022	-	-	-	LOW QUALITY PROTEIN: uncharacterized protein LOC114118022, partial [Ovis aries]	114118022
LOC114110461	1.5704	-1.41171	0.0306482	0.385365	Up Regulation	NC_056076.1	2668942	2676211	+	4481	LOC114110461	-	-	-	collagen alpha-1(I) chain-like [Ovis aries]	114110461
POC1A	0.637035	2.27911	0.0307153	0.3857	Nodiff	NC_056072.1	48777312	48877297	+	2177	POC1A	GO:0000922;GO:0003431;GO:0005737;GO:0005813;GO:0005814;GO:0007052;GO:0007283;GO:0010825;GO:0036064;GO:1905515	K16482	-	POC1 centriolar protein homolog A isoform X1 [Ovis aries]	101113105
EP4C	-4.13967	-2.57073	0.0307371	0.3857	Down Regulation	NC_056056.1	208664859	208689556	-	3156	EP4C	-	-	-	LOW QUALITY PROTEIN: antigen WC1.1 [Ovis aries]	443151
CDKN2AIPNL	0.338182	5.27199	0.030749	0.3857	Nodiff	NC_056058.1	43604227	43610499	-	1714	CDKN2AIPNL	-	-	-	CDKN2AIP N-terminal-like protein isoform X1 [Ovis aries]	100135688
GLP1R	2.49066	3.07237	0.0307565	0.3857	Up Regulation	NC_056073.1	12928705	12969747	+	6600	GLP1R	GO:0004967;GO:0005887;GO:0007166;GO:0007189;GO:0007204;GO:0019933;GO:0044508	K04581	-	glucagon-like peptide 1 receptor isoform X1 [Ovis aries]	541609
LOC105603932	-0.676892	2.23494	0.0307805	0.385719	Nodiff	NC_056073.1	29536488	29567154	-	5510	LOC105603932	-	K09229	-	zinc finger protein 397-like isoform X1 [Ovis aries]	105603932
PSCA	-0.712212	2.32191	0.0308574	0.385719	Nodiff	NC_056062.1	14626589	14633535	-	6892	PSCA	-	-	-	LOW QUALITY PROTEIN: prostate stem cell antigen [Ovis aries]	105614078
MRPS5	0.34208	4.86068	0.030864	0.385719	Nodiff	NC_056056.1	104530265	104554451	+	1470	MRPS5	GO:0003723;GO:0003735;GO:0005840;GO:0006412;GO:1990904	K02988	-	28S ribosomal protein S5, mitochondrial isoform X1 [Ovis aries]	101117239
FNDC10	0.355795	4.9844	0.0308642	0.385719	Nodiff	NC_056065.1	50359796	50361841	+	1893	FNDC10	-	-	-	fibronectin type III domain-containing protein 10 [Ovis aries]	105616536
LOC443269	2.40986	-1.88422	0.0308916	0.385719	Up Regulation	NC_056067.1	34648565	34657899	-	1893	LOC443269	GO:0005184;GO:0005615;GO:0005796;GO:0007218;GO:0008343;GO:0009755;GO:0060259	K05231	-	agouti-related protein [Ovis aries]	443269
AFF2	0.510799	4.01045	0.030909	0.385719	Nodiff	NC_056080.1	86659934	87208574	-	13647	AFF2	GO:0002151;GO:0007611;GO:0010629;GO:0016021;GO:0016607;GO:0035063;GO:0043484	K15194	-	LOW QUALITY PROTEIN: AF4/FMR2 family member 2 [Ovis aries]	101116804
FBXO15	0.63891	4.11393	0.0309323	0.385719	Nodiff	NC_056076.1	4430132	4465499	+	2160	FBXO15	-	K10298	-	F-box only protein 15 [Ovis aries]	101101855
C1QL2	0.418719	3.99275	0.0309482	0.385719	Nodiff	NC_056055.1	184461055	184463783	-	2145	C1QL2	GO:0005576;GO:0032991;GO:0042802	K23284	-	complement C1q-like protein 2 [Ovis aries]	101118254
LOC101111669	-1.03755	0.15747	0.0309612	0.385719	Down Regulation	NC_056073.1	30807291	30817102	-	790	LOC101111669	-	K11251	-	histone H2A type 1-C [Ovis aries]	101111669
CFAP99	0.661086	1.9953	0.030962	0.385719	Nodiff	NC_056059.1	116946633	116988119	-	3283	CFAP99	-	-	-	cilia- and flagella-associated protein 99 [Ovis aries]	101102149
TOMM70	0.354735	7.00906	0.0310209	0.386199	Nodiff	NC_056054.1	165584852	165622889	-	3970	TOMM70	GO:0002218;GO:0002230;GO:0005739;GO:0032728;GO:0042981;GO:0098586	K17768	-	mitochondrial import receptor subunit TOM70 isoform X1 [Ovis aries]	101109499
LOC101111470	-0.419698	6.65797	0.0311109	0.387064	Nodiff	NC_056065.1	1038354	1052186	+	4106	LOC101111470	GO:0005201;GO:0007569;GO:0062023	K08125	-	prolargin [Ovis aries]	101111470
RPL39	-0.548303	4.98801	0.0311398	0.387115	Nodiff	NC_056080.1	114699458	114702812	+	381	RPL39	-	-	-	60S ribosomal protein L39 [Ovis aries]	121818182
PRSS22	-2.04691	-1.5735	0.0311559	0.387115	Down Regulation	NC_056077.1	2689622	2694641	+	1233	PRSS22	GO:0004252;GO:0005615;GO:0016504	K09626	[EC:3.4.21.-]	brain-specific serine protease 4 [Ovis aries]	101117723
HRH3	0.409763	6.60991	0.031242	0.387931	Nodiff	NC_056066.1	54699869	54704389	+	2472	HRH3	GO:0001505;GO:0004969;GO:0016021	K04151	-	histamine H3 receptor [Ovis aries]	101121700
MELK	1.319	-0.806507	0.0312656	0.387968	Up Regulation	NC_056055.1	51987307	52058661	-	2449	MELK	GO:0004715;GO:0005509;GO:0005524;GO:0005886;GO:0005938;GO:0008631;GO:0043065;GO:0046777;GO:0061351;GO:0106310;GO:0106311	K08799	[EC:2.7.11.1]	maternal embryonic leucine zipper kinase [Ovis aries]	101108986
ALX3	-1.64749	-0.583147	0.0313233	0.388289	Down Regulation	NC_056054.1	87368862	87378957	-	1876	ALX3	GO:0000981;GO:0005634;GO:0007389;GO:0035115;GO:0035116;GO:0042981;GO:0048701;GO:1990837	K09323	-	homeobox protein aristaless-like 3 [Ovis aries]	101104710
ART3	-1.51935	-0.448885	0.03135	0.388289	Down Regulation	NC_056059.1	91668264	91750740	+	3593	ART3	GO:0006471;GO:0106274;GO:0106275	K00775	[EC:2.4.2.31]	ecto-ADP-ribosyltransferase 3 isoform X1 [Ovis aries]	101108229
NPL	0.736859	3.45502	0.0313626	0.388289	Nodiff	NC_056065.1	63291183	63335117	+	4010	NPL	GO:0005737;GO:0005975;GO:0008747	K01639	[EC:4.1.3.3]	N-acetylneuraminate lyase isoform X1 [Ovis aries]	101104513
MYO6	-0.317212	6.31615	0.0313736	0.388289	Nodiff	NC_056061.1	2588051	2745672	+	5759	MYO6	GO:0003774;GO:0005524;GO:0005634;GO:0005794;GO:0005829;GO:0005902;GO:0005905;GO:0006897;GO:0007605;GO:0015031;GO:0016459;GO:0030136;GO:0030175;GO:0032587;GO:0048471;GO:0051015	K10358	-	unconventional myosin-VI isoform X1 [Ovis aries]	101110599
NFKB1	-0.433676	3.92951	0.0314098	0.388483	Nodiff	NC_056059.1	22538419	22663262	-	3917	NFKB1	GO:0000978;GO:0001227;GO:0001228;GO:0003682;GO:0005654;GO:0005739;GO:0005829;GO:0007165;GO:0008134;GO:0010956;GO:0032695;GO:0035994;GO:0042802;GO:0042805;GO:0050728;GO:0071222;GO:0071260;GO:0071316;GO:0071347;GO:0071354;GO:0071356;GO:0071359;GO:0090263;GO:1900127;GO:1904385;GO:2000630	K02580	-	nuclear factor NF-kappa-B p105 subunit isoform X1 [Ovis aries]	101108228
NRXN2	0.28297	8.64539	0.0314744	0.389027	Nodiff	NC_056074.1	39306086	39406395	-	7110	NRXN2	GO:0016021;GO:0030534;GO:0035176;GO:0042297;GO:0071625	-	-	neurexin-2-beta isoform X1 [Ovis aries]	101117889
CDK5RAP2	-0.363439	5.11327	0.0315183	0.389133	Nodiff	NC_056055.1	2939212	3120599	+	6654	CDK5RAP2	GO:0000132;GO:0000242;GO:0000976;GO:0001578;GO:0005516;GO:0005794;GO:0005829;GO:0007059;GO:0007099;GO:0007420;GO:0008017;GO:0008274;GO:0019901;GO:0022008;GO:0030054;GO:0031116;GO:0035371;GO:0043015;GO:0045665;GO:0045893;GO:0046600;GO:0048471;GO:0090266;GO:0097431	K16542	-	CDK5 regulatory subunit-associated protein 2 isoform X1 [Ovis aries]	101116809
UBXN2A	-0.377357	4.91899	0.031536	0.389133	Nodiff	NC_056056.1	31666344	31690217	+	4398	UBXN2A	GO:0005783;GO:0005801;GO:0005829;GO:0031396;GO:0033130;GO:0042176;GO:1990830	K24349	-	UBX domain-containing protein 2A [Ovis aries]	101105733
TSKU	-0.514854	3.73135	0.0315961	0.389133	Nodiff	NC_056068.1	54949398	54963113	+	2952	TSKU	GO:0005615;GO:0008203;GO:0010977;GO:0021540;GO:0021670;GO:0021766;GO:0021960;GO:0030178;GO:0032911;GO:0033344;GO:0042060;GO:0042632;GO:0042635;GO:0050431;GO:0060122;GO:0061073;GO:0097009;GO:1904761	K08130	-	tsukushi isoform X1 [Ovis aries]	101109738
MYOM3	0.775078	2.56316	0.0316051	0.389133	Nodiff	NC_056055.1	242539682	242592053	+	5757	MYOM3	GO:0031430;GO:0042803	K24495	-	myomesin-3 [Ovis aries]	101118423
LOC101102085	-0.855593	2.11083	0.0316181	0.389133	Nodiff	NC_056067.1	57691439	57743767	-	3081	LOC101102085	-	K24329	-	sialic acid-binding Ig-like lectin 14 isoform X1 [Ovis aries]	101102085
HSD17B8	0.38895	4.33821	0.0316236	0.389133	Nodiff	NC_056073.1	7545442	7547510	+	1045	HSD17B8	GO:0003857;GO:0004303;GO:0005740;GO:0005759;GO:0005886;GO:0006633;GO:0006703;GO:0008209;GO:0047025;GO:0047035;GO:0051290;GO:0070404	K13370	-	(3R)-3-hydroxyacyl-CoA dehydrogenase isoform X1 [Ovis aries]	101116612
JSRP1	4.15162	-2.52261	0.0316545	0.389133	Up Regulation	NC_056058.1	19195883	19199706	-	1207	JSRP1	-	-	-	junctional sarcoplasmic reticulum protein 1 [Ovis aries]	101108116
ADAMTS15	-0.616529	3.46588	0.0316605	0.389133	Nodiff	NC_056074.1	33918474	33943159	+	5750	ADAMTS15	GO:0004222;GO:0005615;GO:0007520;GO:0008201;GO:0008270;GO:0009986;GO:0022617;GO:0050840;GO:0062023	K08629	[EC:3.4.24.-]	A disintegrin and metalloproteinase with thrombospondin motifs 15 [Ovis aries]	101120284
PABPN1L	4.15024	-2.52272	0.0316681	0.389133	Up Regulation	NC_056067.1	13585373	13588443	-	1210	PABPN1L	GO:0003723	K14396	-	LOW QUALITY PROTEIN: embryonic polyadenylate-binding protein 2 [Ovis aries]	101108854
CALCR	0.926311	5.05046	0.0317092	0.389385	Nodiff	NC_056057.1	11558208	11671605	-	3777	CALCR	GO:0001669;GO:0004948;GO:0005886;GO:0005929;GO:0007166;GO:0007189;GO:0007204;GO:0016021;GO:0030279;GO:0030316;GO:0043488	K04576	-	calcitonin receptor [Ovis aries]	101113579
KLF3	-0.342349	5.14002	0.0317966	0.390064	Nodiff	NC_056059.1	58646816	58681972	+	5169	KLF3	GO:0000122;GO:0000977;GO:0005654	K15605	-	Krueppel-like factor 3 [Ovis aries]	101111966
VWC2L	-1.04004	0.858188	0.0318058	0.390064	Down Regulation	NC_056055.1	216392535	216393004	+	470	VWC2L	GO:0005615;GO:0030514;GO:0032281;GO:0045202;GO:0045666	K24521	-	von Willebrand factor C domain-containing protein 2-like [Ovis aries]	101104637
TMEM190	-0.867631	0.755413	0.0318434	0.390273	Nodiff	NC_056067.1	62892020	62897804	-	5158	TMEM190	GO:0002079;GO:0002244;GO:0016021;GO:0043621	-	-	transmembrane protein 190 isoform X1 [Ovis aries]	101120518
CACNA2D2	0.814692	5.20057	0.0318796	0.390463	Nodiff	NC_056072.1	49899848	50039277	+	5563	CACNA2D2	GO:0005245;GO:0005891;GO:0007528;GO:0034765;GO:0040014;GO:0046622;GO:0048747;GO:0060024	K04859	-	voltage-dependent calcium channel subunit alpha-2/delta-2 isoform X1 [Ovis aries]	101115165
LOC121819865	1.55737	-0.343349	0.0319551	0.390891	Up Regulation	NC_056059.1	14157996	14163671	+	2857	LOC121819865	-	-	-	uncharacterized protein LOC121819865 [Ovis aries]	121819865
NES	-0.366106	5.92787	0.0319559	0.390891	Nodiff	NC_056054.1	106630036	106639374	-	6280	NES	GO:0000086;GO:0005737;GO:0005882;GO:0019215;GO:0032091;GO:0043086;GO:0072089	K07609	-	nestin [Ovis aries]	101106557
SEC14L2	0.359002	7.96584	0.0319942	0.391063	Nodiff	NC_056070.1	69399658	69423607	+	7577	SEC14L2	-	-	-	SEC14-like protein 2 isoform X1 [Ovis aries]	101110876
BTBD11	-0.49749	4.99186	0.032073	0.391063	Nodiff	NC_056056.1	176181386	176505139	+	5836	BTBD11	GO:0060395	K10483	-	ankyrin repeat and BTB/POZ domain-containing protein BTBD11 isoform X1 [Ovis aries]	101103558
PRICKLE2	0.292769	7.52225	0.0320767	0.391063	Nodiff	NC_056072.1	37119489	37471052	+	8880	PRICKLE2	GO:0008270	K04511	-	prickle-like protein 2 isoform X1 [Ovis aries]	101106372
LOC101104449	-0.309878	6.29806	0.0320904	0.391063	Nodiff	NC_056054.1	246570302	246623520	-	7147	LOC101104449	-	K12842	-	U2 snRNP-associated SURP motif-containing protein isoform X1 [Ovis aries]	101104449
SPN	-1.02454	0.251851	0.0320937	0.391063	Down Regulation	NC_056077.1	27027656	27031200	-	3264	SPN	-	K06477	-	leukosialin [Ovis aries]	114110612
GPR84	-0.944331	-0.080081	0.0321295	0.391063	Nodiff	NC_056056.1	132194856	132196791	+	1503	GPR84	GO:0004930;GO:0016021	K08421	-	G-protein coupled receptor 84 [Ovis aries]	101119970
TMEM61	-3.9383	-2.63418	0.0321338	0.391063	Down Regulation	NC_056054.1	29358707	29372186	+	1334	TMEM61	GO:0016021	-	-	transmembrane protein 61 isoform X1 [Ovis aries]	101119272
LAMA5	-0.44141	4.84383	0.0321354	0.391063	Nodiff	NC_056066.1	54583061	54634489	+	11501	LAMA5	GO:0001658;GO:0001738;GO:0001755;GO:0001942;GO:0005178;GO:0005615;GO:0007229;GO:0007517;GO:0016020;GO:0016331;GO:0030155;GO:0030324;GO:0030334;GO:0031594;GO:0034446;GO:0042127;GO:0042475;GO:0043083;GO:0043259;GO:0045995;GO:0060271;GO:0060445;GO:0072659	K06240	-	laminin subunit alpha-5 [Ovis aries]	101121444
LOC101102230	-0.773436	2.38796	0.0321937	0.391346	Nodiff	NC_056057.1	41667753	41743177	-	2830	LOC101102230	GO:0005794;GO:0006955;GO:0007155;GO:0007166;GO:0016021;GO:0016324	K06259	-	platelet glycoprotein 4-like isoform X1 [Ovis aries]	101102230
UFC1	0.327731	5.60124	0.0322	0.391346	Nodiff	NC_056054.1	112601506	112605181	+	875	UFC1	GO:0061657;GO:0071569	K12165	-	ubiquitin-fold modifier-conjugating enzyme 1 [Ovis aries]	101102771
LOC101108092	-0.486786	3.98843	0.032257	0.391787	Nodiff	NC_056054.1	87032813	87046907	+	1172	LOC101108092	GO:0004364;GO:0006749	K00799	[EC:2.5.1.18]	glutathione S-transferase Mu 1 [Ovis aries]	101108092
ASPA	-0.498911	3.76678	0.0323109	0.39219	Nodiff	NC_056064.1	24094517	24111409	+	3001	ASPA	GO:0005829;GO:0016788;GO:0016811;GO:0042802;GO:0046872	K01437	[EC:3.5.1.15]	aspartoacylase isoform X1 [Ovis aries]	101121435
IRF1	-0.66013	3.46157	0.0323483	0.392206	Nodiff	NC_056058.1	19728513	19736191	+	2676	IRF1	GO:0000785;GO:0000978;GO:0001228;GO:0005634;GO:0005737;GO:0006915;GO:0007050;GO:0008285;GO:0032728;GO:0032735;GO:0034124;GO:0035458;GO:0043374;GO:0045590;GO:0045892;GO:0050776;GO:0051607;GO:0060333;GO:0071260;GO:2000564	K09444	-	interferon regulatory factor 1 [Ovis aries]	443136
CACNA1H	0.458409	5.62095	0.032365	0.392206	Nodiff	NC_056077.1	1463840	1520334	+	7859	CACNA1H	-	K04855	-	voltage-dependent T-type calcium channel subunit alpha-1H isoform X1 [Ovis aries]	101119120
MAB21L4	1.2986	-0.950276	0.0323745	0.392206	Up Regulation	NC_056054.1	813319	826245	+	3020	MAB21L4	-	-	-	protein mab-21-like 4 [Ovis aries]	101103205
PADI6	4.02603	-2.57792	0.0324126	0.392417	Up Regulation	NC_056055.1	248898531	248917373	-	2368	PADI6	GO:0004668;GO:0005509;GO:0007010;GO:0007028;GO:0018101;GO:0040016;GO:0043143;GO:0045111;GO:0060473	K01481	[EC:3.5.3.15]	protein-arginine deiminase type-6 [Ovis aries]	101107679
CD27	-1.79423	-0.847022	0.0324554	0.392684	Down Regulation	NC_056056.1	209767112	209772021	-	1314	CD27	GO:0004888;GO:0009897;GO:0016021;GO:0043027;GO:0045579;GO:0045582;GO:0046330;GO:0070233;GO:0097191	K05144	-	CD27 antigen isoform X1 [Ovis aries]	101114260
SLC10A6	-1.01646	0.0262898	0.0324997	0.392719	Down Regulation	NC_056059.1	102431725	102470889	-	3462	SLC10A6	GO:0005886;GO:0015293;GO:0016021;GO:0043250;GO:0043251	K14346	-	solute carrier family 10 member 6 [Ovis aries]	101121855
ADRA2C	0.71749	4.21062	0.0324999	0.392719	Nodiff	NC_056059.1	115882156	115884095	-	1940	ADRA2C	-	K04140	-	alpha-2C adrenergic receptor [Ovis aries]	100170319
LOC101116303	-0.351489	5.88599	0.0325466	0.393032	Nodiff	NC_056056.1	3085487	3116413	+	10856	LOC101116303	-	-	-	snRNA-activating protein complex subunit 4 isoform X1 [Ovis aries]	101116303
LOC121819718	0.624265	3.49914	0.0325949	0.393364	Nodiff	NC_056058.1	2071215	2071894	+	576	LOC121819718	-	-	-	cAMP-dependent protein kinase inhibitor alpha [Ovis aries]	121819718
LOC106991169	1.97823	-1.42799	0.0326271	0.393502	Up Regulation	NC_056058.1	49608138	49610664	+	2521	LOC106991169	-	-	-	LOW QUALITY PROTEIN: protocadherin alpha-10-like [Ovis aries]	106991169
MYBPH	-0.298591	7.46492	0.0326804	0.393893	Nodiff	NC_056065.1	742446	750703	-	1899	MYBPH	-	K24494	-	myosin-binding protein H [Ovis aries]	101110254
CTNNBL1	0.334825	5.40722	0.0327277	0.394212	Nodiff	NC_056066.1	66597539	66760336	+	2165	CTNNBL1	GO:0005634	K12864	-	beta-catenin-like protein 1 isoform X1 [Ovis aries]	780469
LOC101103517	2.75973	-2.40475	0.0327526	0.394262	Up Regulation	NC_056073.1	30641256	30655717	-	5793	LOC101103517	-	K06712	-	butyrophilin subfamily 1 member A1-like isoform X1 [Ovis aries]	101103517
CHGB	0.288637	9.17477	0.0328115	0.39472	Nodiff	NC_056066.1	47756131	47773318	+	2393	CHGB	GO:0005576;GO:0030141	K19991	-	secretogranin-1 isoform X1 [Ovis aries]	101115639
DNAJC22	1.70909	-0.952007	0.0328352	0.394753	Up Regulation	NC_056056.1	136888994	136892327	-	1603	DNAJC22	GO:0016021	K19370	-	dnaJ homolog subfamily C member 22 [Ovis aries]	101101970
PLAC8	-1.59766	-0.35308	0.0330364	0.39692	Down Regulation	NC_056059.1	98587044	98620663	-	756	PLAC8	GO:0003682;GO:0008284;GO:0009409;GO:0040015;GO:0042742;GO:0043066;GO:0045944;GO:0050873;GO:0120162	-	-	placenta-specific gene 8 protein [Ovis aries]	101117765
C4H7orf57	0.87072	0.394739	0.0330954	0.397376	Nodiff	NC_056057.1	8452165	8474120	-	1868	C4H7orf57	-	-	-	uncharacterized protein C7orf57 homolog [Ovis aries]	101108217
LOC101112563	-0.643505	2.0384	0.0331395	0.397653	Nodiff	NC_056058.1	12648348	12659043	+	5114	LOC101112563	-	-	-	intercellular adhesion molecule 1-like [Ovis aries]	101112563
LOC114115721	1.222	5.03109	0.0331678	0.39774	Up Regulation	NC_056060.1	53732590	53733136	+	547	LOC114115721	-	-	-	histidine triad nucleotide-binding protein 1-like [Ovis aries]	114115721
CLDN12	0.33348	5.1208	0.0332492	0.398464	Nodiff	NC_056057.1	8538144	8552040	+	3519	CLDN12	GO:0005923;GO:0016021;GO:0016328	-	-	claudin-12 [Ovis aries]	101109008
IFT172	-0.353671	5.74678	0.0332882	0.398678	Nodiff	NC_056056.1	34486925	34521367	-	5399	IFT172	GO:0001843;GO:0001947;GO:0007219;GO:0007224;GO:0007420;GO:0008544;GO:0009953;GO:0016485;GO:0021522;GO:0030992;GO:0031122;GO:0045879;GO:0045880;GO:0048596;GO:0050680;GO:0060021;GO:0060173;GO:0060348;GO:0061525;GO:0070986;GO:0097225;GO:0097228;GO:0097598;GO:1905515	K19676	-	intraflagellar transport protein 172 homolog [Ovis aries]	101118681
NIN	-0.315304	5.99929	0.0333378	0.39902	Nodiff	NC_056060.1	41828741	41931978	-	11359	NIN	GO:0000242;GO:0005509;GO:0005654;GO:0005730;GO:0005814;GO:0005881;GO:0005886;GO:0008104;GO:0010457;GO:0019900;GO:0021540;GO:0021957;GO:0030425;GO:0031116;GO:0034454;GO:0044295;GO:0045177;GO:0048668;GO:0050772;GO:0051011;GO:0051642;GO:0090222;GO:0097431;GO:0097539;GO:0120103	K16476	-	ninein isoform X1 [Ovis aries]	101104912
GDPD5	0.38191	5.72047	0.0333609	0.399044	Nodiff	NC_056068.1	53339414	53427637	-	7109	GDPD5	GO:0006629;GO:0016021;GO:0021522;GO:0021895;GO:0030424;GO:0031175;GO:0043025;GO:0045666;GO:0045746;GO:0045787;GO:0047389;GO:0048505;GO:0097038	-	-	glycerophosphodiester phosphodiesterase domain-containing protein 5 isoform X1 [Ovis aries]	101108948
MS4A2	-1.68158	-1.54725	0.0333928	0.399172	Down Regulation	NC_056068.1	81708899	81719622	+	4449	MS4A2	GO:0005887;GO:0006954;GO:0006955;GO:0009897;GO:0019863;GO:0032998;GO:0038095	K08090	-	high affinity immunoglobulin epsilon receptor subunit beta [Ovis aries]	443203
ERICH5	-0.842527	0.672114	0.0334574	0.399692	Nodiff	NC_056062.1	79040079	79064558	-	3200	ERICH5	-	-	-	glutamate-rich protein 5 [Ovis aries]	101106856
GATD3	0.314642	6.19269	0.0335456	0.400493	Nodiff	NC_056054.1	264849352	264857436	+	825	GATD3	-	-	-	glutamine amidotransferase-like class 1 domain-containing protein 3A, mitochondrial [Ovis aries]	100302318
TPBGL	1.0688	1.57304	0.0336007	0.400897	Up Regulation	NC_056068.1	53187729	53191002	+	2916	TPBGL	-	-	-	trophoblast glycoprotein-like [Ovis aries]	106991623
LOC101122084	0.30614	9.18645	0.0336648	0.40141	Nodiff	NC_056055.1	43383367	43394489	+	5137	LOC101122084	-	K24497	-	phytanoyl-CoA hydroxylase-interacting protein [Ovis aries]	101122084
OLFML1	-1.1475	0.763852	0.0337583	0.402271	Down Regulation	NC_056068.1	44876832	44908453	-	3206	OLFML1	-	-	-	olfactomedin-like protein 1 [Ovis aries]	101112085
MARCO	-4.11751	-2.57263	0.0337862	0.40235	Down Regulation	NC_056055.1	184278231	184315941	+	1538	MARCO	GO:0001664;GO:0005044;GO:0016021;GO:0043277	-	-	macrophage receptor MARCO isoform X1 [Ovis aries]	101111074
MED27	0.359157	4.58339	0.0338372	0.402703	Nodiff	NC_056056.1	4761517	4977621	+	2327	MED27	GO:0016592	K15170	-	mediator of RNA polymerase II transcription subunit 27 isoform X1 [Ovis aries]	101120912
SYK	-0.791813	3.31777	0.0338815	0.402971	Nodiff	NC_056055.1	25810836	25917808	+	4843	SYK	GO:0001784;GO:0001945;GO:0002092;GO:0002281;GO:0002283;GO:0002554;GO:0004674;GO:0004714;GO:0004715;GO:0005178;GO:0005524;GO:0005634;GO:0006606;GO:0007159;GO:0007229;GO:0007257;GO:0010803;GO:0016170;GO:0018105;GO:0019370;GO:0019815;GO:0019901;GO:0019902;GO:0030593;GO:0031334;GO:0031623;GO:0032009;GO:0032481;GO:0032725;GO:0032733;GO:0032735;GO:0032752;GO:0032753;GO:0032755;GO:0032757;GO:0032760;GO:…	K05855	[EC:2.7.10.2]	tyrosine-protein kinase SYK isoform X1 [Ovis aries]	101105303
PKD1L2	2.08232	0.176343	0.0339023	0.402971	Up Regulation	NC_056067.1	7270323	7372473	-	7851	PKD1L2	GO:0004096;GO:0005509;GO:0016021;GO:0020037;GO:0030246	K04988	-	polycystic kidney disease protein 1-like 2 [Ovis aries]	101121034
MSI2	-0.307044	6.21551	0.0339576	0.403374	Nodiff	NC_056064.1	7785939	8192478	+	10246	MSI2	-	K14411	-	RNA-binding protein Musashi homolog 2 isoform X1 [Ovis aries]	101102321
LOC101113604	0.347926	4.83992	0.033997	0.403589	Nodiff	NC_056063.1	32565346	32601185	-	1230	LOC101113604	-	-	-	protein POLR1D-like [Ovis aries]	101113604
FABP5	0.325236	5.93059	0.0341035	0.403938	Nodiff	NC_056062.1	57575800	57580855	+	667	FABP5	GO:0005737;GO:0008289	K08754	-	fatty acid-binding protein 5 [Ovis aries]	100270712
DIO2	0.383277	6.27818	0.0341144	0.403938	Nodiff	NC_056060.1	89657112	89672330	-	6714	DIO2	GO:0004800;GO:0031625;GO:0033798;GO:0042404;GO:0042446;GO:0050873;GO:0120162	K17904	[EC:1.21.99.4]	type II iodothyronine deiodinase isoform X1 [Ovis aries]	100310793
ACSM5	-0.466432	5.55999	0.0341457	0.403938	Nodiff	NC_056077.1	18547560	18579579	+	2902	ACSM5	GO:0000166	K01896	[EC:6.2.1.2]	acyl-coenzyme A synthetase ACSM5, mitochondrial isoform X1 [Ovis aries]	101112785
LOC101109545	1.19441	0.521319	0.0341911	0.403938	Up Regulation	NC_056062.1	29790044	29790704	-	661	LOC101109545	GO:0003735;GO:0006412;GO:0006417;GO:0015934	K02872	-	60S ribosomal protein L13a [Ovis aries]	101109545
CDC42EP1	-0.46146	6.41963	0.0342015	0.403938	Nodiff	NC_056056.1	215258688	215266446	+	5776	CDC42EP1	GO:0008360;GO:0012505;GO:0031274	-	-	cdc42 effector protein 1 [Ovis aries]	101122773
GNG7	0.820897	8.26216	0.0342237	0.403938	Nodiff	NC_056058.1	18749773	18889914	+	3907	GNG7	GO:0005834;GO:0007186;GO:0031681	K04543	-	guanine nucleotide-binding protein G(I)/G(S)/G(O) subunit gamma-7 [Ovis aries]	105611474
LOC105604882	0.983552	0.734231	0.0342334	0.403938	Nodiff	NC_056077.1	42115554	42121531	-	3340	LOC105604882	-	K07423	[EC:1.14.14.-]	cytochrome P450 2W1 isoform X1 [Ovis aries]	105604882
PODXL	-0.351455	6.65018	0.0342435	0.403938	Nodiff	NC_056057.1	96899295	96951613	-	5993	PODXL	-	K06817	-	podocalyxin [Ovis aries]	101106679
PPP2R1B	-0.304462	6.40385	0.0342783	0.403938	Nodiff	NC_056068.1	21744109	21779363	-	4571	PPP2R1B	GO:0045121;GO:0060561;GO:2001241	K03456	-	serine/threonine-protein phosphatase 2A 65 kDa regulatory subunit A beta isoform isoform X3 [Ovis aries]	101108511
S1PR2	-0.652942	2.80818	0.0342988	0.403938	Nodiff	NC_056058.1	12603876	12611646	-	2704	S1PR2	GO:0001664;GO:0005178;GO:0005886;GO:0008528;GO:0010800;GO:0016021;GO:0031532;GO:0038036;GO:0046847;GO:0090394;GO:1903142	K04292	-	sphingosine 1-phosphate receptor 2 [Ovis aries]	101112052
KCNJ16	-0.333236	5.47867	0.034303	0.403938	Nodiff	NC_056064.1	59810095	59879033	-	3699	KCNJ16	GO:0005242;GO:0005886;GO:0016021;GO:0034765	K05009	-	inward rectifier potassium channel 16 [Ovis aries]	101114792
DCXR	-0.655284	4.39671	0.0343149	0.403938	Nodiff	NC_056064.1	50373224	50375838	+	1572	DCXR	-	K03331	[EC:1.1.1.10]	L-xylulose reductase [Ovis aries]	114116835
PRMT2	0.434125	4.62149	0.0343233	0.403938	Nodiff	NC_056054.1	267049294	267073936	+	2401	PRMT2	GO:0003713;GO:0005654;GO:0005829;GO:0016274;GO:0030331;GO:0032088;GO:0033142;GO:0042054;GO:0042803;GO:0042974;GO:0042975;GO:0043065;GO:0045892;GO:0046966;GO:0050681;GO:0060765	K11435	[EC:2.1.1.319]	protein arginine N-methyltransferase 2 isoform X1 [Ovis aries]	101113453
PLA1A	-0.516848	4.48364	0.0343254	0.403938	Nodiff	NC_056054.1	185226113	185268120	+	2389	PLA1A	GO:0002080;GO:0004806;GO:0005576;GO:0008970;GO:0016042;GO:0046872	K13618	[EC:3.1.1.111]	phospholipase A1 member A isoform X1 [Ovis aries]	101106480
CPNE4	-0.601819	6.14111	0.0343831	0.404183	Nodiff	NC_056054.1	258422901	259059835	+	2492	CPNE4	-	K24525	-	copine-4 [Ovis aries]	101120625
WNT5A	-0.484386	3.97347	0.034389	0.404183	Nodiff	NC_056072.1	45666181	45685742	+	7611	WNT5A	GO:0001736;GO:0001756;GO:0001822;GO:0001938;GO:0001947;GO:0002053;GO:0003138;GO:0003139;GO:0003283;GO:0003323;GO:0003402;GO:0005109;GO:0005115;GO:0005125;GO:0005615;GO:0006468;GO:0007223;GO:0007257;GO:0007442;GO:0007494;GO:0008584;GO:0008595;GO:0009986;GO:0010595;GO:0010800;GO:0010820;GO:0010976;GO:0019904;GO:0021891;GO:0030216;GO:0030324;GO:0030514;GO:0031012;GO:0032092;GO:0032148;GO:0032722;GO:…	K00444	-	protein Wnt-5a isoform X1 [Ovis aries]	101109745
C2CD2	0.329386	5.05821	0.0344121	0.404204	Nodiff	NC_056054.1	262820216	262883181	-	6545	C2CD2	-	-	-	C2 domain-containing protein 2 isoform X1 [Ovis aries]	101120722
DYSF	-0.367946	4.41328	0.0344353	0.404225	Nodiff	NC_056056.1	93344288	93569839	+	7101	DYSF	GO:0001525;GO:0001778;GO:0001938;GO:0002280;GO:0002281;GO:0005509;GO:0005544;GO:0005634;GO:0005769;GO:0005770;GO:0005794;GO:0005874;GO:0006071;GO:0006906;GO:0008017;GO:0010629;GO:0016021;GO:0019915;GO:0030027;GO:0030139;GO:0030315;GO:0030659;GO:0033292;GO:0034451;GO:0042177;GO:0043014;GO:0043403;GO:0045444;GO:0045785;GO:0048747;GO:0050765;GO:0071470;GO:0090023;GO:0090279;GO:0098857;GO:1901842;GO:…	K18261	-	dysferlin isoform X1 [Ovis aries]	101109257
KANK1	-0.332844	6.08428	0.0345659	0.405506	Nodiff	NC_056055.1	68850087	69066068	+	6558	KANK1	GO:0005737;GO:0008013;GO:0008283;GO:0010977;GO:0030036;GO:0030336;GO:0030837;GO:0032587;GO:0035024;GO:0046627;GO:0090263;GO:0090303;GO:0090521;GO:1900025;GO:1900028;GO:2000114;GO:2000393	K22808	-	KN motif and ankyrin repeat domain-containing protein 1 isoform X1 [Ovis aries]	101109511
LOC105616320	-0.92793	1.58005	0.0346157	0.405839	Nodiff	NC_056064.1	23393279	23397409	-	3304	LOC105616320	-	-	-	translation initiation factor IF-2-like [Ovis aries]	105616320
MAS1	-0.722907	4.24369	0.0346913	0.406473	Nodiff	NC_056061.1	83864318	83866589	+	2272	MAS1	GO:0001595;GO:0005886;GO:0007250;GO:0016021;GO:0042277;GO:0050727;GO:0070528	K04303	-	proto-oncogene Mas [Ovis aries]	101112233
TTLL1	0.351815	4.58937	0.0347694	0.407136	Nodiff	NC_056056.1	219744944	219810459	-	4390	TTLL1	GO:0002395;GO:0005524;GO:0005576;GO:0005874;GO:0007288;GO:0018095;GO:0021702;GO:0036064;GO:0070740;GO:0120197;GO:0120222	K16599	[EC:6.-.-.-]	probable tubulin polyglutamylase TTLL1 [Ovis aries]	101116134
PIK3IP1	0.335672	5.19308	0.0348136	0.407401	Nodiff	NC_056070.1	70003727	70014354	-	2281	PIK3IP1	GO:0014067;GO:0016021;GO:0036313;GO:0043553	-	-	phosphoinositide-3-kinase-interacting protein 1 [Ovis aries]	101115232
C4BPB	-3.95513	-2.63253	0.0348855	0.407988	Down Regulation	NC_056065.1	4741058	4753256	+	1370	C4BPB	-	K04003	-	C4b-binding protein beta chain precursor [Ovis aries]	101114204
TINAGL1	0.418736	4.02539	0.0349069	0.407988	Nodiff	NC_056055.1	235889842	235926162	-	3089	TINAGL1	GO:0005737;GO:0008234;GO:0043236	-	-	tubulointerstitial nephritis antigen-like isoform X1 [Ovis aries]	101119187
LOC101120402	4.87247	-2.17614	0.0349687	0.408458	Up Regulation	NC_056056.1	194372621	194378016	-	276	LOC101120402	-	K08039	-	islet amyloid polypeptide [Ovis aries]	101120402
KCNH8	-0.866735	3.16718	0.0350151	0.408747	Nodiff	NC_056054.1	277370563	277832669	+	4989	KCNH8	GO:0005249;GO:0005886;GO:0016021;GO:0034765	K04911	-	potassium voltage-gated channel subfamily H member 8 [Ovis aries]	101120717
LEAP2	-0.75247	1.55658	0.0350368	0.408749	Nodiff	NC_056058.1	42118593	42125654	+	5580	LEAP2	GO:0005576;GO:0042742	-	-	liver-expressed antimicrobial peptide 2 [Ovis aries]	101121678
KIF5A	-0.384993	10.635	0.0351396	0.409695	Nodiff	NC_056056.1	162079128	162108118	-	7747	KIF5A	GO:0005524;GO:0008017;GO:0016192;GO:0019894;GO:0032839;GO:0035253;GO:0043025;GO:0098971;GO:1990939	K10396	-	kinesin heavy chain isoform X1 [Ovis aries]	101119383
MAP3K9	-0.454809	7.36836	0.0352231	0.410416	Nodiff	NC_056060.1	80471875	80557495	-	11300	MAP3K9	GO:0004709;GO:0005524;GO:0046777;GO:0106310;GO:0106311	K04417	[EC:2.7.11.25]	mitogen-activated protein kinase kinase kinase 9 isoform X1 [Ovis aries]	101103160
SH3BP2	-0.464921	3.59195	0.0353536	0.411138	Nodiff	NC_056059.1	116632990	116668176	-	2711	SH3BP2	GO:0001784;GO:0007165	K07984	-	SH3 domain-binding protein 2 isoform X1 [Ovis aries]	101123467
LOC114112828	-3.92482	-2.63542	0.0353781	0.411138	Down Regulation	NC_056055.1	89641618	89642205	-	588	LOC114112828	-	K05440	-	interferon omega-1-like [Ovis aries]	114112828
MVD	0.352055	5.26188	0.0354102	0.411138	Nodiff	NC_056067.1	13438407	13445028	-	1811	MVD	GO:0004163;GO:0005524;GO:0005829;GO:0006695;GO:0008284;GO:0019287;GO:0030544;GO:0042803	K01597	[EC:4.1.1.33]	diphosphomevalonate decarboxylase [Ovis aries]	101106706
VSNL1	0.33131	9.42257	0.0354217	0.411138	Nodiff	NC_056056.1	25658242	25784721	+	1604	VSNL1	GO:0005509	K19936	-	visinin-like protein 1 [Ovis aries]	101122768
SPESP1	-3.92043	-2.63582	0.0354531	0.411138	Down Regulation	NC_056060.1	15739817	15772853	+	1113	SPESP1	GO:0001669;GO:0007275;GO:0007340;GO:0007342	K19923	-	sperm equatorial segment protein 1 precursor [Ovis aries]	101106331
UTRN	-0.359587	6.83966	0.0355027	0.411138	Nodiff	NC_056061.1	68839297	69395166	+	15051	UTRN	GO:0001954;GO:0003779;GO:0005178;GO:0005654;GO:0005737;GO:0005856;GO:0008270;GO:0016010;GO:0017166;GO:0019901;GO:0031527;GO:0031594;GO:0042383;GO:0045211;GO:0070938	-	-	utrophin isoform X1 [Ovis aries]	101120168
CA4	0.440525	4.77663	0.0355036	0.411138	Nodiff	NC_056064.1	12507631	12515358	-	1273	CA4	GO:0004089;GO:0005791;GO:0005793;GO:0005802;GO:0008270;GO:0015701;GO:0016324;GO:0030658;GO:0030667;GO:0031362;GO:0031526;GO:0048471;GO:0070062	K18246	[EC:4.2.1.1]	carbonic anhydrase 4 isoform X1 [Ovis aries]	101109718
KCTD16	-0.357209	5.08279	0.035507	0.411138	Nodiff	NC_056058.1	52976469	53291544	+	7840	KCTD16	GO:0008277;GO:0042734;GO:0043235;GO:0045211;GO:0051260	K21918	-	BTB/POZ domain-containing protein KCTD16 [Ovis aries]	101110839
CALCB	4.16677	-2.52104	0.035511	0.411138	Up Regulation	NC_056068.1	37535081	37538347	-	627	CALCB	GO:0005179;GO:0005576	K12332	-	calcitonin receptor-stimulating peptide 1 precursor [Ovis aries]	100170328
CAPZB	0.284141	6.87404	0.0355157	0.411138	Nodiff	NC_056055.1	246884901	247031753	+	10515	CAPZB	GO:0003779;GO:0005903;GO:0008154;GO:0008290;GO:0014069;GO:0016020;GO:0030027;GO:0030032;GO:0030863;GO:0051016;GO:0097224;GO:0098685;GO:0098686	K10365	-	F-actin-capping protein subunit beta isoform X1 [Ovis aries]	101108893
TBX10	-2.88728	-2.39905	0.0355405	0.411138	Down Regulation	NC_056074.1	41881454	41888668	-	1801	TBX10	GO:0003677;GO:0003700;GO:0005634	K10181	-	T-box transcription factor TBX10 isoform X1 [Ovis aries]	101111676
ADAMTS3	0.824298	3.00573	0.035546	0.411138	Nodiff	NC_056059.1	88181089	88472516	-	6250	ADAMTS3	GO:0001701;GO:0004222;GO:0005615;GO:0010573;GO:0016485;GO:0032964;GO:0046872;GO:1900748	K08619	[EC:3.4.24.-]	A disintegrin and metalloproteinase with thrombospondin motifs 3 [Ovis aries]	101102903
LMO2	-0.416113	4.67757	0.0355978	0.411162	Nodiff	NC_056068.1	63287812	63310260	-	1708	LMO2	GO:0001102;GO:0001221;GO:0003713;GO:0005667;GO:0043425;GO:0045944;GO:0046872;GO:0097067	K15612	-	rhombotin-2 isoform X1 [Ovis aries]	101103346
NEK9	-0.310288	5.15357	0.0356238	0.411162	Nodiff	NC_056060.1	84410019	84449510	-	5434	NEK9	GO:0005789;GO:0005793;GO:0005794;GO:0006886;GO:0007030;GO:0008320;GO:0016021;GO:0019905;GO:0032732;GO:0035964;GO:0042589;GO:0045055;GO:0050714;GO:0070765;GO:0106272;GO:0106273;GO:1902003;GO:1902960	K20878	[EC:2.7.11.1]	serine/threonine-protein kinase Nek9 [Ovis aries]	101107968
ABCA1	-0.366783	6.48361	0.0356408	0.411162	Nodiff	NC_056055.1	18102315	18234003	+	11175	ABCA1	GO:0005524;GO:0005548;GO:0005794;GO:0005887;GO:0006497;GO:0006911;GO:0008203;GO:0008320;GO:0009306;GO:0009897;GO:0010875;GO:0023061;GO:0033344;GO:0033700;GO:0042626;GO:0043691;GO:0045332;GO:0071222;GO:0071300;GO:0090108;GO:0120020;GO:0140115	K05641	-	phospholipid-transporting ATPase ABCA1 isoform X1 [Ovis aries]	101119015
ZIC5	-0.570665	3.43839	0.035643	0.411162	Nodiff	NC_056063.1	76051457	76068403	-	11262	ZIC5	GO:0003677;GO:0005634;GO:0046872	K09226	-	zinc finger protein ZIC 5 [Ovis aries]	101112236
ADAM17	-0.35974	4.75311	0.0356636	0.411162	Nodiff	NC_056056.1	18842369	18893738	-	9379	ADAM17	GO:0001666;GO:0005112;GO:0005138;GO:0005178;GO:0005829;GO:0005887;GO:0005911;GO:0005925;GO:0006509;GO:0007173;GO:0007220;GO:0009986;GO:0010820;GO:0015629;GO:0016324;GO:0016485;GO:0017124;GO:0030165;GO:0030307;GO:0030512;GO:0032496;GO:0032587;GO:0032722;GO:0033627;GO:0035313;GO:0035624;GO:0043536;GO:0045121;GO:0045737;GO:0045741;GO:0050830;GO:0071403;GO:1900087;GO:1902945;GO:1903265;GO:1905564	K06059	[EC:3.4.24.86]	disintegrin and metalloproteinase domain-containing protein 17 isoform X1 [Ovis aries]	101116815
FGD1	0.32633	4.9031	0.0356979	0.411162	Nodiff	NC_056080.1	52476393	52515046	-	4417	FGD1	GO:0001726;GO:0005085;GO:0005794;GO:0005856;GO:0008360;GO:0030027;GO:0030036;GO:0031267;GO:0043087;GO:0046847;GO:0046872	K05720	-	FYVE, RhoGEF and PH domain-containing protein 1 isoform X1 [Ovis aries]	101117050
ASTN2	-0.524045	5.7588	0.0357003	0.411162	Nodiff	NC_056055.1	6272493	7305276	+	4568	ASTN2	GO:0005509;GO:0005768;GO:0016021;GO:0043533;GO:0048105;GO:0060187;GO:2000009	K24479	-	astrotactin-2 isoform X1 [Ovis aries]	101123440
VPS26C	-0.341724	6.07092	0.0357521	0.411463	Nodiff	NC_056054.1	270083066	270109178	-	8139	VPS26C	GO:0006886;GO:0032456	-	-	vacuolar protein sorting-associated protein 26C isoform X1 [Ovis aries]	101116695
PPFIBP2	-0.473266	3.93415	0.03577	0.411463	Nodiff	NC_056068.1	44710526	44874217	-	13800	PPFIBP2	GO:0042802	-	-	liprin-beta-2 isoform X3 [Ovis aries]	101111828
AP3B2	0.315473	7.1618	0.0358493	0.411591	Nodiff	NC_056071.1	22286423	22323375	-	4015	AP3B2	GO:0006886;GO:0016192;GO:0030123;GO:0030665	K12397	-	AP-3 complex subunit beta-2 isoform X2 [Ovis aries]	101105605
TNFSF13B	-0.907253	0.734911	0.0358514	0.411591	Nodiff	NC_056063.1	83018224	83049138	+	2401	TNFSF13B	GO:0001782;GO:0002636;GO:0005164;GO:0005886;GO:0005925;GO:0006955;GO:0016021;GO:0030183;GO:0030890;GO:0031295;GO:0031296;GO:0033209;GO:0042102;GO:0043231;GO:0048471	K05476	-	tumor necrosis factor ligand superfamily member 13B isoform X1 [Ovis aries]	780517
GXYLT2	-1.14517	-0.0498048	0.035861	0.411591	Down Regulation	NC_056072.1	28836894	28914611	-	1519	GXYLT2	GO:0016757	K13676	[EC:2.4.2.42]	glucoside xylosyltransferase 2 [Ovis aries]	101104350
CD22	-0.989774	1.51562	0.0358815	0.411591	Nodiff	NC_056067.1	45321054	45335008	+	5514	CD22	GO:0005769;GO:0016021;GO:0030100;GO:0042113;GO:0050859;GO:0055037	K06467	-	B-cell receptor CD22 isoform X1 [Ovis aries]	101102835
NHLRC3	-0.385902	5.14519	0.0358899	0.411591	Nodiff	NC_056063.1	23469676	23482362	-	6381	NHLRC3	-	-	-	NHL repeat-containing protein 3 [Ovis aries]	101123051
MTR	-0.336577	5.04049	0.0359455	0.411772	Nodiff	NC_056078.1	8775012	8901118	+	9424	MTR	GO:0005737;GO:0008270;GO:0008705;GO:0031419;GO:0032259;GO:0042558	K00548	[EC:2.1.1.13]	methionine synthase isoform X1 [Ovis aries]	101116797
HTR2C	0.939337	3.01898	0.0359493	0.411772	Nodiff	NC_056080.1	119937112	120037585	-	3784	HTR2C	GO:0001587;GO:0001662;GO:0005887;GO:0007208;GO:0007626;GO:0007631;GO:0010513;GO:0019934;GO:0031644;GO:0032098;GO:0042802;GO:0043397;GO:0045600;GO:0051209;GO:0051378;GO:0051482;GO:0070374;GO:0071886;GO:0098666	K04157	-	5-hydroxytryptamine receptor 2C [Ovis aries]	101108550
TMEM53	0.444783	4.04202	0.0360028	0.412137	Nodiff	NC_056054.1	19329195	19347277	-	1864	TMEM53	GO:0016021	-	-	transmembrane protein 53 isoform X1 [Ovis aries]	101109235
GLYAT	-2.86428	-2.40128	0.0360329	0.412231	Down Regulation	NC_056068.1	80811964	80825404	-	1130	GLYAT	-	K00628	-	glycine N-acyltransferase [Ovis aries]	101108685
ENG	-0.401744	5.51566	0.0361186	0.412783	Nodiff	NC_056056.1	8362651	8393156	+	2979	ENG	GO:0001569;GO:0001947;GO:0003148;GO:0003198;GO:0003222;GO:0003273;GO:0005114;GO:0005534;GO:0005539;GO:0007179;GO:0009897;GO:0010629;GO:0010862;GO:0015026;GO:0016021;GO:0016604;GO:0017015;GO:0022009;GO:0030336;GO:0030513;GO:0031953;GO:0034713;GO:0035912;GO:0036122;GO:0042803;GO:0043235;GO:0045766;GO:0045944;GO:0048745;GO:0048845;GO:0050431;GO:0051897;GO:0055009;GO:0072563;GO:0097084;GO:1905007;GO:…	K06526	-	endoglin [Ovis aries]	101123539
KRT24	2.14993	-1.83596	0.0361628	0.412783	Up Regulation	NC_056064.1	40649946	40654363	-	1906	KRT24	GO:0005198;GO:0005882	K07604	-	keratin, type I cytoskeletal 24 [Ovis aries]	101110156
TMEM50B	0.282415	6.9037	0.0361675	0.412783	Nodiff	NC_056054.1	122694849	122737339	+	2671	TMEM50B	GO:0005783;GO:0016021	-	-	transmembrane protein 50B isoform X1 [Ovis aries]	101122237
AMZ1	0.543647	4.65504	0.0361684	0.412783	Nodiff	NC_056077.1	41011932	41024804	-	3459	AMZ1	GO:0008237	K06974	[EC:3.4.-.-]	archaemetzincin-1 isoform X1 [Ovis aries]	101111338
SSTR5	1.77907	-1.83642	0.0362248	0.413176	Up Regulation	NC_056077.1	1385095	1395006	+	2170	SSTR5	GO:0004994;GO:0005886;GO:0016021;GO:0032467;GO:0042593;GO:0050796	K04221	-	somatostatin receptor type 5 isoform X1 [Ovis aries]	443210
[truncated: 17,253 more rows]

## Sheet: D-L_vs_T-L.edgeR.xls
Table S2 Statistical analysis of differentially expressed genes in liver tissues of Dorper and Tan sheep
[truncated: 17,998 more rows]

[truncated: 3 more sheets: D-M_vs_T-M.edgeR, TCe_vs_DCe.edgeR, TCo_vs_DCo.edgeR]
