# Supplementary material for: Combined transcriptome and metabolome analysis reveals breed-specific regulatory mechanisms in Dorper and Tan sheep
Source: BMC Genomics. 2024 Jan 17;25:70. doi: 10.1186/s12864-023-09870-9 (PMC10795462; doi:10.1186/s12864-023-09870-9)
Supplement: Supplementary file 3 — Additional file 3: Table S3. Enrichment analysis of differentially expressed genes. [file 12864_2023_9870_MOESM3_ESM.xls]

## Sheet: D-B_vs_T-B.GO_enrichment
Table S3. Enrichment analysis of differentially expressed genes
GO.ID	Category	Term	Up	Down	DEG	Total	Pvalue	adjustPvalue	Up_gene	Down_gene
GO:0005576	CC	extracellular region	26	79	105	1222	9.92618e-17	4.74471e-14	ACHE(ACHE);ADIPOQ(ADIPOQ);AMELX(AMELX);CALCB(CALCB);CBLN1(CBLN1);CFAP43(CFAP43);CKM(CKM);COCH(COCH);DLK1(DLK1);DNAH5(DNAH5);F7(F7);FAM3D(FAM3D);FREM3(FREM3);GRP(GRP);KLK5(KLK5);LOC101105044(LOC101105044);LOC443269(LOC443269);LPL(LPL);MMP13(MMP13);NTS(NTS);OSTN(OSTN);PDYN(PDYN);SERPINB11(SERPINB11);SPAG17(SPAG17);TAC1(TAC1);TNN(TNN)	ADM(ADM);AEBP1(AEBP1);ANGPTL1(ANGPTL1);APOA2(APOA2);APOB(APOB);APOH(APOH);BHMT(BHMT);BMP4(BMP4);BMP5(BMP5);BMPER(BMPER);C6(C6);C7(C7);C9(C9);CCL1(CCL1);CCL24(CCL24);CCL26(CCL26);CCL5(CCL5);CCN5(CCN5);CGA(CGA);COL12A1(COL12A1);COL18A1(COL18A1);COL1A1(COL1A1);COL1A2(COL1A2);COL2A1(COL2A1);COL4A5(COL4A5);COL6A3(COL6A3);CUBN(CUBN);CXCL10(CXCL10);CXCL12(CXCL12);CXCL9(CXCL9);DCN(DCN);DPT(DPT);DSC3(DSC3…
GO:0044421	CC	extracellular region part	17	63	80	799	2.04644e-16	4.89099e-14	ACHE(ACHE);ADIPOQ(ADIPOQ);AMELX(AMELX);CKM(CKM);COCH(COCH);DLK1(DLK1);FAM3D(FAM3D);FREM3(FREM3);GRP(GRP);KLK5(KLK5);LOC101105044(LOC101105044);LOC443269(LOC443269);LPL(LPL);MMP13(MMP13);OSTN(OSTN);SERPINB11(SERPINB11);TNN(TNN)	ADM(ADM);ANGPTL1(ANGPTL1);APOA2(APOA2);APOB(APOB);APOH(APOH);BHMT(BHMT);BMP4(BMP4);BMPER(BMPER);C9(C9);CCL1(CCL1);CCL24(CCL24);CCL26(CCL26);CCL5(CCL5);CCN5(CCN5);CGA(CGA);COL18A1(COL18A1);COL1A1(COL1A1);COL1A2(COL1A2);COL2A1(COL2A1);COL4A5(COL4A5);COL6A3(COL6A3);CUBN(CUBN);CXCL10(CXCL10);CXCL12(CXCL12);CXCL9(CXCL9);EGFLAM(EGFLAM);FBLN1(FBLN1);FGA(FGA);FGG(FGG);FMOD(FMOD);GC(GC);GH(GH);IGF2(IGF2);…
GO:0005615	CC	extracellular space	12	49	61	601	6.66635e-13	1.06217e-10	ACHE(ACHE);ADIPOQ(ADIPOQ);CKM(CKM);DLK1(DLK1);FAM3D(FAM3D);GRP(GRP);KLK5(KLK5);LOC101105044(LOC101105044);LOC443269(LOC443269);LPL(LPL);OSTN(OSTN);SERPINB11(SERPINB11)	ADM(ADM);ANGPTL1(ANGPTL1);APOA2(APOA2);APOB(APOB);APOH(APOH);BHMT(BHMT);BMP4(BMP4);BMPER(BMPER);C9(C9);CCL1(CCL1);CCL24(CCL24);CCL26(CCL26);CCL5(CCL5);CCN5(CCN5);CGA(CGA);COL1A1(COL1A1);COL1A2(COL1A2);COL2A1(COL2A1);COL6A3(COL6A3);CUBN(CUBN);CXCL10(CXCL10);CXCL12(CXCL12);CXCL9(CXCL9);FGA(FGA);FGG(FGG);GC(GC);GH(GH);IGF2(IGF2);JCHAIN(JCHAIN);LOC101111435(LOC101111435);LOC101112891(LOC101112891);LO…
GO:0032501	BP	multicellular organismal process	91	110	201	4059	9.45305e-09	4.43064e-05	ACHE(ACHE);ACTA1(ACTA1);ADIPOQ(ADIPOQ);ADORA2A(ADORA2A);AMELX(AMELX);AQP3(AQP3);AVPR1B(AVPR1B);BCL11B(BCL11B);CALB1(CALB1);CBLN1(CBLN1);CDHR1(CDHR1);CFAP43(CFAP43);CHODL(CHODL);CHRM5(CHRM5);CIART(CIART);COCH(COCH);COL9A3(COL9A3);CPNE5(CPNE5);CRYM(CRYM);DLX5(DLX5);DLX6(DLX6);DNAAF1(DNAAF1);DNAH1(DNAH1);DNAH5(DNAH5);DPY19L2(DPY19L2);DRD1(DRD1);DRD2(DRD2);ECEL1(ECEL1);EFNB3(EFNB3);F7(F7);FOXB1(FOXB1…	ADM(ADM);ALDH1A2(ALDH1A2);ALX1(ALX1);ALX3(ALX3);ALX4(ALX4);APLNR(APLNR);APOA2(APOA2);APOB(APOB);APOH(APOH);AQP6(AQP6);ATP2C2(ATP2C2);BATF2(BATF2);BMP4(BMP4);BMP5(BMP5);BMPER(BMPER);BNC2(BNC2);BTBD18(BTBD18);C6(C6);CCL24(CCL24);CD2(CD2);CD244(CD244);CD27(CD27);CD4(CD4);CLDN3(CLDN3);COL12A1(COL12A1);COL18A1(COL18A1);COL1A1(COL1A1);COL1A2(COL1A2);COL2A1(COL2A1);COLQ(COLQ);CORIN(CORIN);CPS1(CPS1);CRT…
GO:0002682	BP	regulation of immune system process	13	46	59	794	7.03031e-08	0.000160198	ADIPOQ(ADIPOQ);ADORA2A(ADORA2A);AQP3(AQP3);BLK(BLK);COCH(COCH);DRD2(DRD2);EFNB3(EFNB3);KCNN4(KCNN4);KLK5(KLK5);LMO1(LMO1);LOC101110922(LOC101110922);NR4A3(NR4A3);PGLYRP2(PGLYRP2)	BMP4(BMP4);C1S(C1S);C6(C6);C7(C7);C9(C9);CCL24(CCL24);CCL5(CCL5);CD244(CD244);CD27(CD27);CD4(CD4);COLEC12(COLEC12);CRTAM(CRTAM);CXCL10(CXCL10);CXCL12(CXCL12);DPP4(DPP4);FANCD2(FANCD2);GFI1(GFI1);HCST(HCST);ICOS(ICOS);IGF2(IGF2);IL7R(IL7R);ITK(ITK);LAT(LAT);LOC101102194(LOC101102194);LOC101109219(LOC101109219);LOC101110545(LOC101110545);LOC101111463(LOC101111463);LOC101116441(LOC101116441);LOC1011…
GO:0002376	BP	immune system process	17	70	87	1386	1.02538e-07	0.000160198	ADIPOQ(ADIPOQ);ADORA2A(ADORA2A);AQP3(AQP3);BCL11B(BCL11B);BLK(BLK);COCH(COCH);DRD2(DRD2);EFNB3(EFNB3);JUNB(JUNB);KCNN4(KCNN4);KLK5(KLK5);LMO1(LMO1);LOC101110922(LOC101110922);LOC101115115(LOC101115115);NR4A3(NR4A3);NTRK1(NTRK1);PGLYRP2(PGLYRP2)	BATF2(BATF2);BMP4(BMP4);BST-2A(BST-2A);BST-2B(BST-2B);C1S(C1S);C6(C6);C7(C7);C9(C9);CCL1(CCL1);CCL24(CCL24);CCL26(CCL26);CCL5(CCL5);CD244(CD244);CD27(CD27);CD3G(CD3G);CD4(CD4);CD7(CD7);CIITA(CIITA);COLEC12(COLEC12);CRTAM(CRTAM);CXCL10(CXCL10);CXCL12(CXCL12);CXCL9(CXCL9);DPP4(DPP4);EOMES(EOMES);FANCD2(FANCD2);FAS(FAS);FGA(FGA);GFI1(GFI1);HCST(HCST);HEATR9(HEATR9);ICOS(ICOS);IFI44L(IFI44L);IGF2(IGF…
GO:0031012	CC	extracellular matrix	6	19	25	201	1.2262e-07	1.46531e-05	ACHE(ACHE);AMELX(AMELX);COCH(COCH);FREM3(FREM3);MMP13(MMP13);TNN(TNN)	COL18A1(COL18A1);COL1A1(COL1A1);COL1A2(COL1A2);COL2A1(COL2A1);COL4A5(COL4A5);COL6A3(COL6A3);EGFLAM(EGFLAM);FBLN1(FBLN1);FMOD(FMOD);LOC101119218(LOC101119218);MMP14(MMP14);MMP19(MMP19);OMD(OMD);PODNL1(PODNL1);THBS2(THBS2);THSD4(THSD4);VTN(VTN);WNT6(WNT6);ZG16(ZG16)
GO:0042476	BP	odontogenesis	5	10	15	80	1.39901e-07	0.000163929	AMELX(AMELX);AQP3(AQP3);BCL11B(BCL11B);LHX8(LHX8);NGFR(NGFR)	AQP6(AQP6);BMP4(BMP4);COL1A1(COL1A1);EDAR(EDAR);LOC101113683(LOC101113683);MSX1(MSX1);OSR1(OSR1);TFAP2A(TFAP2A);WDR72(WDR72);WNT6(WNT6)
GO:0042110	BP	T cell activation	5	24	29	281	3.37141e-07	0.000316036	ADORA2A(ADORA2A);BCL11B(BCL11B);EFNB3(EFNB3);LMO1(LMO1);LOC101110922(LOC101110922)	BMP4(BMP4);CD27(CD27);CD4(CD4);CRTAM(CRTAM);DPP4(DPP4);EOMES(EOMES);FANCD2(FANCD2);ICOS(ICOS);IGF2(IGF2);IL7R(IL7R);ITK(ITK);JAML(JAML);LAT(LAT);LOC101110545(LOC101110545);LOC101111463(LOC101111463);LOC101117706(LOC101117706);PCK1(PCK1);PDCD1LG2(PDCD1LG2);RHOH(RHOH);RSAD2(RSAD2);SIT1(SIT1);TBX21(TBX21);THEMIS(THEMIS);TNFSF8(TNFSF8)
GO:0006955	BP	immune response	8	46	54	761	1.16827e-06	0.000881782	BLK(BLK);COCH(COCH);DRD2(DRD2);KCNN4(KCNN4);KLK5(KLK5);LOC101115115(LOC101115115);NR4A3(NR4A3);PGLYRP2(PGLYRP2)	C1S(C1S);C6(C6);C7(C7);C9(C9);CCL1(CCL1);CCL24(CCL24);CCL26(CCL26);CCL5(CCL5);CD244(CD244);CD3G(CD3G);CD4(CD4);CD7(CD7);CIITA(CIITA);COLEC12(COLEC12);CRTAM(CRTAM);CXCL12(CXCL12);EOMES(EOMES);FAS(FAS);FGA(FGA);GFI1(GFI1);HCST(HCST);IL7R(IL7R);ITK(ITK);JCHAIN(JCHAIN);LAT(LAT);LOC101102194(LOC101102194);LOC101108696(LOC101108696);LOC101109219(LOC101109219);LOC101110545(LOC101110545);LOC101111463(LOC…
GO:0050863	BP	regulation of T cell activation	4	17	21	175	1.31693e-06	0.000881782	ADORA2A(ADORA2A);EFNB3(EFNB3);LMO1(LMO1);LOC101110922(LOC101110922)	BMP4(BMP4);CD27(CD27);CD4(CD4);CRTAM(CRTAM);DPP4(DPP4);FANCD2(FANCD2);ICOS(ICOS);IGF2(IGF2);IL7R(IL7R);LAT(LAT);LOC101110545(LOC101110545);LOC101117706(LOC101117706);PCK1(PCK1);PDCD1LG2(PDCD1LG2);RHOH(RHOH);SIT1(SIT1);TBX21(TBX21)
GO:0007186	BP	G protein-coupled receptor signaling pathway	22	6	28	287	1.67877e-06	0.000935465	ADORA2A(ADORA2A);BAIAP3(BAIAP3);DRD1(DRD1);DRD2(DRD2);ECEL1(ECEL1);GLP1R(GLP1R);GLRA2(GLRA2);GNAL(GNAL);GRP(GRP);HCRTR1(HCRTR1);HCRTR2(HCRTR2);KLK5(KLK5);LOC443269(LOC443269);MC3R(MC3R);MC4R(MC4R);NMUR2(NMUR2);NTS(NTS);OPRM1(OPRM1);PDYN(PDYN);RGS14(RGS14);RGS8(RGS8);TAC1(TAC1)	ADM(ADM);APLNR(APLNR);CGA(CGA);CXCL10(CXCL10);CXCL9(CXCL9);S1PR4(S1PR4)
GO:0002684	BP	positive regulation of immune system process	7	36	43	556	1.79628e-06	0.000935465	AQP3(AQP3);BLK(BLK);COCH(COCH);EFNB3(EFNB3);KCNN4(KCNN4);KLK5(KLK5);NR4A3(NR4A3)	C1S(C1S);C6(C6);C7(C7);C9(C9);CCL24(CCL24);CCL5(CCL5);CD244(CD244);CD27(CD27);CD4(CD4);COLEC12(COLEC12);CRTAM(CRTAM);CXCL10(CXCL10);CXCL12(CXCL12);DPP4(DPP4);GFI1(GFI1);ICOS(ICOS);IGF2(IGF2);IL7R(IL7R);ITK(ITK);LOC101111463(LOC101111463);LOC101116441(LOC101116441);LOC101116896(LOC101116896);LOC101117706(LOC101117706);LOC101119740(LOC101119740);LOC101123672(LOC101123672);PCK1(PCK1);PDCD1LG2(PDCD1L…
GO:0005930	CC	axoneme	12	1	13	71	1.85253e-06	0.000147585	CCDC65(CCDC65);CFAP43(CFAP43);DNAAF1(DNAAF1);DNAH1(DNAH1);DNAH2(DNAH2);DNAH5(DNAH5);DNAH6(DNAH6);DNAJB13(DNAJB13);KIF17(KIF17);MAK(MAK);RSPH4A(RSPH4A);SPAG17(SPAG17)	KIF19(KIF19)
GO:0097014	CC	ciliary plasm	12	1	13	71	1.85253e-06	0.000147585	CCDC65(CCDC65);CFAP43(CFAP43);DNAAF1(DNAAF1);DNAH1(DNAH1);DNAH2(DNAH2);DNAH5(DNAH5);DNAH6(DNAH6);DNAJB13(DNAJB13);KIF17(KIF17);MAK(MAK);RSPH4A(RSPH4A);SPAG17(SPAG17)	KIF19(KIF19)
GO:0072376	BP	protein activation cascade	0	9	9	34	2.26279e-06	0.00106057	-	APOH(APOH);C1S(C1S);C6(C6);C7(C7);C9(C9);F13A1(F13A1);FGA(FGA);LOC101119740(LOC101119740);LOC101123672(LOC101123672)
GO:0050896	BP	response to stimulus	87	128	215	4715	2.74004e-06	0.00109701	ACHE(ACHE);ADGRF4(ADGRF4);ADIPOQ(ADIPOQ);ADORA2A(ADORA2A);AQP3(AQP3);ARHGAP25(ARHGAP25);ASB18(ASB18);ASB5(ASB5);ASS1(ASS1);AVPR1B(AVPR1B);BAIAP3(BAIAP3);BCL11B(BCL11B);BLK(BLK);CALB1(CALB1);CBLN1(CBLN1);CHRM5(CHRM5);CKM(CKM);COCH(COCH);DEPDC1B(DEPDC1B);DLK1(DLK1);DLX5(DLX5);DRD1(DRD1);DRD2(DRD2);DTHD1(DTHD1);ECEL1(ECEL1);EFNB3(EFNB3);F7(F7);FOLR1(FOLR1);FOSB(FOSB);FOXB1(FOXB1);GBX1(GBX1);GFRAL(GF…	ADM(ADM);ALDH1A2(ALDH1A2);ANGPTL1(ANGPTL1);APLNR(APLNR);APOB(APOB);APOH(APOH);ASB9(ASB9);BATF2(BATF2);BMP4(BMP4);BMP5(BMP5);BMPER(BMPER);BST-2A(BST-2A);BST-2B(BST-2B);C1S(C1S);C6(C6);C7(C7);C9(C9);CCL1(CCL1);CCL24(CCL24);CCL26(CCL26);CCL5(CCL5);CCN5(CCN5);CD244(CD244);CD27(CD27);CD3G(CD3G);CD4(CD4);CD7(CD7);CGA(CGA);CIITA(CIITA);CLDN3(CLDN3);COL1A1(COL1A1);COL1A2(COL1A2);COL2A1(COL2A1);COL4A5(COL…
GO:0007631	BP	feeding behavior	10	0	10	44	2.80865e-06	0.00109701	ADORA2A(ADORA2A);DRD2(DRD2);GFRAL(GFRAL);HCRTR1(HCRTR1);HCRTR2(HCRTR2);LOC443269(LOC443269);MC3R(MC3R);MC4R(MC4R);NR4A3(NR4A3);TH(TH)	-
GO:0007218	BP	neuropeptide signaling pathway	8	0	8	27	3.29868e-06	0.0011893	ECEL1(ECEL1);GLRA2(GLRA2);GRP(GRP);HCRTR1(HCRTR1);HCRTR2(HCRTR2);LOC443269(LOC443269);NTS(NTS);PDYN(PDYN)	-
GO:0008528	MF	G protein-coupled peptide receptor activity	11	3	14	89	3.41688e-06	0.0019362	AVPR1B(AVPR1B);GLP1R(GLP1R);HCRTR1(HCRTR1);HCRTR2(HCRTR2);MC3R(MC3R);MC4R(MC4R);NMUR2(NMUR2);OPRM1(OPRM1);SSTR5(SSTR5);TACR1(TACR1);TACR3(TACR3)	CXCR6(CXCR6);LOC101117706(LOC101117706);MLNR(MLNR)
GO:0062023	CC	collagen-containing extracellular matrix	4	13	17	127	4.76795e-06	0.000325583	ACHE(ACHE);AMELX(AMELX);COCH(COCH);FREM3(FREM3)	COL18A1(COL18A1);COL1A1(COL1A1);COL1A2(COL1A2);COL2A1(COL2A1);COL4A5(COL4A5);EGFLAM(EGFLAM);FBLN1(FBLN1);FMOD(FMOD);LOC101119218(LOC101119218);OMD(OMD);PODNL1(PODNL1);THBS2(THBS2);ZG16(ZG16)
GO:0006958	BP	complement activation, classical pathway	0	6	6	14	5.04669e-06	0.00168956	-	C1S(C1S);C6(C6);C7(C7);C9(C9);LOC101119740(LOC101119740);LOC101123672(LOC101123672)
GO:0001653	MF	peptide receptor activity	11	3	14	92	5.10871e-06	0.0019362	AVPR1B(AVPR1B);GLP1R(GLP1R);HCRTR1(HCRTR1);HCRTR2(HCRTR2);MC3R(MC3R);MC4R(MC4R);NMUR2(NMUR2);OPRM1(OPRM1);SSTR5(SSTR5);TACR1(TACR1);TACR3(TACR3)	CXCR6(CXCR6);LOC101117706(LOC101117706);MLNR(MLNR)
GO:0002250	BP	adaptive immune response	0	21	21	196	8.13205e-06	0.0023192	-	C1S(C1S);C6(C6);C7(C7);C9(C9);CD3G(CD3G);CD4(CD4);CD7(CD7);IL7R(IL7R);ITK(ITK);JCHAIN(JCHAIN);LOC101108696(LOC101108696);LOC101109219(LOC101109219);LOC101110545(LOC101110545);LOC101111463(LOC101111463);LOC101116896(LOC101116896);LOC101117706(LOC101117706);LOC101119740(LOC101119740);LOC101123672(LOC101123672);RSAD2(RSAD2);SH2D1A(SH2D1A);TBX21(TBX21)
GO:0048562	BP	embryonic organ morphogenesis	8	13	21	196	8.13205e-06	0.0023192	DLX5(DLX5);DLX6(DLX6);DNAAF1(DNAAF1);GRXCR2(GRXCR2);NR4A3(NR4A3);SIX3(SIX3);TH(TH);TMIE(TMIE)	ALX1(ALX1);ALX3(ALX3);ALX4(ALX4);BMP4(BMP4);COL2A1(COL2A1);EYA1(EYA1);MSX1(MSX1);OSR1(OSR1);ROR2(ROR2);SIX2(SIX2);TBX15(TBX15);TFAP2A(TFAP2A);ZIC3(ZIC3)
GO:0009887	BP	animal organ morphogenesis	19	26	45	630	8.41184e-06	0.0023192	ACTA1(ACTA1);AMELX(AMELX);AQP3(AQP3);BCL11B(BCL11B);CALB1(CALB1);DLX5(DLX5);DLX6(DLX6);DNAAF1(DNAAF1);GRXCR2(GRXCR2);ISL1(ISL1);LHX8(LHX8);LOC101110922(LOC101110922);LOC101119795(LOC101119795);MMP13(MMP13);NGFR(NGFR);NR4A3(NR4A3);SIX3(SIX3);TH(TH);TMIE(TMIE)	ALDH1A2(ALDH1A2);ALX1(ALX1);ALX3(ALX3);ALX4(ALX4);AQP6(AQP6);BMP4(BMP4);COL1A1(COL1A1);COL1A2(COL1A2);COL2A1(COL2A1);EDAR(EDAR);EYA1(EYA1);FANCD2(FANCD2);IGF2(IGF2);ITGB4(ITGB4);LOC101113683(LOC101113683);MSX1(MSX1);OSR1(OSR1);ROR2(ROR2);SIX2(SIX2);TBX15(TBX15);TFAP2A(TFAP2A);TFAP2B(TFAP2B);WDR72(WDR72);WNT16(WNT16);WNT6(WNT6);ZIC3(ZIC3)
GO:0046649	BP	lymphocyte activation	7	27	34	421	9.24569e-06	0.00240748	ADORA2A(ADORA2A);BCL11B(BCL11B);EFNB3(EFNB3);LMO1(LMO1);LOC101110922(LOC101110922);NTRK1(NTRK1);PGLYRP2(PGLYRP2)	BMP4(BMP4);CD244(CD244);CD27(CD27);CD4(CD4);CRTAM(CRTAM);DPP4(DPP4);EOMES(EOMES);FANCD2(FANCD2);ICOS(ICOS);IGF2(IGF2);IL7R(IL7R);ITK(ITK);JAML(JAML);LAT(LAT);LOC101110545(LOC101110545);LOC101111463(LOC101111463);LOC101116896(LOC101116896);LOC101117706(LOC101117706);PCK1(PCK1);PDCD1LG2(PDCD1LG2);RHOH(RHOH);RSAD2(RSAD2);SIT1(SIT1);TBX21(TBX21);THEMIS(THEMIS);TLR4(TLR4);TNFSF8(TNFSF8)
GO:0030217	BP	T cell differentiation	2	17	19	168	1.0099e-05	0.00249126	BCL11B(BCL11B);LOC101110922(LOC101110922)	BMP4(BMP4);CD27(CD27);CD4(CD4);CRTAM(CRTAM);EOMES(EOMES);FANCD2(FANCD2);IL7R(IL7R);ITK(ITK);LOC101110545(LOC101110545);LOC101111463(LOC101111463);LOC101117706(LOC101117706);PCK1(PCK1);RHOH(RHOH);RSAD2(RSAD2);TBX21(TBX21);THEMIS(THEMIS);TNFSF8(TNFSF8)
GO:0009986	CC	cell surface	9	24	33	391	1.03643e-05	0.000619267	ACHE(ACHE);ADIPOQ(ADIPOQ);GFRAL(GFRAL);LPL(LPL);NGFR(NGFR);NTRK1(NTRK1);SCN5A(SCN5A);SCUBE3(SCUBE3);TNN(TNN)	APOH(APOH);CD2(CD2);CD244(CD244);CD27(CD27);CD4(CD4);CORIN(CORIN);CXCL10(CXCL10);CXCL9(CXCL9);DPP4(DPP4);FAS(FAS);FGA(FGA);HCST(HCST);ICOS(ICOS);IL7R(IL7R);ITGB4(ITGB4);ITGB7(ITGB7);LOC101116896(LOC101116896);LOC101117706(LOC101117706);MS4A2(MS4A2);ROS1(ROS1);SELP(SELP);SRPX2(SRPX2);TLR4(TLR4);WNT6(WNT6)
GO:0051249	BP	regulation of lymphocyte activation	5	19	24	248	1.07713e-05	0.00252425	ADORA2A(ADORA2A);EFNB3(EFNB3);LMO1(LMO1);LOC101110922(LOC101110922);PGLYRP2(PGLYRP2)	BMP4(BMP4);CD27(CD27);CD4(CD4);CRTAM(CRTAM);DPP4(DPP4);FANCD2(FANCD2);ICOS(ICOS);IGF2(IGF2);IL7R(IL7R);LAT(LAT);LOC101110545(LOC101110545);LOC101111463(LOC101111463);LOC101117706(LOC101117706);PCK1(PCK1);PDCD1LG2(PDCD1LG2);RHOH(RHOH);SIT1(SIT1);TBX21(TBX21);TLR4(TLR4)
GO:0048568	BP	embryonic organ development	9	17	26	287	1.51256e-05	0.00333649	DLX5(DLX5);DLX6(DLX6);DNAAF1(DNAAF1);GRXCR2(GRXCR2);JUNB(JUNB);NR4A3(NR4A3);SIX3(SIX3);TH(TH);TMIE(TMIE)	ADM(ADM);ALDH1A2(ALDH1A2);ALX1(ALX1);ALX3(ALX3);ALX4(ALX4);BMP4(BMP4);COL2A1(COL2A1);EYA1(EYA1);IGF2(IGF2);MSX1(MSX1);OSR1(OSR1);ROR2(ROR2);SIX2(SIX2);SPINT1(SPINT1);TBX15(TBX15);TFAP2A(TFAP2A);ZIC3(ZIC3)
GO:0001775	BP	cell activation	8	33	41	566	1.56609e-05	0.00333649	ADORA2A(ADORA2A);BCL11B(BCL11B);EFNB3(EFNB3);LMO1(LMO1);LOC101110922(LOC101110922);NR4A3(NR4A3);NTRK1(NTRK1);PGLYRP2(PGLYRP2)	BATF2(BATF2);BMP4(BMP4);BMPER(BMPER);CD244(CD244);CD27(CD27);CD4(CD4);CRTAM(CRTAM);CXCL10(CXCL10);DPP4(DPP4);EOMES(EOMES);FANCD2(FANCD2);FGA(FGA);FGG(FGG);ICOS(ICOS);IGF2(IGF2);IL7R(IL7R);ITK(ITK);JAML(JAML);LAT(LAT);LOC101110545(LOC101110545);LOC101111463(LOC101111463);LOC101116896(LOC101116896);LOC101117706(LOC101117706);PCK1(PCK1);PDCD1LG2(PDCD1LG2);RHOH(RHOH);RSAD2(RSAD2);SELP(SELP);SIT1(SIT1…
GO:0007189	BP	adenylate cyclase-activating G protein-coupled receptor signaling pathway	6	4	10	54	1.96102e-05	0.00389887	ADORA2A(ADORA2A);DRD1(DRD1);GLP1R(GLP1R);MC3R(MC3R);MC4R(MC4R);OPRM1(OPRM1)	ADM(ADM);CXCL10(CXCL10);CXCL9(CXCL9);S1PR4(S1PR4)
GO:0048646	BP	anatomical structure formation involved in morphogenesis	13	35	48	713	1.99643e-05	0.00389887	ACTA1(ACTA1);AMELX(AMELX);CALB1(CALB1);CBLN1(CBLN1);DLX5(DLX5);DLX6(DLX6);FOXB1(FOXB1);FUT1(FUT1);ISL1(ISL1);JUNB(JUNB);MYOZ1(MYOZ1);NGFR(NGFR);NR4A3(NR4A3)	ADM(ADM);ALDH1A2(ALDH1A2);ALX1(ALX1);APLNR(APLNR);APOH(APOH);BMP4(BMP4);BMPER(BMPER);C6(C6);CCL24(CCL24);COL12A1(COL12A1);COL18A1(COL18A1);COL1A1(COL1A1);COL2A1(COL2A1);CXCL10(CXCL10);CXCL9(CXCL9);DCN(DCN);EDAR(EDAR);EYA1(EYA1);HK2(HK2);ITGB4(ITGB4);LOC101113683(LOC101113683);LOC101117706(LOC101117706);MSX1(MSX1);OSR1(OSR1);PRL(PRL);RNF213(RNF213);ROR2(ROR2);SIX2(SIX2);SPINT1(SPINT1);SRPX2(SRPX2)…
GO:0042471	BP	ear morphogenesis	5	7	12	80	2.74787e-05	0.00515171	DLX5(DLX5);DLX6(DLX6);GRXCR2(GRXCR2);NR4A3(NR4A3);TMIE(TMIE)	COL2A1(COL2A1);EYA1(EYA1);MSX1(MSX1);OSR1(OSR1);ROR2(ROR2);SIX2(SIX2);TFAP2A(TFAP2A)
GO:0007423	BP	sensory organ development	15	15	30	370	2.92431e-05	0.00527163	ACHE(ACHE);BCL11B(BCL11B);CALB1(CALB1);DLX5(DLX5);DLX6(DLX6);DRD2(DRD2);GRXCR2(GRXCR2);LOC101110922(LOC101110922);LOC101119795(LOC101119795);NR4A3(NR4A3);RHO(RHO);SIX3(SIX3);TH(TH);TMEM132E(TMEM132E);TMIE(TMIE)	ALDH1A2(ALDH1A2);BMP4(BMP4);BMPER(BMPER);BNC2(BNC2);COL2A1(COL2A1);CYTL1(CYTL1);EYA1(EYA1);KERA(KERA);MSX1(MSX1);OSR1(OSR1);ROR1(ROR1);ROR2(ROR2);SIX2(SIX2);TFAP2A(TFAP2A);TFAP2B(TFAP2B)
GO:0006952	BP	defense response	10	41	51	790	3.33186e-05	0.00578386	ADIPOQ(ADIPOQ);ADORA2A(ADORA2A);COCH(COCH);DRD2(DRD2);ISL1(ISL1);KLK5(KLK5);LOC101110922(LOC101110922);LPL(LPL);PGLYRP2(PGLYRP2);TAC1(TAC1)	BATF2(BATF2);BST-2A(BST-2A);BST-2B(BST-2B);C6(C6);C7(C7);C9(C9);CCL24(CCL24);CCL5(CCL5);CIITA(CIITA);COLEC12(COLEC12);CRTAM(CRTAM);CXCL12(CXCL12);CXCL9(CXCL9);CXCR6(CXCR6);DPP4(DPP4);FANCD2(FANCD2);FGA(FGA);GFI1(GFI1);IFI44L(IFI44L);IL7R(IL7R);JCHAIN(JCHAIN);LAT(LAT);LOC101102194(LOC101102194);LOC101111435(LOC101111435);LOC101113346(LOC101113346);LOC101116896(LOC101116896);LOC101117706(LOC1011177…
GO:0019933	BP	cAMP-mediated signaling	6	5	11	70	3.80421e-05	0.00594344	ADORA2A(ADORA2A);DRD1(DRD1);GLP1R(GLP1R);MC3R(MC3R);MC4R(MC4R);OPRM1(OPRM1)	ADM(ADM);APLNR(APLNR);CXCL10(CXCL10);CXCL9(CXCL9);S1PR4(S1PR4)
GO:0030317	BP	flagellated sperm motility	10	1	11	70	3.80421e-05	0.00594344	CFAP43(CFAP43);DNAH1(DNAH1);DNAH5(DNAH5);HOATZ(HOATZ);ROPN1(ROPN1);TACR1(TACR1);TACR3(TACR3);TEKT1(TEKT1);TEKT2(TEKT2);TEKT4(TEKT4)	APOB(APOB)
GO:0097722	BP	sperm motility	10	1	11	70	3.80421e-05	0.00594344	CFAP43(CFAP43);DNAH1(DNAH1);DNAH5(DNAH5);HOATZ(HOATZ);ROPN1(ROPN1);TACR1(TACR1);TACR3(TACR3);TEKT1(TEKT1);TEKT2(TEKT2);TEKT4(TEKT4)	APOB(APOB)
GO:0090596	BP	sensory organ morphogenesis	10	9	19	185	3.96798e-05	0.00599933	CALB1(CALB1);DLX5(DLX5);DLX6(DLX6);GRXCR2(GRXCR2);LOC101110922(LOC101110922);LOC101119795(LOC101119795);NR4A3(NR4A3);SIX3(SIX3);TH(TH);TMIE(TMIE)	BMP4(BMP4);COL2A1(COL2A1);EYA1(EYA1);MSX1(MSX1);OSR1(OSR1);ROR2(ROR2);SIX2(SIX2);TFAP2A(TFAP2A);TFAP2B(TFAP2B)
GO:1903037	BP	regulation of leukocyte cell-cell adhesion	4	14	18	170	4.21903e-05	0.00605823	ADORA2A(ADORA2A);ASS1(ASS1);EFNB3(EFNB3);NR4A3(NR4A3)	BMP4(BMP4);CD27(CD27);CRTAM(CRTAM);CXCL12(CXCL12);DPP4(DPP4);ICOS(ICOS);IGF2(IGF2);IL7R(IL7R);LOC101117706(LOC101117706);PCK1(PCK1);PDCD1LG2(PDCD1LG2);RHOH(RHOH);SELP(SELP);TBX21(TBX21)
GO:0031514	CC	motile cilium	14	1	15	121	4.32225e-05	0.0022956	CCDC65(CCDC65);CFAP43(CFAP43);DNAH1(DNAH1);DNAH2(DNAH2);DNAH5(DNAH5);DNAJB13(DNAJB13);MAK(MAK);RHO(RHO);ROPN1(ROPN1);TACR1(TACR1);TACR3(TACR3);TEKT1(TEKT1);TEKT2(TEKT2);TEKT4(TEKT4)	SPATC1L(SPATC1L)
GO:0042475	BP	odontogenesis of dentin-containing tooth	4	6	10	59	4.38199e-05	0.00605823	AMELX(AMELX);BCL11B(BCL11B);LHX8(LHX8);NGFR(NGFR)	BMP4(BMP4);EDAR(EDAR);LOC101113683(LOC101113683);MSX1(MSX1);WDR72(WDR72);WNT6(WNT6)
GO:0048598	BP	embryonic morphogenesis	10	21	31	397	4.43749e-05	0.00605823	ADIPOQ(ADIPOQ);DLX5(DLX5);DLX6(DLX6);DNAAF1(DNAAF1);GRXCR2(GRXCR2);LOC101110922(LOC101110922);NR4A3(NR4A3);SIX3(SIX3);TH(TH);TMIE(TMIE)	ADM(ADM);ALDH1A2(ALDH1A2);ALX1(ALX1);ALX3(ALX3);ALX4(ALX4);APLNR(APLNR);BMP4(BMP4);COL12A1(COL12A1);COL2A1(COL2A1);EYA1(EYA1);IGF2(IGF2);ITGB4(ITGB4);MSX1(MSX1);OSR1(OSR1);ROR2(ROR2);SIX2(SIX2);SPINT1(SPINT1);TBX15(TBX15);TFAP2A(TFAP2A);WNT6(WNT6);ZIC3(ZIC3)
GO:0006959	BP	humoral immune response	1	11	12	84	4.52396e-05	0.00605823	KLK5(KLK5)	C1S(C1S);C6(C6);C7(C7);C9(C9);FGA(FGA);JCHAIN(JCHAIN);LOC101111463(LOC101111463);LOC101117706(LOC101117706);LOC101119740(LOC101119740);LOC101123672(LOC101123672);SH2D1A(SH2D1A)
GO:0023026	MF	MHC class II protein complex binding	0	3	3	3	4.7122e-05	0.00786644	-	CD4(CD4);LOC101109219(LOC101109219);LOC101110545(LOC101110545)
GO:0005102	MF	signaling receptor binding	12	43	55	884	4.86452e-05	0.00786644	ADIPOQ(ADIPOQ);CALCB(CALCB);EFNB3(EFNB3);GFRAL(GFRAL);GRP(GRP);IRS4(IRS4);LOC443269(LOC443269);LPL(LPL);NTS(NTS);OSTN(OSTN);PDYN(PDYN);TNN(TNN)	ADM(ADM);ANGPTL1(ANGPTL1);APOB(APOB);BMP4(BMP4);BMP5(BMP5);CCL1(CCL1);CCL24(CCL24);CCL26(CCL26);CCL5(CCL5);CD2(CD2);CD244(CD244);CD4(CD4);CGA(CGA);COL2A1(COL2A1);CRTAM(CRTAM);CXCL10(CXCL10);CXCL12(CXCL12);CXCL9(CXCL9);DPP4(DPP4);FGA(FGA);FGG(FGG);GH(GH);HCST(HCST);IGF2(IGF2);ITGB4(ITGB4);JAML(JAML);JCHAIN(JCHAIN);LOC101111435(LOC101111435);LOC101116896(LOC101116896);LOC101117706(LOC101117706);MAR…
GO:0051707	BP	response to other organism	5	31	36	495	4.87679e-05	0.00634931	ADIPOQ(ADIPOQ);COCH(COCH);KLK5(KLK5);LPL(LPL);PGLYRP2(PGLYRP2)	APOB(APOB);BATF2(BATF2);BST-2A(BST-2A);BST-2B(BST-2B);COLEC12(COLEC12);CPS1(CPS1);CUBN(CUBN);CXCL10(CXCL10);CXCL9(CXCL9);FER1L6(FER1L6);FGA(FGA);GFI1(GFI1);IFI44(IFI44);IFI44L(IFI44L);IL7R(IL7R);JCHAIN(JCHAIN);LOC101102194(LOC101102194);LOC101111435(LOC101111435);LOC101113346(LOC101113346);LOC101116896(LOC101116896);LOC101119740(LOC101119740);MLKL(MLKL);PCK1(PCK1);PLAC8(PLAC8);PTGFR(PTGFR);RSAD2(…
GO:0042379	MF	chemokine receptor binding	0	8	8	38	5.18895e-05	0.00786644	-	CCL1(CCL1);CCL24(CCL24);CCL26(CCL26);CCL5(CCL5);CXCL10(CXCL10);CXCL12(CXCL12);CXCL9(CXCL9);LOC101117706(LOC101117706)
GO:0043207	BP	response to external biotic stimulus	5	31	36	497	5.30345e-05	0.00671818	ADIPOQ(ADIPOQ);COCH(COCH);KLK5(KLK5);LPL(LPL);PGLYRP2(PGLYRP2)	APOB(APOB);BATF2(BATF2);BST-2A(BST-2A);BST-2B(BST-2B);COLEC12(COLEC12);CPS1(CPS1);CUBN(CUBN);CXCL10(CXCL10);CXCL9(CXCL9);FER1L6(FER1L6);FGA(FGA);GFI1(GFI1);IFI44(IFI44);IFI44L(IFI44L);IL7R(IL7R);JCHAIN(JCHAIN);LOC101102194(LOC101102194);LOC101111435(LOC101111435);LOC101113346(LOC101113346);LOC101116896(LOC101116896);LOC101119740(LOC101119740);MLKL(MLKL);PCK1(PCK1);PLAC8(PLAC8);PTGFR(PTGFR);RSAD2(…
GO:0035082	BP	axoneme assembly	9	0	9	49	5.48067e-05	0.00675997	CCDC65(CCDC65);CFAP43(CFAP43);DNAAF1(DNAAF1);DNAH1(DNAH1);DNAH5(DNAH5);DNAJB13(DNAJB13);HOATZ(HOATZ);SPAG17(SPAG17);TEKT2(TEKT2)	-
GO:0060021	BP	roof of mouth development	2	8	10	61	5.89704e-05	0.00708704	DLX5(DLX5);DLX6(DLX6)	ALX1(ALX1);ALX4(ALX4);BNC2(BNC2);COL2A1(COL2A1);MSX1(MSX1);OSR1(OSR1);TFAP2A(TFAP2A);WFIKKN2(WFIKKN2)
GO:0005581	CC	collagen trimer	0	8	8	38	6.45168e-05	0.0030839	-	COL12A1(COL12A1);COL18A1(COL18A1);COL1A1(COL1A1);COL1A2(COL1A2);COL2A1(COL2A1);COL4A5(COL4A5);COL6A3(COL6A3);COLEC12(COLEC12)
GO:0009607	BP	response to biotic stimulus	5	32	37	524	7.12717e-05	0.00835126	ADIPOQ(ADIPOQ);COCH(COCH);KLK5(KLK5);LPL(LPL);PGLYRP2(PGLYRP2)	APOB(APOB);BATF2(BATF2);BST-2A(BST-2A);BST-2B(BST-2B);COLEC12(COLEC12);CPS1(CPS1);CRTAM(CRTAM);CUBN(CUBN);CXCL10(CXCL10);CXCL9(CXCL9);FER1L6(FER1L6);FGA(FGA);GFI1(GFI1);IFI44(IFI44);IFI44L(IFI44L);IL7R(IL7R);JCHAIN(JCHAIN);LOC101102194(LOC101102194);LOC101111435(LOC101111435);LOC101113346(LOC101113346);LOC101116896(LOC101116896);LOC101119740(LOC101119740);MLKL(MLKL);PCK1(PCK1);PLAC8(PLAC8);PTGFR(…
GO:0043583	BP	ear development	5	11	16	146	7.40764e-05	0.0084682	DLX5(DLX5);DLX6(DLX6);GRXCR2(GRXCR2);NR4A3(NR4A3);TMIE(TMIE)	BMP4(BMP4);BMPER(BMPER);COL2A1(COL2A1);CYTL1(CYTL1);EYA1(EYA1);MSX1(MSX1);OSR1(OSR1);ROR1(ROR1);ROR2(ROR2);SIX2(SIX2);TFAP2A(TFAP2A)
GO:0045321	BP	leukocyte activation	8	28	36	506	7.67562e-05	0.00856562	ADORA2A(ADORA2A);BCL11B(BCL11B);EFNB3(EFNB3);LMO1(LMO1);LOC101110922(LOC101110922);NR4A3(NR4A3);NTRK1(NTRK1);PGLYRP2(PGLYRP2)	BATF2(BATF2);BMP4(BMP4);CD244(CD244);CD27(CD27);CD4(CD4);CRTAM(CRTAM);DPP4(DPP4);EOMES(EOMES);FANCD2(FANCD2);ICOS(ICOS);IGF2(IGF2);IL7R(IL7R);ITK(ITK);JAML(JAML);LAT(LAT);LOC101110545(LOC101110545);LOC101111463(LOC101111463);LOC101116896(LOC101116896);LOC101117706(LOC101117706);PCK1(PCK1);PDCD1LG2(PDCD1LG2);RHOH(RHOH);RSAD2(RSAD2);SIT1(SIT1);TBX21(TBX21);THEMIS(THEMIS);TLR4(TLR4);TNFSF8(TNFSF8)
GO:0007159	BP	leukocyte cell-cell adhesion	4	15	19	196	8.73004e-05	0.00951575	ADORA2A(ADORA2A);ASS1(ASS1);EFNB3(EFNB3);NR4A3(NR4A3)	BMP4(BMP4);CD27(CD27);CRTAM(CRTAM);CXCL12(CXCL12);DPP4(DPP4);ICOS(ICOS);IGF2(IGF2);IL7R(IL7R);ITGB7(ITGB7);LOC101117706(LOC101117706);PCK1(PCK1);PDCD1LG2(PDCD1LG2);RHOH(RHOH);SELP(SELP);TBX21(TBX21)
GO:0044447	CC	axoneme part	6	0	6	21	8.79585e-05	0.0038222	CCDC65(CCDC65);DNAH1(DNAH1);DNAH5(DNAH5);DNAH6(DNAH6);RSPH4A(RSPH4A);SPAG17(SPAG17)	-
GO:0002694	BP	regulation of leukocyte activation	6	19	25	301	9.26225e-05	0.0098664	ADORA2A(ADORA2A);EFNB3(EFNB3);LMO1(LMO1);LOC101110922(LOC101110922);NR4A3(NR4A3);PGLYRP2(PGLYRP2)	BMP4(BMP4);CD27(CD27);CD4(CD4);CRTAM(CRTAM);DPP4(DPP4);FANCD2(FANCD2);ICOS(ICOS);IGF2(IGF2);IL7R(IL7R);LAT(LAT);LOC101110545(LOC101110545);LOC101111463(LOC101111463);LOC101117706(LOC101117706);PCK1(PCK1);PDCD1LG2(PDCD1LG2);RHOH(RHOH);SIT1(SIT1);TBX21(TBX21);TLR4(TLR4)
GO:0008009	MF	chemokine activity	0	7	7	31	9.58741e-05	0.0110832	-	CCL1(CCL1);CCL24(CCL24);CCL26(CCL26);CCL5(CCL5);CXCL10(CXCL10);CXCL12(CXCL12);CXCL9(CXCL9)
GO:0038024	MF	cargo receptor activity	2	7	9	53	0.00010547	0.0110832	FOLR1(FOLR1);TMPRSS5(TMPRSS5)	COLEC12(COLEC12);CUBN(CUBN);FOLR3(FOLR3);MARCO(MARCO);MSR1(MSR1);PRG4(PRG4);VTN(VTN)
GO:0019935	BP	cyclic-nucleotide-mediated signaling	6	5	11	78	0.000105539	0.0109925	ADORA2A(ADORA2A);DRD1(DRD1);GLP1R(GLP1R);MC3R(MC3R);MC4R(MC4R);OPRM1(OPRM1)	ADM(ADM);APLNR(APLNR);CXCL10(CXCL10);CXCL9(CXCL9);S1PR4(S1PR4)
GO:0050865	BP	regulation of cell activation	6	20	26	323	0.000112545	0.0114673	ADORA2A(ADORA2A);EFNB3(EFNB3);LMO1(LMO1);LOC101110922(LOC101110922);NR4A3(NR4A3);PGLYRP2(PGLYRP2)	BMP4(BMP4);CD27(CD27);CD4(CD4);CRTAM(CRTAM);DPP4(DPP4);FANCD2(FANCD2);ICOS(ICOS);IGF2(IGF2);IL7R(IL7R);LAT(LAT);LOC101110545(LOC101110545);LOC101111463(LOC101111463);LOC101117706(LOC101117706);PCK1(PCK1);PDCD1LG2(PDCD1LG2);RHOH(RHOH);SELP(SELP);SIT1(SIT1);TBX21(TBX21);TLR4(TLR4)
GO:0048018	MF	receptor ligand activity	6	18	24	287	0.000119168	0.0110832	ADIPOQ(ADIPOQ);CALCB(CALCB);GRP(GRP);LOC443269(LOC443269);NTS(NTS);PDYN(PDYN)	ADM(ADM);BMP4(BMP4);BMP5(BMP5);CCL1(CCL1);CCL24(CCL24);CCL26(CCL26);CCL5(CCL5);CGA(CGA);CXCL10(CXCL10);CXCL12(CXCL12);CXCL9(CXCL9);DPP4(DPP4);GH(GH);IGF2(IGF2);LOC101111435(LOC101111435);NTF3(NTF3);OGN(OGN);PRL(PRL)
GO:0022407	BP	regulation of cell-cell adhesion	6	15	21	235	0.00012168	0.0120546	ADIPOQ(ADIPOQ);ADORA2A(ADORA2A);ASS1(ASS1);B4GALNT2(B4GALNT2);EFNB3(EFNB3);NR4A3(NR4A3)	BMP4(BMP4);CD27(CD27);CRTAM(CRTAM);CXCL12(CXCL12);DPP4(DPP4);FGA(FGA);ICOS(ICOS);IGF2(IGF2);IL7R(IL7R);LOC101117706(LOC101117706);PCK1(PCK1);PDCD1LG2(PDCD1LG2);RHOH(RHOH);SELP(SELP);TBX21(TBX21)
GO:0003008	BP	system process	35	19	54	897	0.000125692	0.0120546	ADIPOQ(ADIPOQ);ADORA2A(ADORA2A);AQP3(AQP3);AVPR1B(AVPR1B);CALB1(CALB1);CBLN1(CBLN1);CFAP43(CFAP43);CHRM5(CHRM5);COCH(COCH);CRYM(CRYM);DRD1(DRD1);DRD2(DRD2);ECEL1(ECEL1);FOXB1(FOXB1);GBX1(GBX1);GRXCR2(GRXCR2);HTR1D(HTR1D);ISL1(ISL1);KCNN4(KCNN4);LHX8(LHX8);LOC101120030(LOC101120030);MYL1(MYL1);MYOZ1(MYOZ1);NR4A3(NR4A3);OPRM1(OPRM1);PPP1R1B(PPP1R1B);RGS14(RGS14);RHO(RHO);RLBP1(RLBP1);SCN5A(SCN5A);S…	ADM(ADM);APOA2(APOA2);BMP4(BMP4);COL1A1(COL1A1);COL1A2(COL1A2);COL2A1(COL2A1);CORIN(CORIN);CPS1(CPS1);FGA(FGA);JCHAIN(JCHAIN);LOC101117706(LOC101117706);MYH8(MYH8);PI16(PI16);ROR1(ROR1);SNAI2(SNAI2);TBX18(TBX18);TFAP2A(TFAP2A);TFAP2B(TFAP2B);TLR4(TLR4)
GO:0019932	BP	second-messenger-mediated signaling	8	10	18	185	0.00012727	0.0120546	ADORA2A(ADORA2A);DRD1(DRD1);GLP1R(GLP1R);MC3R(MC3R);MC4R(MC4R);MYOZ1(MYOZ1);NMUR2(NMUR2);OPRM1(OPRM1)	ADM(ADM);APLNR(APLNR);CXCL10(CXCL10);CXCL9(CXCL9);LAT(LAT);LOC101116441(LOC101116441);PRL(PRL);PTGFR(PTGFR);S1PR4(S1PR4);SELP(SELP)
GO:0002455	BP	humoral immune response mediated by circulating immunoglobulin	0	6	6	23	0.000128596	0.0120546	-	C1S(C1S);C6(C6);C7(C7);C9(C9);LOC101119740(LOC101119740);LOC101123672(LOC101123672)
GO:0030545	MF	receptor regulator activity	6	19	25	307	0.000131595	0.0110832	ADIPOQ(ADIPOQ);CALCB(CALCB);GRP(GRP);LOC443269(LOC443269);NTS(NTS);PDYN(PDYN)	ADM(ADM);BMP4(BMP4);BMP5(BMP5);CCL1(CCL1);CCL24(CCL24);CCL26(CCL26);CCL5(CCL5);CGA(CGA);CXCL10(CXCL10);CXCL12(CXCL12);CXCL9(CXCL9);DPP4(DPP4);GH(GH);IGF2(IGF2);LOC101111435(LOC101111435);NTF3(NTF3);OGN(OGN);PRL(PRL);WFIKKN2(WFIKKN2)
GO:0098542	BP	defense response to other organism	3	20	23	272	0.000134941	0.0124013	COCH(COCH);KLK5(KLK5);PGLYRP2(PGLYRP2)	BATF2(BATF2);BST-2A(BST-2A);BST-2B(BST-2B);COLEC12(COLEC12);CXCL9(CXCL9);FGA(FGA);IFI44L(IFI44L);IL7R(IL7R);JCHAIN(JCHAIN);LOC101102194(LOC101102194);LOC101111435(LOC101111435);LOC101113346(LOC101113346);LOC101116896(LOC101116896);MLKL(MLKL);PLAC8(PLAC8);RSAD2(RSAD2);TLR4(TLR4);TNFSF8(TNFSF8);ZBP1(ZBP1);ZG16(ZG16)
GO:0030098	BP	lymphocyte differentiation	4	17	21	239	0.000154315	0.0139092	BCL11B(BCL11B);LOC101110922(LOC101110922);NTRK1(NTRK1);PGLYRP2(PGLYRP2)	BMP4(BMP4);CD27(CD27);CD4(CD4);CRTAM(CRTAM);EOMES(EOMES);FANCD2(FANCD2);IL7R(IL7R);ITK(ITK);LOC101110545(LOC101110545);LOC101111463(LOC101111463);LOC101117706(LOC101117706);PCK1(PCK1);RHOH(RHOH);RSAD2(RSAD2);TBX21(TBX21);THEMIS(THEMIS);TNFSF8(TNFSF8)
GO:0035137	BP	hindlimb morphogenesis	0	6	6	24	0.00016628	0.0147048	-	ALX3(ALX3);ALX4(ALX4);BMP4(BMP4);MSX1(MSX1);OSR1(OSR1);TFAP2B(TFAP2B)
GO:0098609	BP	cell-cell adhesion	8	23	31	427	0.000170238	0.014776	ADIPOQ(ADIPOQ);ADORA2A(ADORA2A);ASS1(ASS1);B4GALNT2(B4GALNT2);CBLN1(CBLN1);CDHR1(CDHR1);EFNB3(EFNB3);NR4A3(NR4A3)	BMP4(BMP4);CD2(CD2);CD27(CD27);CLDN3(CLDN3);CRTAM(CRTAM);CXCL12(CXCL12);DPP4(DPP4);DSC3(DSC3);FGA(FGA);ICOS(ICOS);IGF2(IGF2);IL7R(IL7R);ITGB7(ITGB7);JAML(JAML);LOC101102001(LOC101102001);LOC101113683(LOC101113683);LOC101117706(LOC101117706);PCK1(PCK1);PDCD1LG2(PDCD1LG2);RHOH(RHOH);SELP(SELP);SRPX2(SRPX2);TBX21(TBX21)
GO:0035107	BP	appendage morphogenesis	3	10	13	111	0.000178387	0.0149303	DLX5(DLX5);DLX6(DLX6);LOC101110922(LOC101110922)	ALDH1A2(ALDH1A2);ALX1(ALX1);ALX3(ALX3);ALX4(ALX4);BMP4(BMP4);COL2A1(COL2A1);MSX1(MSX1);OSR1(OSR1);ROR2(ROR2);TFAP2B(TFAP2B)
GO:0035108	BP	limb morphogenesis	3	10	13	111	0.000178387	0.0149303	DLX5(DLX5);DLX6(DLX6);LOC101110922(LOC101110922)	ALDH1A2(ALDH1A2);ALX1(ALX1);ALX3(ALX3);ALX4(ALX4);BMP4(BMP4);COL2A1(COL2A1);MSX1(MSX1);OSR1(OSR1);ROR2(ROR2);TFAP2B(TFAP2B)
GO:0061134	MF	peptidase regulator activity	2	12	14	126	0.000182506	0.0138339	LOC101105044(LOC101105044);LOC101123010(LOC101123010)	CD27(CD27);COL6A3(COL6A3);CSTL1(CSTL1);FBLN1(FBLN1);ITIH1(ITIH1);ITIH2(ITIH2);LOC101104205(LOC101104205);LOC101123672(LOC101123672);PCOLCE(PCOLCE);PRSS22(PRSS22);SPINT1(SPINT1);WFIKKN2(WFIKKN2)
GO:0072378	BP	blood coagulation, fibrin clot formation	0	3	3	4	0.000182612	0.0150158	-	APOH(APOH);F13A1(F13A1);FGA(FGA)
GO:0032838	CC	plasma membrane bounded cell projection cytoplasm	12	1	13	108	0.000187011	0.00744926	CCDC65(CCDC65);CFAP43(CFAP43);DNAAF1(DNAAF1);DNAH1(DNAH1);DNAH2(DNAH2);DNAH5(DNAH5);DNAH6(DNAH6);DNAJB13(DNAJB13);KIF17(KIF17);MAK(MAK);RSPH4A(RSPH4A);SPAG17(SPAG17)	KIF19(KIF19)
GO:0034505	BP	tooth mineralization	1	4	5	16	0.000189111	0.0150471	AMELX(AMELX)	COL1A1(COL1A1);TFAP2A(TFAP2A);WDR72(WDR72);WNT6(WNT6)
GO:0048731	BP	system development	50	80	130	2730	0.000189413	0.0150471	ACHE(ACHE);ACTA1(ACTA1);ADIPOQ(ADIPOQ);AMELX(AMELX);AQP3(AQP3);BCL11B(BCL11B);CALB1(CALB1);CBLN1(CBLN1);CDHR1(CDHR1);CFAP43(CFAP43);CHODL(CHODL);COL9A3(COL9A3);CPNE5(CPNE5);DLX5(DLX5);DLX6(DLX6);DNAAF1(DNAAF1);DNAH5(DNAH5);DRD2(DRD2);EFNB3(EFNB3);FOXB1(FOXB1);FUT1(FUT1);GBX1(GBX1);GRXCR2(GRXCR2);ISL1(ISL1);JUNB(JUNB);KRT25(KRT25);LHX8(LHX8);LOC101110922(LOC101110922);LOC101119795(LOC101119795);MM…	ADM(ADM);ALDH1A2(ALDH1A2);ALX1(ALX1);ALX3(ALX3);ALX4(ALX4);APLNR(APLNR);APOB(APOB);APOH(APOH);AQP6(AQP6);ATP2C2(ATP2C2);BATF2(BATF2);BMP4(BMP4);BMP5(BMP5);BMPER(BMPER);BNC2(BNC2);C6(C6);CCL24(CCL24);CD27(CD27);CD4(CD4);CLDN3(CLDN3);COL18A1(COL18A1);COL1A1(COL1A1);COL1A2(COL1A2);COL2A1(COL2A1);COLQ(COLQ);CRTAM(CRTAM);CXCL10(CXCL10);CYTL1(CYTL1);DCN(DCN);EDAR(EDAR);EOMES(EOMES);EYA1(EYA1);FANCD2(FA…
GO:0048513	BP	animal organ development	39	61	100	1986	0.000196221	0.0153281	ACHE(ACHE);ACTA1(ACTA1);ADIPOQ(ADIPOQ);AMELX(AMELX);AQP3(AQP3);BCL11B(BCL11B);CALB1(CALB1);CBLN1(CBLN1);CFAP43(CFAP43);COL9A3(COL9A3);DLX5(DLX5);DLX6(DLX6);DNAAF1(DNAAF1);DNAH5(DNAH5);DRD2(DRD2);FOXB1(FOXB1);GBX1(GBX1);GRXCR2(GRXCR2);ISL1(ISL1);JUNB(JUNB);KRT25(KRT25);LHX8(LHX8);LOC101110922(LOC101110922);LOC101119795(LOC101119795);MMP13(MMP13);MYOZ1(MYOZ1);NGFR(NGFR);NR4A3(NR4A3);NTRK1(NTRK1);PG…	ADM(ADM);ALDH1A2(ALDH1A2);ALX1(ALX1);ALX3(ALX3);ALX4(ALX4);AQP6(AQP6);ATP2C2(ATP2C2);BATF2(BATF2);BMP4(BMP4);BMP5(BMP5);BMPER(BMPER);BNC2(BNC2);CD27(CD27);CD4(CD4);COL1A1(COL1A1);COL1A2(COL1A2);COL2A1(COL2A1);CRTAM(CRTAM);CYTL1(CYTL1);EDAR(EDAR);EOMES(EOMES);EYA1(EYA1);FANCD2(FANCD2);GFI1(GFI1);HEATR9(HEATR9);IGF2(IGF2);IL7R(IL7R);ITGB4(ITGB4);ITK(ITK);KERA(KERA);LOC101110545(LOC101110545);LOC101…
GO:0009617	BP	response to bacterium	5	19	24	299	0.000214785	0.0165033	ADIPOQ(ADIPOQ);COCH(COCH);KLK5(KLK5);LPL(LPL);PGLYRP2(PGLYRP2)	COLEC12(COLEC12);CPS1(CPS1);CUBN(CUBN);CXCL10(CXCL10);CXCL9(CXCL9);FER1L6(FER1L6);FGA(FGA);GFI1(GFI1);IFI44(IFI44);IL7R(IL7R);JCHAIN(JCHAIN);LOC101116896(LOC101116896);LOC101119740(LOC101119740);PCK1(PCK1);PLAC8(PLAC8);PTGFR(PTGFR);TLR4(TLR4);TNFSF8(TNFSF8);ZG16(ZG16)
GO:0048736	BP	appendage development	3	11	14	129	0.00022943	0.0169057	DLX5(DLX5);DLX6(DLX6);LOC101110922(LOC101110922)	ALDH1A2(ALDH1A2);ALX1(ALX1);ALX3(ALX3);ALX4(ALX4);BMP4(BMP4);COL2A1(COL2A1);ITGB4(ITGB4);MSX1(MSX1);OSR1(OSR1);ROR2(ROR2);TFAP2B(TFAP2B)
GO:0060173	BP	limb development	3	11	14	129	0.00022943	0.0169057	DLX5(DLX5);DLX6(DLX6);LOC101110922(LOC101110922)	ALDH1A2(ALDH1A2);ALX1(ALX1);ALX3(ALX3);ALX4(ALX4);BMP4(BMP4);COL2A1(COL2A1);ITGB4(ITGB4);MSX1(MSX1);OSR1(OSR1);ROR2(ROR2);TFAP2B(TFAP2B)
GO:0045580	BP	regulation of T cell differentiation	1	10	11	85	0.000230844	0.0169057	LOC101110922(LOC101110922)	BMP4(BMP4);CD27(CD27);CRTAM(CRTAM);FANCD2(FANCD2);IL7R(IL7R);LOC101110545(LOC101110545);LOC101117706(LOC101117706);PCK1(PCK1);RHOH(RHOH);TBX21(TBX21)
GO:0005509	MF	calcium ion binding	21	13	34	494	0.000240306	0.0165593	BAIAP3(BAIAP3);CALB1(CALB1);CALB2(CALB2);CAPSL(CAPSL);CDHR1(CDHR1);DLK1(DLK1);DOC2B(DOC2B);F7(F7);LOC101114082(LOC101114082);LPL(LPL);MELK(MELK);MMRN1(MMRN1);MYL1(MYL1);NECAB2(NECAB2);PADI3(PADI3);PADI6(PADI6);PCP4(PCP4);PKD1L2(PKD1L2);RYR3(RYR3);SCGN(SCGN);SCUBE3(SCUBE3)	C1S(C1S);CUBN(CUBN);DSC3(DSC3);EGFLAM(EGFLAM);FBLN1(FBLN1);HPGDS(HPGDS);LOC101107675(LOC101107675);LRP2(LRP2);S100A2(S100A2);S100A4(S100A4);SCIN(SCIN);SELP(SELP);THBS2(THBS2)
GO:0009605	BP	response to external stimulus	19	49	68	1242	0.00027458	0.0197993	ADIPOQ(ADIPOQ);ADORA2A(ADORA2A);AQP3(AQP3);BCL11B(BCL11B);COCH(COCH);DLX5(DLX5);DRD2(DRD2);EFNB3(EFNB3);GBX1(GBX1);GFRAL(GFRAL);ISL1(ISL1);KLK5(KLK5);LPL(LPL);MYOZ1(MYOZ1);NGFR(NGFR);NR4A3(NR4A3);PGLYRP2(PGLYRP2);RHO(RHO);UCP1(UCP1)	APOB(APOB);APOH(APOH);BATF2(BATF2);BST-2A(BST-2A);BST-2B(BST-2B);C6(C6);CCL24(CCL24);CCL5(CCL5);CLDN3(CLDN3);COL1A1(COL1A1);COLEC12(COLEC12);CPS1(CPS1);CUBN(CUBN);CXCL10(CXCL10);CXCL12(CXCL12);CXCL9(CXCL9);CXCR6(CXCR6);DPP4(DPP4);FANCD2(FANCD2);FAS(FAS);FER1L6(FER1L6);FGA(FGA);GFI1(GFI1);GH(GH);IFI44(IFI44);IFI44L(IFI44L);IL7R(IL7R);JAML(JAML);JCHAIN(JCHAIN);LOC101102194(LOC101102194);LOC10111143…
GO:0097729	CC	9+2 motile cilium	10	1	11	84	0.000275571	0.0101325	CFAP43(CFAP43);DNAH1(DNAH1);DNAH2(DNAH2);DNAH5(DNAH5);DNAJB13(DNAJB13);RHO(RHO);ROPN1(ROPN1);TACR1(TACR1);TACR3(TACR3);TEKT4(TEKT4)	SPATC1L(SPATC1L)
GO:0040011	BP	locomotion	27	34	61	1084	0.000288547	0.0204912	ADIPOQ(ADIPOQ);BCL11B(BCL11B);CFAP43(CFAP43);DEPDC1B(DEPDC1B);DLX5(DLX5);DNAH1(DNAH1);DNAH5(DNAH5);DNAH6(DNAH6);DRD2(DRD2);EFNB3(EFNB3);FOXB1(FOXB1);FUT1(FUT1);GBX1(GBX1);HOATZ(HOATZ);HTR1D(HTR1D);ISL1(ISL1);NGFR(NGFR);NR4A3(NR4A3);RHO(RHO);ROPN1(ROPN1);RSPH4A(RSPH4A);SIX3(SIX3);TACR1(TACR1);TACR3(TACR3);TEKT1(TEKT1);TEKT2(TEKT2);TEKT4(TEKT4)	ALX1(ALX1);APOB(APOB);APOH(APOH);BMP4(BMP4);BMPER(BMPER);CCL24(CCL24);CCL5(CCL5);CLDN3(CLDN3);COL18A1(COL18A1);COL1A1(COL1A1);CRTAM(CRTAM);CXCL10(CXCL10);CXCL12(CXCL12);CXCR6(CXCR6);DCN(DCN);DPP4(DPP4);IP6K3(IP6K3);ITGB4(ITGB4);ITGB7(ITGB7);JAML(JAML);LOC101111463(LOC101111463);LOC101116896(LOC101116896);LOC101117706(LOC101117706);NTF3(NTF3);ROR2(ROR2);S100A2(S100A2);SELP(SELP);SIX2(SIX2);SNAI2(S…
GO:0009653	BP	anatomical structure morphogenesis	35	49	84	1623	0.000308147	0.0215565	ACTA1(ACTA1);ADIPOQ(ADIPOQ);AMELX(AMELX);AQP3(AQP3);BCL11B(BCL11B);CALB1(CALB1);CBLN1(CBLN1);CDHR1(CDHR1);CPNE5(CPNE5);DLX5(DLX5);DLX6(DLX6);DNAAF1(DNAAF1);DRD2(DRD2);EFNB3(EFNB3);FOXB1(FOXB1);FUT1(FUT1);GBX1(GBX1);GRXCR2(GRXCR2);ISL1(ISL1);JUNB(JUNB);KRT25(KRT25);LHX8(LHX8);LOC101110922(LOC101110922);LOC101119795(LOC101119795);MMP13(MMP13);MYOZ1(MYOZ1);NGFR(NGFR);NR4A3(NR4A3);NTRK1(NTRK1);OSTN(O…	ADM(ADM);ALDH1A2(ALDH1A2);ALX1(ALX1);ALX3(ALX3);ALX4(ALX4);APLNR(APLNR);APOB(APOB);APOH(APOH);AQP6(AQP6);BMP4(BMP4);BMPER(BMPER);C6(C6);CCL24(CCL24);CLDN3(CLDN3);COL12A1(COL12A1);COL18A1(COL18A1);COL1A1(COL1A1);COL1A2(COL1A2);COL2A1(COL2A1);CXCL10(CXCL10);CXCL9(CXCL9);DCN(DCN);EDAR(EDAR);EYA1(EYA1);FANCD2(FANCD2);HK2(HK2);IGF2(IGF2);IL7R(IL7R);ITGB4(ITGB4);ITGB7(ITGB7);LOC101113683(LOC101113683);…
GO:0038023	MF	signaling receptor activity	30	30	60	1062	0.00031866	0.0201287	ADGRF4(ADGRF4);ADORA2A(ADORA2A);AVPR1B(AVPR1B);BLK(BLK);CHRM5(CHRM5);DRD1(DRD1);DRD2(DRD2);GFRAL(GFRAL);GLP1R(GLP1R);GLRA2(GLRA2);GPR101(GPR101);GPR119(GPR119);HCRTR1(HCRTR1);HCRTR2(HCRTR2);HTR1D(HTR1D);INSRR(INSRR);LOC101103749(LOC101103749);MC3R(MC3R);MC4R(MC4R);NGFR(NGFR);NMUR2(NMUR2);NTRK1(NTRK1);OPRM1(OPRM1);PGLYRP2(PGLYRP2);RHO(RHO);RXRG(RXRG);SSTR5(SSTR5);TACR1(TACR1);TACR3(TACR3);TNFRSF18…	APLNR(APLNR);CD244(CD244);CD27(CD27);CD3G(CD3G);CD4(CD4);CD7(CD7);CHRNA6(CHRNA6);COLEC12(COLEC12);CXCR6(CXCR6);EDAR(EDAR);ESRRB(ESRRB);FAS(FAS);FRK(FRK);GPR182(GPR182);GPRC5A(GPRC5A);HCAR1(HCAR1);IL2RG(IL2RG);IL7R(IL7R);ITGB7(ITGB7);ITK(ITK);LOC101111463(LOC101111463);LOC101116896(LOC101116896);LOC101117706(LOC101117706);MLNR(MLNR);P2RY10(P2RY10);PTGFR(PTGFR);ROR1(ROR1);ROS1(ROS1);S1PR4(S1PR4);TL…
GO:0048584	BP	positive regulation of response to stimulus	19	49	68	1249	0.00032265	0.0222391	ADIPOQ(ADIPOQ);ADORA2A(ADORA2A);AVPR1B(AVPR1B);BAIAP3(BAIAP3);BLK(BLK);COCH(COCH);DEPDC1B(DEPDC1B);DLX5(DLX5);DRD2(DRD2);GFRAL(GFRAL);GRP(GRP);HCRTR1(HCRTR1);ISL1(ISL1);KCNN4(KCNN4);KLK5(KLK5);LPL(LPL);NGFR(NGFR);NR4A3(NR4A3);NTRK1(NTRK1)	APOH(APOH);BMP4(BMP4);BMP5(BMP5);BMPER(BMPER);C1S(C1S);C6(C6);C7(C7);C9(C9);CCL24(CCL24);CCL5(CCL5);CD27(CD27);CD4(CD4);CLDN3(CLDN3);COL1A1(COL1A1);COLEC12(COLEC12);CRTAM(CRTAM);CXCL10(CXCL10);CXCL12(CXCL12);DCN(DCN);EDAR(EDAR);FAS(FAS);FGA(FGA);GFI1(GFI1);HCST(HCST);IGF2(IGF2);IL7R(IL7R);ITK(ITK);LOC101111463(LOC101111463);LOC101116441(LOC101116441);LOC101116896(LOC101116896);LOC101117706(LOC101…
GO:0010817	BP	regulation of hormone levels	12	9	21	253	0.000337544	0.0229285	ACHE(ACHE);BAIAP3(BAIAP3);BLK(BLK);CRYM(CRYM);DOC2B(DOC2B);DRD2(DRD2);FAM3D(FAM3D);GRP(GRP);LOC101110922(LOC101110922);MC4R(MC4R);SLC5A7(SLC5A7);SSTR5(SSTR5)	ALDH1A1(ALDH1A1);ALDH1A2(ALDH1A2);BMP5(BMP5);CORIN(CORIN);FGA(FGA);GFI1(GFI1);GH(GH);PRL(PRL);TFAP2B(TFAP2B)
GO:0035116	BP	embryonic hindlimb morphogenesis	0	5	5	18	0.000349403	0.0230655	-	ALX3(ALX3);ALX4(ALX4);BMP4(BMP4);MSX1(MSX1);OSR1(OSR1)
GO:0042481	BP	regulation of odontogenesis	1	4	5	18	0.000349403	0.0230655	NGFR(NGFR)	BMP4(BMP4);MSX1(MSX1);TFAP2A(TFAP2A);WNT6(WNT6)
GO:0045619	BP	regulation of lymphocyte differentiation	2	10	12	104	0.000361306	0.0232859	LOC101110922(LOC101110922);PGLYRP2(PGLYRP2)	BMP4(BMP4);CD27(CD27);CRTAM(CRTAM);FANCD2(FANCD2);IL7R(IL7R);LOC101110545(LOC101110545);LOC101117706(LOC101117706);PCK1(PCK1);RHOH(RHOH);TBX21(TBX21)
GO:0051704	BP	multi-organism process	19	44	63	1139	0.000362678	0.0232859	ADIPOQ(ADIPOQ);CFAP43(CFAP43);COCH(COCH);DNAH1(DNAH1);DPY19L2(DPY19L2);HOATZ(HOATZ);JUNB(JUNB);KLK5(KLK5);LOC101110922(LOC101110922);LPL(LPL);NANOS2(NANOS2);NECTIN4(NECTIN4);PGLYRP2(PGLYRP2);PPP1R1B(PPP1R1B);ROPN1(ROPN1);SPATA25(SPATA25);TEKT4(TEKT4);TH(TH);THEG(THEG)	APOB(APOB);BATF2(BATF2);BMP4(BMP4);BST-2A(BST-2A);BST-2B(BST-2B);BTBD18(BTBD18);CD4(CD4);COLEC12(COLEC12);CORIN(CORIN);CPS1(CPS1);CUBN(CUBN);CXCL10(CXCL10);CXCL9(CXCL9);FANCD2(FANCD2);FER1L6(FER1L6);FGA(FGA);GFI1(GFI1);HPGDS(HPGDS);IFI44(IFI44);IFI44L(IFI44L);IL7R(IL7R);JCHAIN(JCHAIN);LOC101102194(LOC101102194);LOC101111435(LOC101111435);LOC101113346(LOC101113346);LOC101116896(LOC101116896);LOC10…
GO:0007155	BP	cell adhesion	13	32	45	740	0.000386064	0.0244324	ACHE(ACHE);ADIPOQ(ADIPOQ);ADORA2A(ADORA2A);ASS1(ASS1);B4GALNT2(B4GALNT2);CBLN1(CBLN1);CDHR1(CDHR1);EFNB3(EFNB3);FUT1(FUT1);LOC101115115(LOC101115115);NECTIN4(NECTIN4);NR4A3(NR4A3);TNN(TNN)	BMP4(BMP4);CD2(CD2);CD27(CD27);CD4(CD4);CLDN3(CLDN3);COL1A1(COL1A1);COL6A3(COL6A3);CRTAM(CRTAM);CXCL12(CXCL12);DPP4(DPP4);DSC3(DSC3);EGFLAM(EGFLAM);FGA(FGA);ICOS(ICOS);IGF2(IGF2);IL7R(IL7R);ITGB4(ITGB4);ITGB7(ITGB7);JAML(JAML);LOC101102001(LOC101102001);LOC101113467(LOC101113467);LOC101113683(LOC101113683);LOC101117706(LOC101117706);PCK1(PCK1);PDCD1LG2(PDCD1LG2);RHOH(RHOH);SELP(SELP);SNAI2(SNAI2)…
GO:0007275	BP	multicellular organism development	54	84	138	2979	0.000390959	0.0244324	ACHE(ACHE);ACTA1(ACTA1);ADIPOQ(ADIPOQ);AMELX(AMELX);AQP3(AQP3);BCL11B(BCL11B);CALB1(CALB1);CBLN1(CBLN1);CDHR1(CDHR1);CFAP43(CFAP43);CHODL(CHODL);COL9A3(COL9A3);CPNE5(CPNE5);DLX5(DLX5);DLX6(DLX6);DNAAF1(DNAAF1);DNAH5(DNAH5);DRD2(DRD2);EFNB3(EFNB3);FOXB1(FOXB1);FUT1(FUT1);GBX1(GBX1);GRXCR2(GRXCR2);INSRR(INSRR);ISL1(ISL1);JUNB(JUNB);KRT25(KRT25);LHX8(LHX8);LOC101110922(LOC101110922);LOC101119795(LOC…	ADM(ADM);ALDH1A2(ALDH1A2);ALX1(ALX1);ALX3(ALX3);ALX4(ALX4);APLNR(APLNR);APOB(APOB);APOH(APOH);AQP6(AQP6);ATP2C2(ATP2C2);BATF2(BATF2);BMP4(BMP4);BMP5(BMP5);BMPER(BMPER);BNC2(BNC2);C6(C6);CCL24(CCL24);CD27(CD27);CD4(CD4);CLDN3(CLDN3);COL12A1(COL12A1);COL18A1(COL18A1);COL1A1(COL1A1);COL1A2(COL1A2);COL2A1(COL2A1);COLQ(COLQ);CRTAM(CRTAM);CXCL10(CXCL10);CYTL1(CYTL1);DCN(DCN);DSC3(DSC3);EDAR(EDAR);EOMES…
GO:0006956	BP	complement activation	0	6	6	28	0.000411755	0.0253933	-	C1S(C1S);C6(C6);C7(C7);C9(C9);LOC101119740(LOC101119740);LOC101123672(LOC101123672)
GO:0050878	BP	regulation of body fluid levels	8	9	17	187	0.000435948	0.0263578	AQP3(AQP3);DRD2(DRD2);F7(F7);FOXB1(FOXB1);KCNN4(KCNN4);LOC101110922(LOC101110922);MMRN1(MMRN1);SFN(SFN)	ADM(ADM);APOH(APOH);F13A1(F13A1);FGA(FGA);FGG(FGG);PRL(PRL);SELP(SELP);TFAP2B(TFAP2B);TLR4(TLR4)
GO:0072161	BP	mesenchymal cell differentiation involved in kidney development	0	3	3	5	0.000444264	0.0263578	-	BMP4(BMP4);OSR1(OSR1);SIX2(SIX2)
GO:2001012	BP	mesenchymal cell differentiation involved in renal system development	0	3	3	5	0.000444264	0.0263578	-	BMP4(BMP4);OSR1(OSR1);SIX2(SIX2)
GO:0022610	BP	biological adhesion	13	32	45	746	0.000459697	0.0269325	ACHE(ACHE);ADIPOQ(ADIPOQ);ADORA2A(ADORA2A);ASS1(ASS1);B4GALNT2(B4GALNT2);CBLN1(CBLN1);CDHR1(CDHR1);EFNB3(EFNB3);FUT1(FUT1);LOC101115115(LOC101115115);NECTIN4(NECTIN4);NR4A3(NR4A3);TNN(TNN)	BMP4(BMP4);CD2(CD2);CD27(CD27);CD4(CD4);CLDN3(CLDN3);COL1A1(COL1A1);COL6A3(COL6A3);CRTAM(CRTAM);CXCL12(CXCL12);DPP4(DPP4);DSC3(DSC3);EGFLAM(EGFLAM);FGA(FGA);ICOS(ICOS);IGF2(IGF2);IL7R(IL7R);ITGB4(ITGB4);ITGB7(ITGB7);JAML(JAML);LOC101102001(LOC101102001);LOC101113467(LOC101113467);LOC101113683(LOC101113683);LOC101117706(LOC101117706);PCK1(PCK1);PDCD1LG2(PDCD1LG2);RHOH(RHOH);SELP(SELP);SNAI2(SNAI2)…
GO:0050776	BP	regulation of immune response	7	24	31	453	0.000477301	0.0276186	BLK(BLK);COCH(COCH);DRD2(DRD2);KCNN4(KCNN4);KLK5(KLK5);NR4A3(NR4A3);PGLYRP2(PGLYRP2)	C1S(C1S);C6(C6);C7(C7);C9(C9);COLEC12(COLEC12);CRTAM(CRTAM);GFI1(GFI1);HCST(HCST);IL7R(IL7R);ITK(ITK);LOC101116441(LOC101116441);LOC101116896(LOC101116896);LOC101117706(LOC101117706);LOC101119740(LOC101119740);LOC101123672(LOC101123672);MS4A2(MS4A2);PCK1(PCK1);RSAD2(RSAD2);SH2D1A(SH2D1A);TBX21(TBX21);THEMIS(THEMIS);TLR4(TLR4);TRIM21(TRIM21);ZBP1(ZBP1)
GO:0009897	CC	external side of plasma membrane	1	14	15	150	0.000484038	0.0144099	GFRAL(GFRAL)	CD2(CD2);CD244(CD244);CD27(CD27);CD4(CD4);CXCL10(CXCL10);CXCL9(CXCL9);FGA(FGA);ICOS(ICOS);IL7R(IL7R);LOC101116896(LOC101116896);LOC101117706(LOC101117706);MS4A2(MS4A2);SELP(SELP);TLR4(TLR4)
GO:0005579	CC	membrane attack complex	0	3	3	5	0.000488091	0.0144099	-	C6(C6);C7(C7);C9(C9)
GO:0044441	CC	ciliary part	22	2	24	306	0.000494731	0.0144099	CCDC65(CCDC65);CDHR1(CDHR1);CFAP43(CFAP43);CIBAR2(CIBAR2);DNAAF1(DNAAF1);DNAH1(DNAH1);DNAH2(DNAH2);DNAH5(DNAH5);DNAH6(DNAH6);DNAJB13(DNAJB13);DRD1(DRD1);DRD2(DRD2);KIF17(KIF17);MAK(MAK);PPP1R32(PPP1R32);RHO(RHO);ROPN1(ROPN1);RSPH4A(RSPH4A);SPAG17(SPAG17);TACR1(TACR1);TACR3(TACR3);TEKT4(TEKT4)	KIF19(KIF19);SPATC1L(SPATC1L)
GO:0035136	BP	forelimb morphogenesis	0	6	6	29	0.000503533	0.0287812	-	ALDH1A2(ALDH1A2);ALX3(ALX3);ALX4(ALX4);MSX1(MSX1);OSR1(OSR1);TFAP2B(TFAP2B)
GO:0060089	MF	molecular transducer activity	30	30	60	1081	0.000504767	0.0281867	ADGRF4(ADGRF4);ADORA2A(ADORA2A);AVPR1B(AVPR1B);BLK(BLK);CHRM5(CHRM5);DRD1(DRD1);DRD2(DRD2);GFRAL(GFRAL);GLP1R(GLP1R);GLRA2(GLRA2);GPR101(GPR101);GPR119(GPR119);HCRTR1(HCRTR1);HCRTR2(HCRTR2);HTR1D(HTR1D);INSRR(INSRR);LOC101103749(LOC101103749);MC3R(MC3R);MC4R(MC4R);NGFR(NGFR);NMUR2(NMUR2);NTRK1(NTRK1);OPRM1(OPRM1);PGLYRP2(PGLYRP2);RHO(RHO);RXRG(RXRG);SSTR5(SSTR5);TACR1(TACR1);TACR3(TACR3);TNFRSF18…	APLNR(APLNR);CD244(CD244);CD27(CD27);CD3G(CD3G);CD4(CD4);CD7(CD7);CHRNA6(CHRNA6);COLEC12(COLEC12);CXCR6(CXCR6);EDAR(EDAR);ESRRB(ESRRB);FAS(FAS);FRK(FRK);GPR182(GPR182);GPRC5A(GPRC5A);HCAR1(HCAR1);IL2RG(IL2RG);IL7R(IL7R);ITGB7(ITGB7);ITK(ITK);LOC101111463(LOC101111463);LOC101116896(LOC101116896);LOC101117706(LOC101117706);MLNR(MLNR);P2RY10(P2RY10);PTGFR(PTGFR);ROR1(ROR1);ROS1(ROS1);S1PR4(S1PR4);TL…
GO:0005858	CC	axonemal dynein complex	4	0	4	11	0.000512485	0.0144099	CCDC65(CCDC65);DNAH1(DNAH1);DNAH5(DNAH5);DNAH6(DNAH6)	-
GO:0005539	MF	glycosaminoglycan binding	2	10	12	108	0.000520598	0.0281867	LPL(LPL);PGLYRP2(PGLYRP2)	APOB(APOB);APOH(APOH);BMP4(BMP4);CXCL10(CXCL10);DCN(DCN);EGFLAM(EGFLAM);JCHAIN(JCHAIN);PCOLCE(PCOLCE);SELP(SELP);ZG16(ZG16)
GO:0030326	BP	embryonic limb morphogenesis	3	8	11	94	0.000558765	0.0310981	DLX5(DLX5);DLX6(DLX6);LOC101110922(LOC101110922)	ALDH1A2(ALDH1A2);ALX1(ALX1);ALX3(ALX3);ALX4(ALX4);BMP4(BMP4);MSX1(MSX1);OSR1(OSR1);ROR2(ROR2)
GO:0035113	BP	embryonic appendage morphogenesis	3	8	11	94	0.000558765	0.0310981	DLX5(DLX5);DLX6(DLX6);LOC101110922(LOC101110922)	ALDH1A2(ALDH1A2);ALX1(ALX1);ALX3(ALX3);ALX4(ALX4);BMP4(BMP4);MSX1(MSX1);OSR1(OSR1);ROR2(ROR2)
GO:0007154	BP	cell communication	76	71	147	3236	0.000563972	0.0310981	ACHE(ACHE);ADGRF4(ADGRF4);ADIPOQ(ADIPOQ);ADORA2A(ADORA2A);AQP3(AQP3);ARHGAP25(ARHGAP25);ASB18(ASB18);ASB5(ASB5);AVPR1B(AVPR1B);BAIAP3(BAIAP3);BLK(BLK);CALB1(CALB1);CBLN1(CBLN1);CHRM5(CHRM5);DEPDC1B(DEPDC1B);DLK1(DLK1);DLX5(DLX5);DOC2B(DOC2B);DRD1(DRD1);DRD2(DRD2);DTHD1(DTHD1);ECEL1(ECEL1);EFNB3(EFNB3);FAM3D(FAM3D);FOXB1(FOXB1);FREM3(FREM3);GFRAL(GFRAL);GLP1R(GLP1R);GLRA2(GLRA2);GNAL(GNAL);GRP(GRP…	ADM(ADM);ALDH1A2(ALDH1A2);ANGPTL1(ANGPTL1);APLNR(APLNR);ASB9(ASB9);BMP4(BMP4);BMP5(BMP5);BMPER(BMPER);CCN5(CCN5);CD27(CD27);CD3G(CD3G);CD4(CD4);CGA(CGA);COL1A1(COL1A1);COL1A2(COL1A2);COL2A1(COL2A1);COL4A5(COL4A5);COLEC12(COLEC12);CXCL10(CXCL10);CXCL12(CXCL12);CXCL9(CXCL9);DCN(DCN);EDAR(EDAR);EYA1(EYA1);FANCD2(FANCD2);FAS(FAS);FGA(FGA);GFI1(GFI1);GH(GH);HCST(HCST);IGF2(IGF2);IL7R(IL7R);ITGB4(ITGB4…
GO:0004866	MF	endopeptidase inhibitor activity	2	9	11	94	0.000567369	0.028671	LOC101105044(LOC101105044);LOC101123010(LOC101123010)	CD27(CD27);COL6A3(COL6A3);CSTL1(CSTL1);ITIH1(ITIH1);ITIH2(ITIH2);LOC101104205(LOC101104205);LOC101123672(LOC101123672);SPINT1(SPINT1);WFIKKN2(WFIKKN2)
GO:0042472	BP	inner ear morphogenesis	5	4	9	66	0.000574364	0.0313028	DLX5(DLX5);DLX6(DLX6);GRXCR2(GRXCR2);NR4A3(NR4A3);TMIE(TMIE)	COL2A1(COL2A1);EYA1(EYA1);ROR2(ROR2);TFAP2A(TFAP2A)
GO:0070286	BP	axonemal dynein complex assembly	5	0	5	20	0.000595594	0.0320868	CCDC65(CCDC65);DNAAF1(DNAAF1);DNAH1(DNAH1);DNAH5(DNAH5);TEKT2(TEKT2)	-
GO:0002252	BP	immune effector process	3	27	30	440	0.000624433	0.0332581	KLK5(KLK5);NR4A3(NR4A3);PGLYRP2(PGLYRP2)	BST-2A(BST-2A);BST-2B(BST-2B);C1S(C1S);C6(C6);C7(C7);C9(C9);CD244(CD244);CRTAM(CRTAM);CXCL9(CXCL9);EOMES(EOMES);IFI44L(IFI44L);IL7R(IL7R);LOC101102194(LOC101102194);LOC101111435(LOC101111435);LOC101111463(LOC101111463);LOC101113346(LOC101113346);LOC101116896(LOC101116896);LOC101117706(LOC101117706);LOC101119740(LOC101119740);LOC101123672(LOC101123672);MLKL(MLKL);PCK1(PCK1);RSAD2(RSAD2);SH2D1A(SH2…
GO:0005179	MF	hormone activity	5	5	10	81	0.000655324	0.0299193	ADIPOQ(ADIPOQ);CALCB(CALCB);GRP(GRP);LOC443269(LOC443269);NTS(NTS)	ADM(ADM);CGA(CGA);GH(GH);IGF2(IGF2);PRL(PRL)
GO:0090026	BP	positive regulation of monocyte chemotaxis	0	4	4	12	0.00066122	0.0348218	-	CCL5(CCL5);CXCL10(CXCL10);CXCL12(CXCL12);LOC101117706(LOC101117706)
GO:0048839	BP	inner ear development	5	8	13	127	0.000670964	0.0349423	DLX5(DLX5);DLX6(DLX6);GRXCR2(GRXCR2);NR4A3(NR4A3);TMIE(TMIE)	BMP4(BMP4);BMPER(BMPER);COL2A1(COL2A1);CYTL1(CYTL1);EYA1(EYA1);ROR1(ROR1);ROR2(ROR2);TFAP2A(TFAP2A)
GO:0048705	BP	skeletal system morphogenesis	3	12	15	160	0.000678973	0.0349709	DLX5(DLX5);LOC101110922(LOC101110922);MMP13(MMP13)	ALX1(ALX1);ALX3(ALX3);ALX4(ALX4);BMP4(BMP4);COL1A1(COL1A1);COL2A1(COL2A1);EYA1(EYA1);MSX1(MSX1);OSR1(OSR1);ROR2(ROR2);SIX2(SIX2);TBX15(TBX15)
GO:0032609	BP	interferon-gamma production	2	7	9	68	0.000717632	0.0361671	ISL1(ISL1);PGLYRP2(PGLYRP2)	CD2(CD2);CD244(CD244);CRTAM(CRTAM);LOC101116896(LOC101116896);LOC101117706(LOC101117706);PDCD1LG2(PDCD1LG2);TLR4(TLR4)
GO:0032649	BP	regulation of interferon-gamma production	2	7	9	68	0.000717632	0.0361671	ISL1(ISL1);PGLYRP2(PGLYRP2)	CD2(CD2);CD244(CD244);CRTAM(CRTAM);LOC101116896(LOC101116896);LOC101117706(LOC101117706);PDCD1LG2(PDCD1LG2);TLR4(TLR4)
GO:0005044	MF	scavenger receptor activity	1	5	6	31	0.000740469	0.0299193	TMPRSS5(TMPRSS5)	COLEC12(COLEC12);MARCO(MARCO);MSR1(MSR1);PRG4(PRG4);VTN(VTN)
GO:0002790	BP	peptide secretion	11	6	17	196	0.000746872	0.0372403	BAIAP3(BAIAP3);BLK(BLK);CBLN1(CBLN1);DOC2B(DOC2B);DRD2(DRD2);FAM3D(FAM3D);GRP(GRP);KCNN4(KCNN4);MC4R(MC4R);OPRM1(OPRM1);SSTR5(SSTR5)	FGA(FGA);GH(GH);PRL(PRL);RSAD2(RSAD2);TFAP2B(TFAP2B);TLR4(TLR4)
GO:0009790	BP	embryo development	16	27	43	720	0.000757489	0.0373721	ADIPOQ(ADIPOQ);DLX5(DLX5);DLX6(DLX6);DNAAF1(DNAAF1);FOXB1(FOXB1);GRXCR2(GRXCR2);ISL1(ISL1);JUNB(JUNB);LOC101110922(LOC101110922);NEK2(NEK2);NR4A3(NR4A3);PADI6(PADI6);SIX3(SIX3);SLC5A7(SLC5A7);TH(TH);TMIE(TMIE)	ADM(ADM);ALDH1A2(ALDH1A2);ALX1(ALX1);ALX3(ALX3);ALX4(ALX4);APLNR(APLNR);APOB(APOB);BMP4(BMP4);C6(C6);COL12A1(COL12A1);COL1A1(COL1A1);COL2A1(COL2A1);DSC3(DSC3);EYA1(EYA1);IGF2(IGF2);ITGB4(ITGB4);MSX1(MSX1);OSR1(OSR1);PRL(PRL);ROR2(ROR2);SEBOX(SEBOX);SIX2(SIX2);SPINT1(SPINT1);TBX15(TBX15);TFAP2A(TFAP2A);WNT6(WNT6);ZIC3(ZIC3)
GO:0043062	BP	extracellular structure organization	2	15	17	197	0.000790963	0.0382369	LPL(LPL);MMP13(MMP13)	AEBP1(AEBP1);APOB(APOB);COL18A1(COL18A1);COL1A1(COL1A1);COL1A2(COL1A2);COL2A1(COL2A1);DPP4(DPP4);DPT(DPT);EGFLAM(EGFLAM);FBLN1(FBLN1);FMOD(FMOD);SPINT1(SPINT1);THSD4(THSD4);VTN(VTN);WDR72(WDR72)
GO:0001664	MF	G protein-coupled receptor binding	1	12	13	129	0.000791954	0.0299193	NTS(NTS)	ADM(ADM);CCL1(CCL1);CCL24(CCL24);CCL26(CCL26);CCL5(CCL5);CXCL10(CXCL10);CXCL12(CXCL12);CXCL9(CXCL9);ITGB4(ITGB4);LOC101117706(LOC101117706);MARCO(MARCO);ROR2(ROR2)
GO:0065008	BP	regulation of biological quality	52	52	104	2163	0.000795954	0.0382369	ACHE(ACHE);ADIPOQ(ADIPOQ);ADORA2A(ADORA2A);ANO3(ANO3);AQP3(AQP3);ASS1(ASS1);AVPR1B(AVPR1B);BAIAP3(BAIAP3);BLK(BLK);CALB1(CALB1);CARHSP1(CARHSP1);CBLN1(CBLN1);CDHR1(CDHR1);CRYM(CRYM);DOC2B(DOC2B);DRD1(DRD1);DRD2(DRD2);F7(F7);FAM3D(FAM3D);FOXB1(FOXB1);GLP1R(GLP1R);GRP(GRP);HCRTR1(HCRTR1);HCRTR2(HCRTR2);HTR1D(HTR1D);ISL1(ISL1);KCNN4(KCNN4);LMO1(LMO1);LOC101110922(LOC101110922);LOC101120030(LOC101120…	ADM(ADM);ALDH1A1(ALDH1A1);ALDH1A2(ALDH1A2);APLNR(APLNR);APOA2(APOA2);APOB(APOB);APOH(APOH);BMP4(BMP4);BMP5(BMP5);CCL24(CCL24);CD4(CD4);CLDN3(CLDN3);COL1A2(COL1A2);COL2A1(COL2A1);COLQ(COLQ);CORIN(CORIN);CPS1(CPS1);CXCL10(CXCL10);CXCL9(CXCL9);CYTL1(CYTL1);DCN(DCN);DMGDH(DMGDH);F13A1(F13A1);FGA(FGA);FGG(FGG);FTL(FTL);GFI1(GFI1);GH(GH);HK2(HK2);IL7R(IL7R);INSC(INSC);LAT(LAT);LOC101102194(LOC101102194…
GO:0048704	BP	embryonic skeletal system morphogenesis	0	9	9	69	0.00079949	0.0382369	-	ALX1(ALX1);ALX3(ALX3);ALX4(ALX4);BMP4(BMP4);COL2A1(COL2A1);EYA1(EYA1);OSR1(OSR1);SIX2(SIX2);TBX15(TBX15)
GO:0010886	BP	positive regulation of cholesterol storage	1	2	3	6	0.000864696	0.0407029	LPL(LPL)	APOB(APOB);MSR1(MSR1)
GO:0004977	MF	melanocortin receptor activity	3	0	3	6	0.000868369	0.0299193	MC3R(MC3R);MC4R(MC4R);OPRM1(OPRM1)	-
GO:0023023	MF	MHC protein complex binding	0	3	3	6	0.000868369	0.0299193	-	CD4(CD4);LOC101109219(LOC101109219);LOC101110545(LOC101110545)
GO:0042923	MF	neuropeptide binding	3	0	3	6	0.000868369	0.0299193	MC3R(MC3R);MC4R(MC4R);NMUR2(NMUR2)	-
GO:0045236	MF	CXCR chemokine receptor binding	0	3	3	6	0.000868369	0.0299193	-	CXCL10(CXCL10);CXCL12(CXCL12);CXCL9(CXCL9)
GO:0007188	BP	adenylate cyclase-modulating G protein-coupled receptor signaling pathway	7	4	11	99	0.00086842	0.0407029	ADORA2A(ADORA2A);DRD1(DRD1);DRD2(DRD2);GLP1R(GLP1R);MC3R(MC3R);MC4R(MC4R);OPRM1(OPRM1)	ADM(ADM);CXCL10(CXCL10);CXCL9(CXCL9);S1PR4(S1PR4)
GO:0072189	BP	ureter development	0	4	4	13	0.000928	0.0430647	-	ALDH1A2(ALDH1A2);BMP4(BMP4);OSR1(OSR1);TBX18(TBX18)
GO:0001578	BP	microtubule bundle formation	9	0	9	71	0.000986032	0.0452304	CCDC65(CCDC65);CFAP43(CFAP43);DNAAF1(DNAAF1);DNAH1(DNAH1);DNAH5(DNAH5);DNAJB13(DNAJB13);HOATZ(HOATZ);SPAG17(SPAG17);TEKT2(TEKT2)	-
GO:0030198	BP	extracellular matrix organization	1	14	15	166	0.000993969	0.0452304	MMP13(MMP13)	AEBP1(AEBP1);COL18A1(COL18A1);COL1A1(COL1A1);COL1A2(COL1A2);COL2A1(COL2A1);DPP4(DPP4);DPT(DPT);EGFLAM(EGFLAM);FBLN1(FBLN1);FMOD(FMOD);SPINT1(SPINT1);THSD4(THSD4);VTN(VTN);WDR72(WDR72)
GO:0007187	BP	G protein-coupled receptor signaling pathway, coupled to cyclic nucleotide second messenger	7	4	11	101	0.00102677	0.0460166	ADORA2A(ADORA2A);DRD1(DRD1);DRD2(DRD2);GLP1R(GLP1R);MC3R(MC3R);MC4R(MC4R);OPRM1(OPRM1)	ADM(ADM);CXCL10(CXCL10);CXCL9(CXCL9);S1PR4(S1PR4)
GO:0023052	BP	signaling	74	70	144	3200	0.00103088	0.0460166	ACHE(ACHE);ADGRF4(ADGRF4);ADIPOQ(ADIPOQ);ADORA2A(ADORA2A);ARHGAP25(ARHGAP25);ASB18(ASB18);ASB5(ASB5);AVPR1B(AVPR1B);BAIAP3(BAIAP3);BLK(BLK);CALB1(CALB1);CBLN1(CBLN1);CHRM5(CHRM5);DEPDC1B(DEPDC1B);DLK1(DLK1);DLX5(DLX5);DOC2B(DOC2B);DRD1(DRD1);DRD2(DRD2);DTHD1(DTHD1);ECEL1(ECEL1);EFNB3(EFNB3);FAM3D(FAM3D);GFRAL(GFRAL);GLP1R(GLP1R);GLRA2(GLRA2);GNAL(GNAL);GRP(GRP);HCRTR1(HCRTR1);HCRTR2(HCRTR2);HTR1D…	ADM(ADM);ALDH1A2(ALDH1A2);ANGPTL1(ANGPTL1);APLNR(APLNR);ASB9(ASB9);BMP4(BMP4);BMP5(BMP5);BMPER(BMPER);CCN5(CCN5);CD27(CD27);CD3G(CD3G);CD4(CD4);CGA(CGA);COL1A1(COL1A1);COL1A2(COL1A2);COL2A1(COL2A1);COL4A5(COL4A5);COLEC12(COLEC12);CXCL10(CXCL10);CXCL12(CXCL12);CXCL9(CXCL9);DCN(DCN);EDAR(EDAR);EYA1(EYA1);FANCD2(FANCD2);FAS(FAS);FGA(FGA);GFI1(GFI1);GH(GH);HCST(HCST);IGF2(IGF2);IL7R(IL7R);ITGB4(ITGB4…
GO:0050678	BP	regulation of epithelial cell proliferation	6	11	17	202	0.00104634	0.0462658	BCL11B(BCL11B);DLX5(DLX5);DLX6(DLX6);NGFR(NGFR);NR4A3(NR4A3);SFN(SFN)	A4GNT(A4GNT);ALDH1A2(ALDH1A2);APOH(APOH);BMP4(BMP4);BMP5(BMP5);CCL24(CCL24);CCL5(CCL5);EYA1(EYA1);OSR1(OSR1);SNAI2(SNAI2);TLR4(TLR4)
GO:0005201	MF	extracellular matrix structural constituent	1	5	6	33	0.00104781	0.0324589	AMELX(AMELX)	COL1A1(COL1A1);COL1A2(COL1A2);COL2A1(COL2A1);COL4A5(COL4A5);DCN(DCN)
GO:0009306	BP	protein secretion	10	5	15	167	0.00105693	0.0462973	BAIAP3(BAIAP3);BLK(BLK);CBLN1(CBLN1);DOC2B(DOC2B);DRD2(DRD2);FAM3D(FAM3D);KCNN4(KCNN4);MC4R(MC4R);OPRM1(OPRM1);SSTR5(SSTR5)	FGA(FGA);GH(GH);RSAD2(RSAD2);TFAP2B(TFAP2B);TLR4(TLR4)
GO:0003014	BP	renal system process	3	5	8	58	0.00106911	0.0463974	ADIPOQ(ADIPOQ);AQP3(AQP3);DRD2(DRD2)	ADM(ADM);BMP4(BMP4);CORIN(CORIN);JCHAIN(JCHAIN);TFAP2B(TFAP2B)
GO:0001958	BP	endochondral ossification	2	3	5	23	0.0011821	0.0470149	DLX5(DLX5);MMP13(MMP13)	BMP4(BMP4);COL1A1(COL1A1);COL2A1(COL2A1)
GO:0035115	BP	embryonic forelimb morphogenesis	0	5	5	23	0.0011821	0.0470149	-	ALDH1A2(ALDH1A2);ALX3(ALX3);ALX4(ALX4);MSX1(MSX1);OSR1(OSR1)
GO:0036075	BP	replacement ossification	2	3	5	23	0.0011821	0.0470149	DLX5(DLX5);MMP13(MMP13)	BMP4(BMP4);COL1A1(COL1A1);COL2A1(COL2A1)
GO:2000026	BP	regulation of multicellular organismal development	21	42	63	1192	0.00118583	0.0470149	ADIPOQ(ADIPOQ);BCL11B(BCL11B);CBLN1(CBLN1);CHODL(CHODL);CPNE5(CPNE5);DRD2(DRD2);EFNB3(EFNB3);FUT1(FUT1);ISL1(ISL1);LOC101110922(LOC101110922);MYOZ1(MYOZ1);NGFR(NGFR);NTRK1(NTRK1);OPRM1(OPRM1);OSTN(OSTN);PCP4(PCP4);PGLYRP2(PGLYRP2);RASAL1(RASAL1);SFN(SFN);SIX3(SIX3);TP73(TP73)	ADM(ADM);ALX1(ALX1);APLNR(APLNR);APOH(APOH);BMP4(BMP4);BMP5(BMP5);BMPER(BMPER);C6(C6);CCL24(CCL24);CD27(CD27);CD4(CD4);COL1A1(COL1A1);COLQ(COLQ);CRTAM(CRTAM);CXCL10(CXCL10);DCN(DCN);EYA1(EYA1);FANCD2(FANCD2);GFI1(GFI1);HK2(HK2);IGF2(IGF2);IL7R(IL7R);LOC101110545(LOC101110545);LOC101111463(LOC101111463);LOC101117706(LOC101117706);MSX1(MSX1);OMD(OMD);OSR1(OSR1);PCK1(PCK1);PI16(PI16);PRL(PRL);RHOH(R…
GO:0050673	BP	epithelial cell proliferation	6	13	19	241	0.00119006	0.0470149	BCL11B(BCL11B);DLX5(DLX5);DLX6(DLX6);NGFR(NGFR);NR4A3(NR4A3);SFN(SFN)	A4GNT(A4GNT);ALDH1A2(ALDH1A2);APOH(APOH);BMP4(BMP4);BMP5(BMP5);BMPER(BMPER);CCL24(CCL24);CCL5(CCL5);EYA1(EYA1);OSR1(OSR1);SNAI2(SNAI2);TLR4(TLR4);WNT16(WNT16)
GO:0072676	BP	lymphocyte migration	0	8	8	59	0.0011986	0.0470149	-	CRTAM(CRTAM);CXCL10(CXCL10);CXCL12(CXCL12);ITGB7(ITGB7);LOC101111463(LOC101111463);LOC101116896(LOC101116896);LOC101117706(LOC101117706);TBX21(TBX21)
GO:0031016	BP	pancreas development	2	5	7	46	0.00121084	0.0470149	DNAAF1(DNAAF1);ISL1(ISL1)	ALDH1A2(ALDH1A2);BMP4(BMP4);BMP5(BMP5);IGF2(IGF2);ZIC3(ZIC3)
GO:0042742	BP	defense response to bacterium	3	9	12	119	0.00122038	0.0470149	COCH(COCH);KLK5(KLK5);PGLYRP2(PGLYRP2)	COLEC12(COLEC12);FGA(FGA);IL7R(IL7R);JCHAIN(JCHAIN);LOC101116896(LOC101116896);PLAC8(PLAC8);TLR4(TLR4);TNFSF8(TNFSF8);ZG16(ZG16)
GO:1903039	BP	positive regulation of leukocyte cell-cell adhesion	2	10	12	119	0.00122038	0.0470149	EFNB3(EFNB3);NR4A3(NR4A3)	CD27(CD27);DPP4(DPP4);ICOS(ICOS);IGF2(IGF2);IL7R(IL7R);LOC101117706(LOC101117706);PCK1(PCK1);PDCD1LG2(PDCD1LG2);RHOH(RHOH);SELP(SELP)
GO:0030199	BP	collagen fibril organization	0	6	6	34	0.0012239	0.0470149	-	AEBP1(AEBP1);COL1A1(COL1A1);COL1A2(COL1A2);COL2A1(COL2A1);DPT(DPT);FMOD(FMOD)
GO:0061135	MF	endopeptidase regulator activity	2	9	11	103	0.00122594	0.0324589	LOC101105044(LOC101105044);LOC101123010(LOC101123010)	CD27(CD27);COL6A3(COL6A3);CSTL1(CSTL1);ITIH1(ITIH1);ITIH2(ITIH2);LOC101104205(LOC101104205);LOC101123672(LOC101123672);SPINT1(SPINT1);WFIKKN2(WFIKKN2)
GO:0032502	BP	developmental process	61	94	155	3501	0.00123094	0.0470149	ACHE(ACHE);ACTA1(ACTA1);ADIPOQ(ADIPOQ);AMELX(AMELX);AQP3(AQP3);BAIAP3(BAIAP3);BCL11B(BCL11B);CALB1(CALB1);CBLN1(CBLN1);CDHR1(CDHR1);CFAP43(CFAP43);CHODL(CHODL);COL9A3(COL9A3);CPNE5(CPNE5);DLX5(DLX5);DLX6(DLX6);DNAAF1(DNAAF1);DNAH1(DNAH1);DNAH5(DNAH5);DPY19L2(DPY19L2);DRD2(DRD2);EFNB3(EFNB3);FOXB1(FOXB1);FUT1(FUT1);GBX1(GBX1);GRXCR2(GRXCR2);INSRR(INSRR);ISL1(ISL1);JUNB(JUNB);KRT25(KRT25);LHX8(LHX8…	ADM(ADM);ALDH1A2(ALDH1A2);ALX1(ALX1);ALX3(ALX3);ALX4(ALX4);APLNR(APLNR);APOB(APOB);APOH(APOH);AQP6(AQP6);ATP2C2(ATP2C2);BATF2(BATF2);BMP4(BMP4);BMP5(BMP5);BMPER(BMPER);BNC2(BNC2);C6(C6);CCL24(CCL24);CD27(CD27);CD4(CD4);CLDN3(CLDN3);COL12A1(COL12A1);COL18A1(COL18A1);COL1A1(COL1A1);COL1A2(COL1A2);COL2A1(COL2A1);COLQ(COLQ);CRTAM(CRTAM);CXCL10(CXCL10);CXCL9(CXCL9);CYTL1(CYTL1);DCN(DCN);DSC3(DSC3);EDA…
GO:0042474	BP	middle ear morphogenesis	0	4	4	14	0.00126239	0.0470149	-	EYA1(EYA1);MSX1(MSX1);OSR1(OSR1);SIX2(SIX2)
GO:0071677	BP	positive regulation of mononuclear cell migration	0	4	4	14	0.00126239	0.0470149	-	CCL5(CCL5);CXCL10(CXCL10);CXCL12(CXCL12);LOC101117706(LOC101117706)
GO:0042287	MF	MHC protein binding	0	4	4	14	0.00126948	0.0324589	-	CD244(CD244);CD4(CD4);COL2A1(COL2A1);LOC101116896(LOC101116896)
GO:0009888	BP	tissue development	23	38	61	1149	0.00128299	0.0470149	ACTA1(ACTA1);ADIPOQ(ADIPOQ);AMELX(AMELX);BCL11B(BCL11B);CALB1(CALB1);DLX5(DLX5);DLX6(DLX6);DNAAF1(DNAAF1);FOXB1(FOXB1);GRXCR2(GRXCR2);ISL1(ISL1);JUNB(JUNB);KRT25(KRT25);LOC101110922(LOC101110922);LOC101119795(LOC101119795);MMP13(MMP13);MYOZ1(MYOZ1);NGFR(NGFR);NR4A3(NR4A3);SFN(SFN);SIX3(SIX3);TMEM132E(TMEM132E);TP73(TP73)	ADM(ADM);ALDH1A2(ALDH1A2);ALX1(ALX1);ALX4(ALX4);ATP2C2(ATP2C2);BMP4(BMP4);BMP5(BMP5);BMPER(BMPER);BNC2(BNC2);CLDN3(CLDN3);COL12A1(COL12A1);COL18A1(COL18A1);COL1A1(COL1A1);COL1A2(COL1A2);COL2A1(COL2A1);CXCL10(CXCL10);CYTL1(CYTL1);EDAR(EDAR);EYA1(EYA1);IGF2(IGF2);ITGB4(ITGB4);MSX1(MSX1);OMD(OMD);OSR1(OSR1);PI16(PI16);ROR2(ROR2);ROS1(ROS1);SIX2(SIX2);SNAI2(SNAI2);SPINT1(SPINT1);SYNE4(SYNE4);TBX18(TB…
GO:0002587	BP	negative regulation of antigen processing and presentation of peptide antigen via MHC class II	0	2	2	2	0.00130402	0.0470149	-	LOC101109219(LOC101109219);LOC101110545(LOC101110545)
GO:0035700	BP	astrocyte chemotaxis	0	2	2	2	0.00130402	0.0470149	-	LOC101111463(LOC101111463);LOC101117706(LOC101117706)
GO:0048389	BP	intermediate mesoderm development	0	2	2	2	0.00130402	0.0470149	-	BMP4(BMP4);OSR1(OSR1)
GO:0061227	BP	pattern specification involved in mesonephros development	0	2	2	2	0.00130402	0.0470149	-	BMP4(BMP4);OSR1(OSR1)
GO:0061378	BP	corpora quadrigemina development	2	0	2	2	0.00130402	0.0470149	FOXB1(FOXB1);TFAP2D(TFAP2D)	-
GO:0061379	BP	inferior colliculus development	2	0	2	2	0.00130402	0.0470149	FOXB1(FOXB1);TFAP2D(TFAP2D)	-
GO:0072098	BP	anterior/posterior pattern specification involved in kidney development	0	2	2	2	0.00130402	0.0470149	-	BMP4(BMP4);OSR1(OSR1)
GO:2000458	BP	regulation of astrocyte chemotaxis	0	2	2	2	0.00130402	0.0470149	-	LOC101111463(LOC101111463);LOC101117706(LOC101117706)
GO:0016499	MF	orexin receptor activity	2	0	2	2	0.00130764	0.0324589	HCRTR1(HCRTR1);HCRTR2(HCRTR2)	-
GO:0019862	MF	IgA binding	0	2	2	2	0.00130764	0.0324589	-	JCHAIN(JCHAIN);LOC101104205(LOC101104205)
GO:0047150	MF	betaine-homocysteine S-methyltransferase activity	0	2	2	2	0.00130764	0.0324589	-	BHMT(BHMT);BHMT2(BHMT2)
GO:0099510	MF	calcium ion binding involved in regulation of cytosolic calcium ion concentration	2	0	2	2	0.00130764	0.0324589	CALB1(CALB1);CALB2(CALB2)	-
GO:0099534	MF	calcium ion binding involved in regulation of presynaptic cytosolic calcium ion concentration	2	0	2	2	0.00130764	0.0324589	CALB1(CALB1);CALB2(CALB2)	-
GO:0030414	MF	peptidase inhibitor activity	2	9	11	104	0.00132748	0.0324589	LOC101105044(LOC101105044);LOC101123010(LOC101123010)	CD27(CD27);COL6A3(COL6A3);CSTL1(CSTL1);ITIH1(ITIH1);ITIH2(ITIH2);LOC101104205(LOC101104205);LOC101123672(LOC101123672);SPINT1(SPINT1);WFIKKN2(WFIKKN2)
GO:0050778	BP	positive regulation of immune response	5	20	25	360	0.00135731	0.0485626	BLK(BLK);COCH(COCH);KCNN4(KCNN4);KLK5(KLK5);NR4A3(NR4A3)	C1S(C1S);C6(C6);C7(C7);C9(C9);COLEC12(COLEC12);CRTAM(CRTAM);GFI1(GFI1);ITK(ITK);LOC101116441(LOC101116441);LOC101116896(LOC101116896);LOC101117706(LOC101117706);LOC101119740(LOC101119740);LOC101123672(LOC101123672);PCK1(PCK1);RSAD2(RSAD2);SH2D1A(SH2D1A);TBX21(TBX21);THEMIS(THEMIS);TLR4(TLR4);ZBP1(ZBP1)
GO:0005584	CC	collagen type I trimer	0	2	2	2	0.00138955	0.0369002	-	COL1A1(COL1A1);COL1A2(COL1A2)
GO:0043589	BP	skin morphogenesis	0	3	3	7	0.0014727	0.0515117	-	COL1A1(COL1A1);COL1A2(COL1A2);ITGB4(ITGB4)
GO:0060259	BP	regulation of feeding behavior	3	0	3	7	0.0014727	0.0515117	LOC443269(LOC443269);MC3R(MC3R);NR4A3(NR4A3)	-
GO:0072044	BP	collecting duct development	1	2	3	7	0.0014727	0.0515117	CALB1(CALB1)	BMP4(BMP4);TFAP2B(TFAP2B)
GO:0005604	CC	basement membrane	2	6	8	59	0.00147439	0.0370925	ACHE(ACHE);FREM3(FREM3)	COL18A1(COL18A1);COL2A1(COL2A1);COL4A5(COL4A5);EGFLAM(EGFLAM);FBLN1(FBLN1);THBS2(THBS2)
GO:0042127	BP	regulation of cell proliferation	15	35	50	904	0.00155215	0.0538883	ADIPOQ(ADIPOQ);AVPR1B(AVPR1B);BCL11B(BCL11B);DLX5(DLX5);DLX6(DLX6);DRD2(DRD2);ISL1(ISL1);LMO1(LMO1);NGFR(NGFR);NR4A3(NR4A3);NTRK1(NTRK1);SFN(SFN);SIX3(SIX3);TNN(TNN);TP73(TP73)	A4GNT(A4GNT);ADM(ADM);ALDH1A2(ALDH1A2);APOH(APOH);BMP4(BMP4);BMP5(BMP5);CCL24(CCL24);CCL5(CCL5);CLDN3(CLDN3);COL18A1(COL18A1);CRTAM(CRTAM);CXCL10(CXCL10);CXCL9(CXCL9);DPP4(DPP4);DPT(DPT);EYA1(EYA1);HPGDS(HPGDS);IGF2(IGF2);IL7R(IL7R);LOC101111463(LOC101111463);LOC101117706(LOC101117706);MSX1(MSX1);NTF3(NTF3);OSR1(OSR1);PDCD1LG2(PDCD1LG2);PLAC8(PLAC8);PTGFR(PTGFR);ROR2(ROR2);SCIN(SCIN);SIX2(SIX2);S…
GO:0006928	BP	movement of cell or subcellular component	31	32	63	1206	0.0015843	0.0546002	ADIPOQ(ADIPOQ);BCL11B(BCL11B);CCDC65(CCDC65);CFAP43(CFAP43);DEPDC1B(DEPDC1B);DLX5(DLX5);DNAAF1(DNAAF1);DNAH1(DNAH1);DNAH2(DNAH2);DNAH5(DNAH5);DNAH6(DNAH6);DRD2(DRD2);EFNB3(EFNB3);FOXB1(FOXB1);FUT1(FUT1);GBX1(GBX1);HOATZ(HOATZ);ISL1(ISL1);KIF17(KIF17);NGFR(NGFR);NR4A3(NR4A3);ROPN1(ROPN1);RSPH4A(RSPH4A);SCN5A(SCN5A);SIX3(SIX3);SPAG17(SPAG17);TACR1(TACR1);TACR3(TACR3);TEKT1(TEKT1);TEKT2(TEKT2);TEKT4…	ALX1(ALX1);APOB(APOB);APOH(APOH);BMP4(BMP4);BMPER(BMPER);CCL24(CCL24);CCL5(CCL5);CLDN3(CLDN3);COL18A1(COL18A1);COL1A1(COL1A1);CRTAM(CRTAM);CXCL10(CXCL10);CXCL12(CXCL12);DCN(DCN);DPP4(DPP4);ITGB4(ITGB4);ITGB7(ITGB7);JAML(JAML);KIF19(KIF19);LOC101111463(LOC101111463);LOC101116896(LOC101116896);LOC101117706(LOC101117706);MYH8(MYH8);NTF3(NTF3);ROR2(ROR2);S100A2(S100A2);SELP(SELP);SIX2(SIX2);SNAI2(SNA…
GO:0042627	CC	chylomicron	1	2	3	7	0.00161503	0.0385993	LPL(LPL)	APOB(APOB);APOH(APOH)
GO:0030072	BP	peptide hormone secretion	8	4	12	123	0.00162575	0.0556197	BAIAP3(BAIAP3);BLK(BLK);DOC2B(DOC2B);DRD2(DRD2);FAM3D(FAM3D);GRP(GRP);MC4R(MC4R);SSTR5(SSTR5)	FGA(FGA);GH(GH);PRL(PRL);TFAP2B(TFAP2B)
GO:0019838	MF	growth factor binding	3	7	10	91	0.00162758	0.0385534	NGFR(NGFR);NTRK1(NTRK1);SCN5A(SCN5A)	CCN5(CCN5);COL1A1(COL1A1);COL1A2(COL1A2);COL2A1(COL2A1);ITGB4(ITGB4);SRPX2(SRPX2);WFIKKN2(WFIKKN2)
GO:0002521	BP	leukocyte differentiation	6	18	24	345	0.00164509	0.0558734	ADIPOQ(ADIPOQ);BCL11B(BCL11B);JUNB(JUNB);LOC101110922(LOC101110922);NTRK1(NTRK1);PGLYRP2(PGLYRP2)	BATF2(BATF2);BMP4(BMP4);CD27(CD27);CD4(CD4);CRTAM(CRTAM);EOMES(EOMES);FANCD2(FANCD2);IL7R(IL7R);ITK(ITK);LOC101110545(LOC101110545);LOC101111463(LOC101111463);LOC101117706(LOC101117706);PCK1(PCK1);RHOH(RHOH);RSAD2(RSAD2);TBX21(TBX21);THEMIS(THEMIS);TNFSF8(TNFSF8)
GO:0090025	BP	regulation of monocyte chemotaxis	0	4	4	15	0.00167272	0.0564032	-	CCL5(CCL5);CXCL10(CXCL10);CXCL12(CXCL12);LOC101117706(LOC101117706)
GO:0050708	BP	regulation of protein secretion	8	4	12	124	0.00174277	0.0580316	BAIAP3(BAIAP3);BLK(BLK);DOC2B(DOC2B);DRD2(DRD2);FAM3D(FAM3D);KCNN4(KCNN4);OPRM1(OPRM1);SSTR5(SSTR5)	FGA(FGA);RSAD2(RSAD2);TFAP2B(TFAP2B);TLR4(TLR4)
GO:0046631	BP	alpha-beta T cell activation	2	8	10	92	0.00174578	0.0580316	ADORA2A(ADORA2A);BCL11B(BCL11B)	CRTAM(CRTAM);EOMES(EOMES);ITK(ITK);LOC101111463(LOC101111463);LOC101117706(LOC101117706);RSAD2(RSAD2);TBX21(TBX21);TNFSF8(TNFSF8)
GO:0022409	BP	positive regulation of cell-cell adhesion	2	11	13	141	0.00176994	0.0580439	EFNB3(EFNB3);NR4A3(NR4A3)	CD27(CD27);DPP4(DPP4);FGA(FGA);ICOS(ICOS);IGF2(IGF2);IL7R(IL7R);LOC101117706(LOC101117706);PCK1(PCK1);PDCD1LG2(PDCD1LG2);RHOH(RHOH);SELP(SELP)
GO:0032729	BP	positive regulation of interferon-gamma production	1	6	7	49	0.00177091	0.0580439	ISL1(ISL1)	CD2(CD2);CD244(CD244);CRTAM(CRTAM);LOC101116896(LOC101116896);LOC101117706(LOC101117706);TLR4(TLR4)
GO:0004867	MF	serine-type endopeptidase inhibitor activity	1	6	7	49	0.00178759	0.0404187	LOC101105044(LOC101105044)	COL6A3(COL6A3);ITIH1(ITIH1);ITIH2(ITIH2);LOC101104205(LOC101104205);SPINT1(SPINT1);WFIKKN2(WFIKKN2)
GO:0048518	BP	positive regulation of biological process	54	96	150	3399	0.0018202	0.0592451	ACHE(ACHE);ACTA1(ACTA1);ADIPOQ(ADIPOQ);ADORA2A(ADORA2A);AQP3(AQP3);ASS1(ASS1);AVPR1B(AVPR1B);BAIAP3(BAIAP3);BLK(BLK);CALB1(CALB1);CBLN1(CBLN1);COCH(COCH);CPNE5(CPNE5);DEPDC1B(DEPDC1B);DLX5(DLX5);DLX6(DLX6);DOC2B(DOC2B);DRD1(DRD1);DRD2(DRD2);EFNB3(EFNB3);FUT1(FUT1);GFRAL(GFRAL);GRP(GRP);HCRTR1(HCRTR1);ISL1(ISL1);JUNB(JUNB);KCNN4(KCNN4);KLK5(KLK5);LMO1(LMO1);LOC101110922(LOC101110922);LPL(LPL);MC4R…	ADM(ADM);ALDH1A2(ALDH1A2);ALX1(ALX1);APLNR(APLNR);APOB(APOB);APOH(APOH);ASB9(ASB9);ATP2C2(ATP2C2);BMP4(BMP4);BMP5(BMP5);BMPER(BMPER);BTBD18(BTBD18);C1S(C1S);C6(C6);C7(C7);C9(C9);CCL24(CCL24);CCL5(CCL5);CD2(CD2);CD244(CD244);CD27(CD27);CD4(CD4);CGA(CGA);CIITA(CIITA);CLDN3(CLDN3);COL18A1(COL18A1);COL1A1(COL1A1);COLEC12(COLEC12);CRTAM(CRTAM);CXCL10(CXCL10);CXCL12(CXCL12);CXCL9(CXCL9);CYTL1(CYTL1);DC…
GO:0036126	CC	sperm flagellum	8	1	9	75	0.00183243	0.0408932	DNAH1(DNAH1);DNAH2(DNAH2);DNAJB13(DNAJB13);RHO(RHO);ROPN1(ROPN1);TACR1(TACR1);TACR3(TACR3);TEKT4(TEKT4)	SPATC1L(SPATC1L)
GO:0004888	MF	transmembrane signaling receptor activity	28	25	53	978	0.00186405	0.0404187	ADGRF4(ADGRF4);ADORA2A(ADORA2A);AVPR1B(AVPR1B);BLK(BLK);CHRM5(CHRM5);DRD1(DRD1);DRD2(DRD2);GFRAL(GFRAL);GLP1R(GLP1R);GLRA2(GLRA2);GPR101(GPR101);GPR119(GPR119);HCRTR1(HCRTR1);HCRTR2(HCRTR2);HTR1D(HTR1D);INSRR(INSRR);LOC101103749(LOC101103749);MC3R(MC3R);MC4R(MC4R);NGFR(NGFR);NMUR2(NMUR2);NTRK1(NTRK1);OPRM1(OPRM1);RHO(RHO);SSTR5(SSTR5);TACR1(TACR1);TACR3(TACR3);TNFRSF18(TNFRSF18)	APLNR(APLNR);CD27(CD27);CD3G(CD3G);CD4(CD4);CHRNA6(CHRNA6);CXCR6(CXCR6);EDAR(EDAR);FAS(FAS);FRK(FRK);GPR182(GPR182);GPRC5A(GPRC5A);HCAR1(HCAR1);IL2RG(IL2RG);IL7R(IL7R);ITK(ITK);LOC101111463(LOC101111463);LOC101116896(LOC101116896);LOC101117706(LOC101117706);MLNR(MLNR);P2RY10(P2RY10);PTGFR(PTGFR);ROR1(ROR1);ROS1(ROS1);S1PR4(S1PR4);TLR4(TLR4)
GO:0004497	MF	monooxygenase activity	5	3	8	63	0.0018663	0.0404187	CYP11B1(CYP11B1);CYP19(CYP19);LOC101105114(LOC101105114);LOC101110922(LOC101110922);TH(TH)	AGMO(AGMO);LOC101106806(LOC101106806);LOC101121820(LOC101121820)
GO:0098644	CC	complex of collagen trimers	0	4	4	15	0.00188211	0.0408932	-	COL1A1(COL1A1);COL1A2(COL1A2);COL2A1(COL2A1);COL4A5(COL4A5)
GO:0002791	BP	regulation of peptide secretion	9	4	13	142	0.00188617	0.0605538	BAIAP3(BAIAP3);BLK(BLK);DOC2B(DOC2B);DRD2(DRD2);FAM3D(FAM3D);GRP(GRP);KCNN4(KCNN4);OPRM1(OPRM1);SSTR5(SSTR5)	FGA(FGA);RSAD2(RSAD2);TFAP2B(TFAP2B);TLR4(TLR4)
GO:0051094	BP	positive regulation of developmental process	15	30	45	799	0.00188625	0.0605538	ADIPOQ(ADIPOQ);CBLN1(CBLN1);CPNE5(CPNE5);DRD2(DRD2);FUT1(FUT1);ISL1(ISL1);JUNB(JUNB);LOC101110922(LOC101110922);LPL(LPL);NGFR(NGFR);NTRK1(NTRK1);OPRM1(OPRM1);PCP4(PCP4);RASAL1(RASAL1);SFN(SFN)	ADM(ADM);ALX1(ALX1);APLNR(APLNR);APOB(APOB);BMP4(BMP4);BMP5(BMP5);BMPER(BMPER);C6(C6);CCL24(CCL24);CD27(CD27);CD4(CD4);COL1A1(COL1A1);CXCL9(CXCL9);DCN(DCN);GH(GH);HK2(HK2);IGF2(IGF2);IL7R(IL7R);LOC101117706(LOC101117706);MSR1(MSR1);OSR1(OSR1);PCK1(PCK1);PRL(PRL);RHOH(RHOH);SCIN(SCIN);SRPX2(SRPX2);TBX21(TBX21);TFAP2A(TFAP2A);VWC2L(VWC2L);WNT6(WNT6)
GO:2000106	BP	regulation of leukocyte apoptotic process	1	6	7	50	0.00199651	0.0636574	NR4A3(NR4A3)	BMP4(BMP4);CCL5(CCL5);CD27(CD27);CD3G(CD3G);CXCL12(CXCL12);IL7R(IL7R)
GO:0072210	BP	metanephric nephron development	1	4	5	26	0.00211379	0.0659607	ADIPOQ(ADIPOQ)	BMP4(BMP4);OSR1(OSR1);SIX2(SIX2);TFAP2B(TFAP2B)
GO:1902930	BP	regulation of alcohol biosynthetic process	1	4	5	26	0.00211379	0.0659607	AVPR1B(AVPR1B)	APOB(APOB);BMP5(BMP5);CD244(CD244);GFI1(GFI1)
GO:0008285	BP	negative regulation of cell proliferation	8	17	25	372	0.00212751	0.0659607	ADIPOQ(ADIPOQ);BCL11B(BCL11B);DRD2(DRD2);NGFR(NGFR);NTRK1(NTRK1);SFN(SFN);TNN(TNN);TP73(TP73)	A4GNT(A4GNT);ALDH1A2(ALDH1A2);APOH(APOH);BMP4(BMP4);BMP5(BMP5);CLDN3(CLDN3);CRTAM(CRTAM);DPT(DPT);HPGDS(HPGDS);MSX1(MSX1);PDCD1LG2(PDCD1LG2);ROR2(ROR2);SCIN(SCIN);SNAI2(SNAI2);SRPX(SRPX);TFAP2A(TFAP2A);TFAP2B(TFAP2B)
GO:0002449	BP	lymphocyte mediated immunity	0	13	13	144	0.00213758	0.0659607	-	C1S(C1S);C6(C6);C7(C7);C9(C9);CRTAM(CRTAM);IL7R(IL7R);LOC101116896(LOC101116896);LOC101117706(LOC101117706);LOC101119740(LOC101119740);LOC101123672(LOC101123672);RSAD2(RSAD2);SH2D1A(SH2D1A);TBX21(TBX21)
GO:0007165	BP	signal transduction	64	67	131	2916	0.00215575	0.0659607	ACHE(ACHE);ADGRF4(ADGRF4);ADIPOQ(ADIPOQ);ADORA2A(ADORA2A);ARHGAP25(ARHGAP25);ASB18(ASB18);ASB5(ASB5);AVPR1B(AVPR1B);BAIAP3(BAIAP3);BLK(BLK);CBLN1(CBLN1);DEPDC1B(DEPDC1B);DLK1(DLK1);DLX5(DLX5);DRD1(DRD1);DRD2(DRD2);DTHD1(DTHD1);ECEL1(ECEL1);EFNB3(EFNB3);GFRAL(GFRAL);GLP1R(GLP1R);GLRA2(GLRA2);GNAL(GNAL);GRP(GRP);HCRTR1(HCRTR1);HCRTR2(HCRTR2);INSRR(INSRR);IRS4(IRS4);ISL1(ISL1);KCNN4(KCNN4);KLHL31(KL…	ADM(ADM);ALDH1A2(ALDH1A2);ANGPTL1(ANGPTL1);APLNR(APLNR);ASB9(ASB9);BMP4(BMP4);BMP5(BMP5);BMPER(BMPER);CCN5(CCN5);CD27(CD27);CD3G(CD3G);CD4(CD4);CGA(CGA);COL1A1(COL1A1);COL1A2(COL1A2);COL2A1(COL2A1);COL4A5(COL4A5);COLEC12(COLEC12);CXCL10(CXCL10);CXCL12(CXCL12);CXCL9(CXCL9);DCN(DCN);EDAR(EDAR);EYA1(EYA1);FANCD2(FANCD2);FAS(FAS);FGA(FGA);GFI1(GFI1);HCST(HCST);IGF2(IGF2);IL7R(IL7R);ITGB4(ITGB4);ITGB7…
GO:0010743	BP	regulation of macrophage derived foam cell differentiation	2	2	4	16	0.00216726	0.0659607	ADIPOQ(ADIPOQ);LPL(LPL)	APOB(APOB);MSR1(MSR1)
GO:0072202	BP	cell differentiation involved in metanephros development	1	3	4	16	0.00216726	0.0659607	ADIPOQ(ADIPOQ)	BMP4(BMP4);OSR1(OSR1);SIX2(SIX2)
GO:0071813	MF	lipoprotein particle binding	1	3	4	16	0.00217919	0.044644	LPL(LPL)	APOA2(APOA2);COLEC12(COLEC12);MSR1(MSR1)
GO:0071814	MF	protein-lipid complex binding	1	3	4	16	0.00217919	0.044644	LPL(LPL)	APOA2(APOA2);COLEC12(COLEC12);MSR1(MSR1)
GO:0003700	MF	DNA-binding transcription factor activity	16	21	37	627	0.00227514	0.0447585	BCL11B(BCL11B);DLX5(DLX5);DLX6(DLX6);EGR4(EGR4);FOSB(FOSB);FOXB1(FOXB1);FOXJ1(FOXJ1);GBX1(GBX1);ISL1(ISL1);JUNB(JUNB);LHX8(LHX8);NR4A3(NR4A3);RXRG(RXRG);SIX3(SIX3);TFAP2D(TFAP2D);TP73(TP73)	AEBP1(AEBP1);ALX1(ALX1);ALX3(ALX3);ALX4(ALX4);BATF2(BATF2);EOMES(EOMES);ESRRB(ESRRB);FOXD2(FOXD2);GFI1(GFI1);MESP2(MESP2);MSX1(MSX1);RAX2(RAX2);SIX2(SIX2);SNAI2(SNAI2);TBX10(TBX10);TBX15(TBX15);TBX18(TBX18);TBX21(TBX21);TFAP2A(TFAP2A);TFAP2B(TFAP2B);ZIC3(ZIC3)
GO:0042482	BP	positive regulation of odontogenesis	1	2	3	8	0.00229336	0.0689036	NGFR(NGFR)	TFAP2A(TFAP2A);WNT6(WNT6)
GO:1903236	BP	regulation of leukocyte tethering or rolling	0	3	3	8	0.00229336	0.0689036	-	CXCL12(CXCL12);LOC101117706(LOC101117706);SELP(SELP)
GO:0042834	MF	peptidoglycan binding	1	2	3	8	0.00230288	0.0447585	PGLYRP2(PGLYRP2)	JCHAIN(JCHAIN);ZG16(ZG16)
GO:0048706	BP	embryonic skeletal system development	0	10	10	96	0.00240412	0.0717714	-	ALX1(ALX1);ALX3(ALX3);ALX4(ALX4);BMP4(BMP4);COL1A1(COL1A1);COL2A1(COL2A1);EYA1(EYA1);OSR1(OSR1);SIX2(SIX2);TBX15(TBX15)
GO:1902105	BP	regulation of leukocyte differentiation	3	11	14	164	0.00247889	0.0735352	ADIPOQ(ADIPOQ);LOC101110922(LOC101110922);PGLYRP2(PGLYRP2)	BMP4(BMP4);CD27(CD27);CD4(CD4);CRTAM(CRTAM);FANCD2(FANCD2);IL7R(IL7R);LOC101110545(LOC101110545);LOC101117706(LOC101117706);PCK1(PCK1);RHOH(RHOH);TBX21(TBX21)
GO:0042613	CC	MHC class II protein complex	0	3	3	8	0.00251272	0.0497239	-	LOC101108696(LOC101108696);LOC101109219(LOC101109219);LOC101110545(LOC101110545)
GO:0030155	BP	regulation of cell adhesion	7	20	27	418	0.00252014	0.0742886	ADIPOQ(ADIPOQ);ADORA2A(ADORA2A);ASS1(ASS1);B4GALNT2(B4GALNT2);EFNB3(EFNB3);FUT1(FUT1);NR4A3(NR4A3)	BMP4(BMP4);CD27(CD27);COL1A1(COL1A1);CRTAM(CRTAM);CXCL12(CXCL12);DPP4(DPP4);EGFLAM(EGFLAM);FGA(FGA);ICOS(ICOS);IGF2(IGF2);IL7R(IL7R);LOC101113467(LOC101113467);LOC101117706(LOC101117706);PCK1(PCK1);PDCD1LG2(PDCD1LG2);RHOH(RHOH);SELP(SELP);SNAI2(SNAI2);TBX21(TBX21);VTN(VTN)
GO:0005929	CC	cilium	25	2	27	405	0.00259165	0.0497239	CCDC65(CCDC65);CDHR1(CDHR1);CFAP43(CFAP43);CIBAR2(CIBAR2);DNAAF1(DNAAF1);DNAH1(DNAH1);DNAH2(DNAH2);DNAH5(DNAH5);DNAH6(DNAH6);DNAJB13(DNAJB13);DRD1(DRD1);DRD2(DRD2);HOATZ(HOATZ);KIF17(KIF17);MAK(MAK);PPP1R32(PPP1R32);RHO(RHO);ROPN1(ROPN1);RSPH4A(RSPH4A);SPAG17(SPAG17);TACR1(TACR1);TACR3(TACR3);TEKT1(TEKT1);TEKT2(TEKT2);TEKT4(TEKT4)	KIF19(KIF19);SPATC1L(SPATC1L)
GO:0008569	MF	ATP-dependent microtubule motor activity, minus-end-directed	4	0	4	17	0.00276912	0.0524749	DNAH1(DNAH1);DNAH2(DNAH2);DNAH5(DNAH5);DNAH6(DNAH6)	-
GO:0048870	BP	cell motility	21	30	51	953	0.0027918	0.0812744	ADIPOQ(ADIPOQ);BCL11B(BCL11B);CFAP43(CFAP43);DEPDC1B(DEPDC1B);DNAH1(DNAH1);DNAH5(DNAH5);DNAH6(DNAH6);DRD2(DRD2);FOXB1(FOXB1);FUT1(FUT1);HOATZ(HOATZ);ISL1(ISL1);NR4A3(NR4A3);ROPN1(ROPN1);RSPH4A(RSPH4A);SIX3(SIX3);TACR1(TACR1);TACR3(TACR3);TEKT1(TEKT1);TEKT2(TEKT2);TEKT4(TEKT4)	ALX1(ALX1);APOB(APOB);APOH(APOH);BMP4(BMP4);BMPER(BMPER);CCL24(CCL24);CCL5(CCL5);CLDN3(CLDN3);COL18A1(COL18A1);COL1A1(COL1A1);CRTAM(CRTAM);CXCL10(CXCL10);CXCL12(CXCL12);DCN(DCN);DPP4(DPP4);ITGB4(ITGB4);ITGB7(ITGB7);JAML(JAML);LOC101111463(LOC101111463);LOC101116896(LOC101116896);LOC101117706(LOC101117706);NTF3(NTF3);ROR2(ROR2);S100A2(S100A2);SELP(SELP);SIX2(SIX2);SNAI2(SNAI2);SRPX2(SRPX2);TBX21(T…
GO:0051674	BP	localization of cell	21	30	51	953	0.0027918	0.0812744	ADIPOQ(ADIPOQ);BCL11B(BCL11B);CFAP43(CFAP43);DEPDC1B(DEPDC1B);DNAH1(DNAH1);DNAH5(DNAH5);DNAH6(DNAH6);DRD2(DRD2);FOXB1(FOXB1);FUT1(FUT1);HOATZ(HOATZ);ISL1(ISL1);NR4A3(NR4A3);ROPN1(ROPN1);RSPH4A(RSPH4A);SIX3(SIX3);TACR1(TACR1);TACR3(TACR3);TEKT1(TEKT1);TEKT2(TEKT2);TEKT4(TEKT4)	ALX1(ALX1);APOB(APOB);APOH(APOH);BMP4(BMP4);BMPER(BMPER);CCL24(CCL24);CCL5(CCL5);CLDN3(CLDN3);COL18A1(COL18A1);COL1A1(COL1A1);CRTAM(CRTAM);CXCL10(CXCL10);CXCL12(CXCL12);DCN(DCN);DPP4(DPP4);ITGB4(ITGB4);ITGB7(ITGB7);JAML(JAML);LOC101111463(LOC101111463);LOC101116896(LOC101116896);LOC101117706(LOC101117706);NTF3(NTF3);ROR2(ROR2);S100A2(S100A2);SELP(SELP);SIX2(SIX2);SNAI2(SNAI2);SRPX2(SRPX2);TBX21(T…
GO:0016021	CC	integral component of membrane	77	111	188	4272	0.00293045	0.0497239	ADGRF4(ADGRF4);ADORA2A(ADORA2A);ANO3(ANO3);AQP3(AQP3);ASB5(ASB5);AVPR1B(AVPR1B);B4GALNT2(B4GALNT2);CCDC180(CCDC180);CDHR1(CDHR1);CES5A(CES5A);CHODL(CHODL);CHRM5(CHRM5);DLK1(DLK1);DNAJC22(DNAJC22);DPY19L2(DPY19L2);DRD1(DRD1);DRD2(DRD2);EFNB3(EFNB3);FAM3D(FAM3D);FREM3(FREM3);GLP1R(GLP1R);GLRA2(GLRA2);GP5(GP5);GPR101(GPR101);GPR119(GPR119);GSG1(GSG1);HCRTR1(HCRTR1);HCRTR2(HCRTR2);HTR1D(HTR1D);IGDCC3…	ABO(ABO);ADAM28(ADAM28);ADAM33(ADAM33);AGMO(AGMO);APLNR(APLNR);AQP6(AQP6);ATP2C2(ATP2C2);BST-2A(BST-2A);BST-2B(BST-2B);C6(C6);C7(C7);C9(C9);CD2(CD2);CD244(CD244);CD27(CD27);CD3G(CD3G);CD4(CD4);CD52(CD52);CD69(CD69);CD7(CD7);CHRNA6(CHRNA6);CLDN3(CLDN3);COLEC12(COLEC12);CORIN(CORIN);CR2(CR2);CRTAM(CRTAM);CXCR6(CXCR6);DMGDH(DMGDH);DSC3(DSC3);EDAR(EDAR);FAS(FAS);FER1L6(FER1L6);GPR182(GPR182);GPRC5A(G…
GO:0070405	MF	ammonium ion binding	4	1	5	28	0.00299628	0.0553947	ACHE(ACHE);DRD1(DRD1);DRD2(DRD2);SLC5A7(SLC5A7)	JCHAIN(JCHAIN)
GO:0031224	CC	intrinsic component of membrane	79	111	190	4326	0.00301065	0.0497239	ADGRF4(ADGRF4);ADORA2A(ADORA2A);ANO3(ANO3);AQP3(AQP3);ASB5(ASB5);AVPR1B(AVPR1B);B4GALNT2(B4GALNT2);CCDC180(CCDC180);CDHR1(CDHR1);CES5A(CES5A);CHODL(CHODL);CHRM5(CHRM5);CPO(CPO);DLK1(DLK1);DNAJC22(DNAJC22);DPY19L2(DPY19L2);DRD1(DRD1);DRD2(DRD2);EFNB3(EFNB3);FAM3D(FAM3D);FREM3(FREM3);GLP1R(GLP1R);GLRA2(GLRA2);GP5(GP5);GPR101(GPR101);GPR119(GPR119);GSG1(GSG1);HCRTR1(HCRTR1);HCRTR2(HCRTR2);HTR1D(HTR1…	ABO(ABO);ADAM28(ADAM28);ADAM33(ADAM33);AGMO(AGMO);APLNR(APLNR);AQP6(AQP6);ATP2C2(ATP2C2);BST-2A(BST-2A);BST-2B(BST-2B);C6(C6);C7(C7);C9(C9);CD2(CD2);CD244(CD244);CD27(CD27);CD3G(CD3G);CD4(CD4);CD52(CD52);CD69(CD69);CD7(CD7);CHRNA6(CHRNA6);CLDN3(CLDN3);COLEC12(COLEC12);CORIN(CORIN);CR2(CR2);CRTAM(CRTAM);CXCR6(CXCR6);DMGDH(DMGDH);DSC3(DSC3);EDAR(EDAR);FAS(FAS);FER1L6(FER1L6);GPR182(GPR182);GPRC5A(G…
GO:0043025	CC	neuronal cell body	11	2	13	145	0.00301859	0.0497239	CALB1(CALB1);CPNE5(CPNE5);OPRM1(OPRM1);PPP1R1B(PPP1R1B);RGS8(RGS8);SKOR1(SKOR1);SLC5A7(SLC5A7);TAC1(TAC1);TH(TH);TMPRSS5(TMPRSS5);TNN(TNN)	APOB(APOB);TBX21(TBX21)
GO:0048856	BP	anatomical structure development	57	88	145	3308	0.00305406	0.0883604	ACHE(ACHE);ACTA1(ACTA1);ADIPOQ(ADIPOQ);AMELX(AMELX);AQP3(AQP3);BCL11B(BCL11B);CALB1(CALB1);CBLN1(CBLN1);CDHR1(CDHR1);CFAP43(CFAP43);CHODL(CHODL);COL9A3(COL9A3);CPNE5(CPNE5);DLX5(DLX5);DLX6(DLX6);DNAAF1(DNAAF1);DNAH1(DNAH1);DNAH5(DNAH5);DPY19L2(DPY19L2);DRD2(DRD2);EFNB3(EFNB3);FOXB1(FOXB1);FUT1(FUT1);GBX1(GBX1);GRXCR2(GRXCR2);INSRR(INSRR);ISL1(ISL1);JUNB(JUNB);KRT25(KRT25);LHX8(LHX8);LOC101110922(…	ADM(ADM);ALDH1A2(ALDH1A2);ALX1(ALX1);ALX3(ALX3);ALX4(ALX4);APLNR(APLNR);APOB(APOB);APOH(APOH);AQP6(AQP6);ATP2C2(ATP2C2);BATF2(BATF2);BMP4(BMP4);BMP5(BMP5);BMPER(BMPER);BNC2(BNC2);C6(C6);CCL24(CCL24);CD27(CD27);CD4(CD4);CLDN3(CLDN3);COL12A1(COL12A1);COL18A1(COL18A1);COL1A1(COL1A1);COL1A2(COL1A2);COL2A1(COL2A1);COLQ(COLQ);CRTAM(CRTAM);CXCL10(CXCL10);CXCL9(CXCL9);CYTL1(CYTL1);DCN(DCN);DSC3(DSC3);EDA…
GO:0044297	CC	cell body	13	2	15	180	0.00305466	0.0497239	ACTA1(ACTA1);CALB1(CALB1);CPNE5(CPNE5);OPRM1(OPRM1);PPP1R1B(PPP1R1B);RGS8(RGS8);SKOR1(SKOR1);SLC5A7(SLC5A7);TAC1(TAC1);TH(TH);TMEM132E(TMEM132E);TMPRSS5(TMPRSS5);TNN(TNN)	APOB(APOB);TBX21(TBX21)
GO:0044459	CC	plasma membrane part	26	40	66	1266	0.00310357	0.0497239	ADORA2A(ADORA2A);AQP3(AQP3);ARHGAP25(ARHGAP25);CBLN1(CBLN1);CDHR1(CDHR1);CHRM5(CHRM5);CPO(CPO);DRD1(DRD1);DRD2(DRD2);EFNB3(EFNB3);GFRAL(GFRAL);GLP1R(GLP1R);GLRA2(GLRA2);HCRTR1(HCRTR1);HCRTR2(HCRTR2);HTR1D(HTR1D);INSRR(INSRR);KCNG1(KCNG1);KIF17(KIF17);LOC101115115(LOC101115115);NTRK1(NTRK1);RHO(RHO);SCN5A(SCN5A);SLC5A1(SLC5A1);TH(TH);TNFRSF18(TNFRSF18)	ATP2C2(ATP2C2);C6(C6);C7(C7);C9(C9);CD2(CD2);CD244(CD244);CD27(CD27);CD3G(CD3G);CD4(CD4);CHRNA6(CHRNA6);CLDN3(CLDN3);CRTAM(CRTAM);CUBN(CUBN);CXCL10(CXCL10);CXCL9(CXCL9);DPP4(DPP4);FAS(FAS);FGA(FGA);ICOS(ICOS);IL7R(IL7R);ITGB4(ITGB4);ITGB7(ITGB7);KCNG4(KCNG4);LAT(LAT);LOC101108696(LOC101108696);LOC101109219(LOC101109219);LOC101110545(LOC101110545);LOC101113683(LOC101113683);LOC101116441(LOC1011164…
GO:0099568	CC	cytoplasmic region	13	5	18	235	0.00312075	0.0497239	CCDC65(CCDC65);CFAP43(CFAP43);DNAAF1(DNAAF1);DNAH1(DNAH1);DNAH2(DNAH2);DNAH5(DNAH5);DNAH6(DNAH6);DNAJB13(DNAJB13);KIF17(KIF17);MAK(MAK);MELK(MELK);RSPH4A(RSPH4A);SPAG17(SPAG17)	FGA(FGA);INSC(INSC);KIF19(KIF19);LOC101113467(LOC101113467);LOC101122983(LOC101122983)
GO:0050867	BP	positive regulation of cell activation	2	13	15	187	0.00322345	0.090713	EFNB3(EFNB3);NR4A3(NR4A3)	CD27(CD27);DPP4(DPP4);ICOS(ICOS);IGF2(IGF2);IL7R(IL7R);LOC101111463(LOC101111463);LOC101117706(LOC101117706);PCK1(PCK1);PDCD1LG2(PDCD1LG2);RHOH(RHOH);SELP(SELP);TBX21(TBX21);TLR4(TLR4)
GO:0060429	BP	epithelium development	15	25	40	709	0.00326456	0.090713	ADIPOQ(ADIPOQ);BCL11B(BCL11B);CALB1(CALB1);DLX5(DLX5);DLX6(DLX6);DNAAF1(DNAAF1);FOXB1(FOXB1);GRXCR2(GRXCR2);KRT25(KRT25);LOC101110922(LOC101110922);LOC101119795(LOC101119795);NGFR(NGFR);SFN(SFN);SIX3(SIX3);TMEM132E(TMEM132E)	ADM(ADM);ALDH1A2(ALDH1A2);ALX1(ALX1);ALX4(ALX4);ATP2C2(ATP2C2);BMP4(BMP4);BMP5(BMP5);BMPER(BMPER);CLDN3(CLDN3);COL18A1(COL18A1);COL2A1(COL2A1);CXCL10(CXCL10);EDAR(EDAR);EYA1(EYA1);MSX1(MSX1);OSR1(OSR1);ROR2(ROR2);ROS1(ROS1);SIX2(SIX2);SPINT1(SPINT1);SYNE4(SYNE4);TFAP2B(TFAP2B);WNT16(WNT16);WNT6(WNT6);ZIC3(ZIC3)
GO:0001568	BP	blood vessel development	4	23	27	426	0.00327658	0.090713	FUT1(FUT1);ISL1(ISL1);JUNB(JUNB);NGFR(NGFR)	ADM(ADM);ALDH1A2(ALDH1A2);APLNR(APLNR);APOB(APOB);APOH(APOH);BMP4(BMP4);BMPER(BMPER);C6(C6);CCL24(CCL24);COL18A1(COL18A1);COL1A1(COL1A1);COL1A2(COL1A2);CXCL10(CXCL10);DCN(DCN);EYA1(EYA1);HK2(HK2);LOC101117706(LOC101117706);OSR1(OSR1);RNF213(RNF213);SPINT1(SPINT1);SRPX2(SRPX2);TFAP2B(TFAP2B);THBS2(THBS2)
GO:0050793	BP	regulation of developmental process	24	51	75	1533	0.003279	0.090713	ADIPOQ(ADIPOQ);BCL11B(BCL11B);CBLN1(CBLN1);CHODL(CHODL);CPNE5(CPNE5);DRD2(DRD2);EFNB3(EFNB3);FUT1(FUT1);ISL1(ISL1);JUNB(JUNB);LOC101110922(LOC101110922);LPL(LPL);MYOZ1(MYOZ1);NGFR(NGFR);NTRK1(NTRK1);OPRM1(OPRM1);OSTN(OSTN);PCP4(PCP4);PGLYRP2(PGLYRP2);RASAL1(RASAL1);SFN(SFN);SIX3(SIX3);TNN(TNN);TP73(TP73)	ADM(ADM);ALX1(ALX1);APLNR(APLNR);APOB(APOB);APOH(APOH);BMP4(BMP4);BMP5(BMP5);BMPER(BMPER);C6(C6);CCL24(CCL24);CD27(CD27);CD4(CD4);CLDN3(CLDN3);COL1A1(COL1A1);COLQ(COLQ);CRTAM(CRTAM);CXCL10(CXCL10);CXCL9(CXCL9);DCN(DCN);EYA1(EYA1);FANCD2(FANCD2);GFI1(GFI1);GH(GH);HK2(HK2);IGF2(IGF2);IL7R(IL7R);LOC101110545(LOC101110545);LOC101111463(LOC101111463);LOC101117706(LOC101117706);MSR1(MSR1);MSX1(MSX1);OM…
GO:0003341	BP	cilium movement	6	0	6	41	0.00330788	0.090713	CCDC65(CCDC65);CFAP43(CFAP43);DNAAF1(DNAAF1);DNAH5(DNAH5);RSPH4A(RSPH4A);SPAG17(SPAG17)	-
GO:0090277	BP	positive regulation of peptide hormone secretion	5	1	6	41	0.00330788	0.090713	BAIAP3(BAIAP3);BLK(BLK);DOC2B(DOC2B);DRD2(DRD2);GRP(GRP)	FGA(FGA)
GO:0001975	BP	response to amphetamine	3	0	3	9	0.00334827	0.090713	ADORA2A(ADORA2A);DRD2(DRD2);PPP1R1B(PPP1R1B)	-
GO:0010744	BP	positive regulation of macrophage derived foam cell differentiation	1	2	3	9	0.00334827	0.090713	LPL(LPL)	APOB(APOB);MSR1(MSR1)
GO:0014075	BP	response to amine	3	0	3	9	0.00334827	0.090713	ADORA2A(ADORA2A);DRD2(DRD2);PPP1R1B(PPP1R1B)	-
GO:0060272	BP	embryonic skeletal joint morphogenesis	0	3	3	9	0.00334827	0.090713	-	BMP4(BMP4);COL2A1(COL2A1);OSR1(OSR1)
GO:0090185	BP	negative regulation of kidney development	1	2	3	9	0.00334827	0.090713	ADIPOQ(ADIPOQ)	BMP4(BMP4);OSR1(OSR1)
GO:0048407	MF	platelet-derived growth factor binding	0	3	3	9	0.00336201	0.0606763	-	COL1A1(COL1A1);COL1A2(COL1A2);COL2A1(COL2A1)
GO:0002443	BP	leukocyte mediated immunity	1	14	15	188	0.00339067	0.0913337	NR4A3(NR4A3)	C1S(C1S);C6(C6);C7(C7);C9(C9);CRTAM(CRTAM);IL7R(IL7R);LOC101116896(LOC101116896);LOC101117706(LOC101117706);LOC101119740(LOC101119740);LOC101123672(LOC101123672);RSAD2(RSAD2);SH2D1A(SH2D1A);TBX21(TBX21);TLR4(TLR4)
GO:0034113	BP	heterotypic cell-cell adhesion	1	4	5	29	0.00349151	0.0926194	ADIPOQ(ADIPOQ)	CD2(CD2);FGA(FGA);ITGB7(ITGB7);LOC101113683(LOC101113683)
GO:0043616	BP	keratinocyte proliferation	2	3	5	29	0.00349151	0.0926194	BCL11B(BCL11B);SFN(SFN)	SNAI2(SNAI2);TLR4(TLR4);WNT16(WNT16)
GO:0071229	BP	cellular response to acid chemical	4	5	9	85	0.00350122	0.0926194	GLRA2(GLRA2);LOC101110922(LOC101110922);LPL(LPL);UCP1(UCP1)	ALDH1A2(ALDH1A2);COL1A1(COL1A1);COL1A2(COL1A2);OSR1(OSR1);PTGFR(PTGFR)
GO:0072359	BP	circulatory system development	8	29	37	645	0.00351744	0.0926194	DNAAF1(DNAAF1);DNAH5(DNAH5);FUT1(FUT1);ISL1(ISL1);JUNB(JUNB);NGFR(NGFR);TH(TH);TP73(TP73)	ADM(ADM);ALDH1A2(ALDH1A2);APLNR(APLNR);APOB(APOB);APOH(APOH);BMP4(BMP4);BMPER(BMPER);C6(C6);CCL24(CCL24);COL18A1(COL18A1);COL1A1(COL1A1);COL1A2(COL1A2);COL2A1(COL2A1);CXCL10(CXCL10);DCN(DCN);EYA1(EYA1);HK2(HK2);LOC101117706(LOC101117706);MSX1(MSX1);OSR1(OSR1);PI16(PI16);RNF213(RNF213);SPINT1(SPINT1);SRPX2(SRPX2);TBX18(TBX18);TFAP2B(TFAP2B);THBS2(THBS2);WNT16(WNT16);ZIC3(ZIC3)
GO:0002699	BP	positive regulation of immune effector process	2	10	12	135	0.00355033	0.0929632	KLK5(KLK5);NR4A3(NR4A3)	C6(C6);CD244(CD244);CRTAM(CRTAM);LOC101116896(LOC101116896);LOC101117706(LOC101117706);PCK1(PCK1);RSAD2(RSAD2);SH2D1A(SH2D1A);TBX21(TBX21);TLR4(TLR4)
GO:0042611	CC	MHC protein complex	0	3	3	9	0.00366522	0.0565153	-	LOC101108696(LOC101108696);LOC101109219(LOC101109219);LOC101110545(LOC101110545)
GO:0002253	BP	activation of immune response	3	15	18	247	0.00373744	0.094688	BLK(BLK);KCNN4(KCNN4);NR4A3(NR4A3)	C1S(C1S);C6(C6);C7(C7);C9(C9);COLEC12(COLEC12);GFI1(GFI1);ITK(ITK);LOC101116441(LOC101116441);LOC101116896(LOC101116896);LOC101119740(LOC101119740);LOC101123672(LOC101123672);RSAD2(RSAD2);SH2D1A(SH2D1A);THEMIS(THEMIS);TLR4(TLR4)
GO:0001503	BP	ossification	6	11	17	228	0.00378716	0.094688	ACHE(ACHE);DLX5(DLX5);JUNB(JUNB);MMP13(MMP13);OSTN(OSTN);TNN(TNN)	BMP4(BMP4);COL1A1(COL1A1);COL1A2(COL1A2);COL2A1(COL2A1);IGF2(IGF2);OMD(OMD);OSR1(OSR1);SIX2(SIX2);SNAI2(SNAI2);TFAP2A(TFAP2A);TWIST2(TWIST2)
GO:0002581	BP	negative regulation of antigen processing and presentation of peptide or polysaccharide antigen via MHC class II	0	2	2	3	0.00381823	0.094688	-	LOC101109219(LOC101109219);LOC101110545(LOC101110545)
GO:0035813	BP	regulation of renal sodium excretion	1	1	2	3	0.00381823	0.094688	DRD2(DRD2)	CORIN(CORIN)
GO:0038095	BP	Fc-epsilon receptor signaling pathway	1	1	2	3	0.00381823	0.094688	NR4A3(NR4A3)	MS4A2(MS4A2)
GO:0043615	BP	astrocyte cell migration	0	2	2	3	0.00381823	0.094688	-	LOC101111463(LOC101111463);LOC101117706(LOC101117706)
GO:0060684	BP	epithelial-mesenchymal cell signaling	0	2	2	3	0.00381823	0.094688	-	BMP4(BMP4);WNT6(WNT6)
GO:0072190	BP	ureter urothelium development	0	2	2	3	0.00381823	0.094688	-	BMP4(BMP4);OSR1(OSR1)
GO:1903238	BP	positive regulation of leukocyte tethering or rolling	0	2	2	3	0.00381823	0.094688	-	LOC101117706(LOC101117706);SELP(SELP)
GO:2000481	BP	positive regulation of cAMP-dependent protein kinase activity	1	1	2	3	0.00381823	0.094688	ADIPOQ(ADIPOQ)	SPATC1L(SPATC1L)
GO:0004980	MF	melanocyte-stimulating hormone receptor activity	2	0	2	3	0.00382866	0.0617474	MC3R(MC3R);MC4R(MC4R)	-
GO:0004995	MF	tachykinin receptor activity	2	0	2	3	0.00382866	0.0617474	TACR1(TACR1);TACR3(TACR3)	-
GO:0005499	MF	vitamin D binding	1	1	2	3	0.00382866	0.0617474	CALB1(CALB1)	GC(GC)
GO:0048248	MF	CXCR3 chemokine receptor binding	0	2	2	3	0.00382866	0.0617474	-	CXCL10(CXCL10);CXCL9(CXCL9)
GO:0061714	MF	folic acid receptor activity	1	1	2	3	0.00382866	0.0617474	FOLR1(FOLR1)	FOLR3(FOLR3)
GO:1990837	MF	sequence-specific double-stranded DNA binding	16	22	38	670	0.0039212	0.0619223	BCL11B(BCL11B);CIART(CIART);DLX5(DLX5);DLX6(DLX6);EGR4(EGR4);FOSB(FOSB);FOXB1(FOXB1);ISL1(ISL1);JUNB(JUNB);LHX8(LHX8);NR4A3(NR4A3);RXRG(RXRG);SIX3(SIX3);SKOR1(SKOR1);TFAP2D(TFAP2D);TP73(TP73)	AEBP1(AEBP1);ALX1(ALX1);ALX3(ALX3);ALX4(ALX4);EOMES(EOMES);ESRRB(ESRRB);FOXD2(FOXD2);GFI1(GFI1);MSX1(MSX1);MSX2(MSX2);OSR1(OSR1);RAX2(RAX2);SIX2(SIX2);SNAI2(SNAI2);TBX15(TBX15);TBX18(TBX18);TBX21(TBX21);TFAP2A(TFAP2A);TFAP2B(TFAP2B);ZIC1(ZIC1);ZIC3(ZIC3);ZIC4(ZIC4)
GO:0051239	BP	regulation of multicellular organismal process	30	58	88	1867	0.00405661	0.0992989	ACHE(ACHE);ADIPOQ(ADIPOQ);BCL11B(BCL11B);CBLN1(CBLN1);CHODL(CHODL);CPNE5(CPNE5);DRD2(DRD2);EFNB3(EFNB3);FUT1(FUT1);ISL1(ISL1);LOC101110922(LOC101110922);LOC101120030(LOC101120030);LPL(LPL);MC4R(MC4R);MYOZ1(MYOZ1);NGFR(NGFR);NR4A3(NR4A3);NTRK1(NTRK1);OPRM1(OPRM1);OSTN(OSTN);PCP4(PCP4);PGLYRP2(PGLYRP2);RASAL1(RASAL1);SCN5A(SCN5A);SFN(SFN);SIX3(SIX3);TH(TH);TNN(TNN);TP73(TP73);UCP1(UCP1)	ADM(ADM);ALX1(ALX1);APLNR(APLNR);APOA2(APOA2);APOH(APOH);BMP4(BMP4);BMP5(BMP5);BMPER(BMPER);C6(C6);CCL24(CCL24);CD2(CD2);CD244(CD244);CD27(CD27);CD4(CD4);COL1A1(COL1A1);COLQ(COLQ);CORIN(CORIN);CRTAM(CRTAM);CXCL10(CXCL10);DCN(DCN);EYA1(EYA1);FANCD2(FANCD2);FGA(FGA);GFI1(GFI1);GH(GH);HK2(HK2);HPGDS(HPGDS);IGF2(IGF2);IL7R(IL7R);ITK(ITK);LOC101110545(LOC101110545);LOC101111463(LOC101111463);LOC101116…
GO:0051251	BP	positive regulation of lymphocyte activation	1	12	13	155	0.00406123	0.0992989	EFNB3(EFNB3)	CD27(CD27);DPP4(DPP4);ICOS(ICOS);IGF2(IGF2);IL7R(IL7R);LOC101111463(LOC101111463);LOC101117706(LOC101117706);PCK1(PCK1);PDCD1LG2(PDCD1LG2);RHOH(RHOH);TBX21(TBX21);TLR4(TLR4)
GO:2000107	BP	negative regulation of leukocyte apoptotic process	0	5	5	30	0.00406772	0.0992989	-	BMP4(BMP4);CCL5(CCL5);CD27(CD27);CXCL12(CXCL12);IL7R(IL7R)
GO:0010742	BP	macrophage derived foam cell differentiation	2	2	4	19	0.00423608	0.101818	ADIPOQ(ADIPOQ);LPL(LPL)	APOB(APOB);MSR1(MSR1)
GO:0050901	BP	leukocyte tethering or rolling	0	4	4	19	0.00423608	0.101818	-	CXCL12(CXCL12);ITGB7(ITGB7);LOC101117706(LOC101117706);SELP(SELP)
GO:0090077	BP	foam cell differentiation	2	2	4	19	0.00423608	0.101818	ADIPOQ(ADIPOQ);LPL(LPL)	APOB(APOB);MSR1(MSR1)
GO:0031214	BP	biomineral tissue development	2	8	10	104	0.00431337	0.103147	AMELX(AMELX);MMP13(MMP13)	BMP4(BMP4);COL1A1(COL1A1);COL1A2(COL1A2);OMD(OMD);OSR1(OSR1);TFAP2A(TFAP2A);WDR72(WDR72);WNT6(WNT6)
GO:0051240	BP	positive regulation of multicellular organismal process	17	37	54	1045	0.00438568	0.104344	ACHE(ACHE);ADIPOQ(ADIPOQ);CBLN1(CBLN1);CPNE5(CPNE5);DRD2(DRD2);FUT1(FUT1);ISL1(ISL1);LOC101110922(LOC101110922);LPL(LPL);MC4R(MC4R);NGFR(NGFR);NR4A3(NR4A3);NTRK1(NTRK1);OPRM1(OPRM1);PCP4(PCP4);RASAL1(RASAL1);UCP1(UCP1)	ADM(ADM);ALX1(ALX1);APLNR(APLNR);APOH(APOH);BMP4(BMP4);BMP5(BMP5);BMPER(BMPER);C6(C6);CCL24(CCL24);CD2(CD2);CD244(CD244);CD27(CD27);CD4(CD4);COL1A1(COL1A1);CRTAM(CRTAM);FGA(FGA);GH(GH);HK2(HK2);IGF2(IGF2);IL7R(IL7R);ITK(ITK);LOC101116896(LOC101116896);LOC101117706(LOC101117706);OSR1(OSR1);PCK1(PCK1);PLAC8(PLAC8);PRL(PRL);RHOH(RHOH);RSAD2(RSAD2);SCIN(SCIN);SELP(SELP);SRPX2(SRPX2);TBX21(TBX21);TFAP…
GO:0090276	BP	regulation of peptide hormone secretion	7	2	9	88	0.00442028	0.104636	BAIAP3(BAIAP3);BLK(BLK);DOC2B(DOC2B);DRD2(DRD2);FAM3D(FAM3D);GRP(GRP);SSTR5(SSTR5)	FGA(FGA);TFAP2B(TFAP2B)
GO:0048583	BP	regulation of response to stimulus	34	69	103	2254	0.00464252	0.106971	ADIPOQ(ADIPOQ);ADORA2A(ADORA2A);ARHGAP25(ARHGAP25);AVPR1B(AVPR1B);BAIAP3(BAIAP3);BLK(BLK);CBLN1(CBLN1);COCH(COCH);DEPDC1B(DEPDC1B);DLK1(DLK1);DLX5(DLX5);DRD2(DRD2);GFRAL(GFRAL);GRP(GRP);HCRTR1(HCRTR1);ISL1(ISL1);KCNN4(KCNN4);KLHL31(KLHL31);KLK5(KLK5);LOC101110922(LOC101110922);LPL(LPL);MYOZ1(MYOZ1);NGFR(NGFR);NR4A3(NR4A3);NTRK1(NTRK1);OPRM1(OPRM1);PGLYRP2(PGLYRP2);RASAL1(RASAL1);RGS14(RGS14);SHIS…	ADM(ADM);APLNR(APLNR);APOH(APOH);BMP4(BMP4);BMP5(BMP5);BMPER(BMPER);C1S(C1S);C6(C6);C7(C7);C9(C9);CCL24(CCL24);CCL5(CCL5);CD27(CD27);CD4(CD4);CGA(CGA);CLDN3(CLDN3);COL1A1(COL1A1);COL2A1(COL2A1);COLEC12(COLEC12);CRTAM(CRTAM);CXCL10(CXCL10);CXCL12(CXCL12);DCN(DCN);DPP4(DPP4);EDAR(EDAR);EYA1(EYA1);FANCD2(FANCD2);FAS(FAS);FGA(FGA);GFI1(GFI1);HCST(HCST);IGF2(IGF2);IL7R(IL7R);ITK(ITK);LOC101102194(LOC1…
GO:0035809	BP	regulation of urine volume	1	2	3	10	0.00465589	0.106971	DRD2(DRD2)	ADM(ADM);TFAP2B(TFAP2B)
GO:0042953	BP	lipoprotein transport	0	3	3	10	0.00465589	0.106971	-	APOB(APOB);CUBN(CUBN);MSR1(MSR1)
GO:0044872	BP	lipoprotein localization	0	3	3	10	0.00465589	0.106971	-	APOB(APOB);CUBN(CUBN);MSR1(MSR1)
GO:0072074	BP	kidney mesenchyme development	0	3	3	10	0.00465589	0.106971	-	BMP4(BMP4);OSR1(OSR1);SIX2(SIX2)
GO:0097366	BP	response to bronchodilator	3	0	3	10	0.00465589	0.106971	ADORA2A(ADORA2A);DRD2(DRD2);PPP1R1B(PPP1R1B)	-
GO:0019865	MF	immunoglobulin binding	0	3	3	10	0.00467478	0.0723159	-	JCHAIN(JCHAIN);LOC101104205(LOC101104205);MS4A2(MS4A2)
GO:0001656	BP	metanephros development	2	5	7	58	0.0046961	0.107136	ADIPOQ(ADIPOQ);CALB1(CALB1)	BMP4(BMP4);EYA1(EYA1);OSR1(OSR1);SIX2(SIX2);TFAP2B(TFAP2B)
GO:0007200	BP	phospholipase C-activating G protein-coupled receptor signaling pathway	5	0	5	31	0.00470877	0.107136	DRD1(DRD1);DRD2(DRD2);GRP(GRP);HCRTR2(HCRTR2);NMUR2(NMUR2)	-
GO:0005583	CC	fibrillar collagen trimer	0	3	3	10	0.00509202	0.0695425	-	COL1A1(COL1A1);COL1A2(COL1A2);COL2A1(COL2A1)
GO:0034361	CC	very-low-density lipoprotein particle	1	2	3	10	0.00509202	0.0695425	LPL(LPL)	APOB(APOB);APOH(APOH)
GO:0034385	CC	triglyceride-rich plasma lipoprotein particle	1	2	3	10	0.00509202	0.0695425	LPL(LPL)	APOB(APOB);APOH(APOH)
GO:0098643	CC	banded collagen fibril	0	3	3	10	0.00509202	0.0695425	-	COL1A1(COL1A1);COL1A2(COL1A2);COL2A1(COL2A1)
GO:0007166	BP	cell surface receptor signaling pathway	24	45	69	1413	0.00509659	0.114314	ADGRF4(ADGRF4);ADIPOQ(ADIPOQ);ADORA2A(ADORA2A);BLK(BLK);CBLN1(CBLN1);DEPDC1B(DEPDC1B);DLK1(DLK1);DLX5(DLX5);EFNB3(EFNB3);GFRAL(GFRAL);GLP1R(GLP1R);INSRR(INSRR);IRS4(IRS4);ISL1(ISL1);KCNN4(KCNN4);LOC101115115(LOC101115115);NGFR(NGFR);NR4A3(NR4A3);NTRK1(NTRK1);OSTN(OSTN);SHISA3(SHISA3);SIX3(SIX3);SKOR1(SKOR1);TNN(TNN)	ANGPTL1(ANGPTL1);BMP4(BMP4);BMP5(BMP5);BMPER(BMPER);CD27(CD27);CD3G(CD3G);CD4(CD4);COL1A1(COL1A1);COL1A2(COL1A2);COL2A1(COL2A1);COL4A5(COL4A5);CXCL10(CXCL10);CXCL12(CXCL12);DCN(DCN);EYA1(EYA1);FANCD2(FANCD2);FAS(FAS);FGA(FGA);GFI1(GFI1);IGF2(IGF2);ITGB4(ITGB4);ITGB7(ITGB7);ITK(ITK);LAT(LAT);LOC101113683(LOC101113683);LOC101116441(LOC101116441);LOC101116896(LOC101116896);LOC101119218(LOC101119218)…
GO:0072009	BP	nephron epithelium development	2	6	8	74	0.00509686	0.114314	ADIPOQ(ADIPOQ);CALB1(CALB1)	BMP4(BMP4);EYA1(EYA1);OSR1(OSR1);SIX2(SIX2);TFAP2B(TFAP2B);WNT6(WNT6)
GO:0007622	BP	rhythmic behavior	4	0	4	20	0.0051462	0.114314	CIART(CIART);HCRTR2(HCRTR2);MC3R(MC3R);SIX3(SIX3)	-
GO:0045471	BP	response to ethanol	4	0	4	20	0.0051462	0.114314	DRD2(DRD2);GLRA2(GLRA2);OPRM1(OPRM1);TH(TH)	-
GO:0048512	BP	circadian behavior	4	0	4	20	0.0051462	0.114314	CIART(CIART);HCRTR2(HCRTR2);MC3R(MC3R);SIX3(SIX3)	-
GO:0045595	BP	regulation of cell differentiation	19	34	53	1033	0.00549519	0.12149	ADIPOQ(ADIPOQ);BCL11B(BCL11B);CHODL(CHODL);CPNE5(CPNE5);DRD2(DRD2);EFNB3(EFNB3);ISL1(ISL1);JUNB(JUNB);LOC101110922(LOC101110922);LPL(LPL);NTRK1(NTRK1);OPRM1(OPRM1);OSTN(OSTN);PCP4(PCP4);PGLYRP2(PGLYRP2);RASAL1(RASAL1);SFN(SFN);SIX3(SIX3);TNN(TNN)	ADM(ADM);ALX1(ALX1);APOB(APOB);BMP4(BMP4);BMP5(BMP5);CD27(CD27);CD4(CD4);COL1A1(COL1A1);CRTAM(CRTAM);CXCL10(CXCL10);CXCL9(CXCL9);EYA1(EYA1);FANCD2(FANCD2);GFI1(GFI1);IGF2(IGF2);IL7R(IL7R);LOC101110545(LOC101110545);LOC101111463(LOC101111463);LOC101117706(LOC101117706);MSR1(MSR1);MSX1(MSX1);OSR1(OSR1);PCK1(PCK1);PI16(PI16);PRDM6(PRDM6);RHOH(RHOH);SCIN(SCIN);SIX2(SIX2);SNAI2(SNAI2);TBX21(TBX21);TFA…
GO:0002793	BP	positive regulation of peptide secretion	6	2	8	75	0.00553052	0.121697	BAIAP3(BAIAP3);BLK(BLK);DOC2B(DOC2B);DRD2(DRD2);GRP(GRP);KCNN4(KCNN4)	FGA(FGA);TLR4(TLR4)
GO:0050870	BP	positive regulation of T cell activation	1	9	10	108	0.00563645	0.123449	EFNB3(EFNB3)	CD27(CD27);DPP4(DPP4);ICOS(ICOS);IGF2(IGF2);IL7R(IL7R);LOC101117706(LOC101117706);PCK1(PCK1);PDCD1LG2(PDCD1LG2);RHOH(RHOH)
GO:0002696	BP	positive regulation of leukocyte activation	2	12	14	180	0.00572023	0.124701	EFNB3(EFNB3);NR4A3(NR4A3)	CD27(CD27);DPP4(DPP4);ICOS(ICOS);IGF2(IGF2);IL7R(IL7R);LOC101111463(LOC101111463);LOC101117706(LOC101117706);PCK1(PCK1);PDCD1LG2(PDCD1LG2);RHOH(RHOH);TBX21(TBX21);TLR4(TLR4)
GO:0034358	CC	plasma lipoprotein particle	1	3	4	20	0.0057627	0.0744478	LPL(LPL)	APOB(APOB);APOH(APOH);LOC101121216(LOC101121216)
GO:1990777	CC	lipoprotein particle	1	3	4	20	0.0057627	0.0744478	LPL(LPL)	APOB(APOB);APOH(APOH);LOC101121216(LOC101121216)
GO:0042592	BP	homeostatic process	29	24	53	1036	0.00582029	0.126295	ACHE(ACHE);ADIPOQ(ADIPOQ);AQP3(AQP3);BAIAP3(BAIAP3);CDHR1(CDHR1);DRD1(DRD1);DRD2(DRD2);GLP1R(GLP1R);HCRTR1(HCRTR1);HCRTR2(HCRTR2);KCNN4(KCNN4);LMO1(LMO1);LOC101110922(LOC101110922);LPL(LPL);MAK(MAK);MC4R(MC4R);NEK2(NEK2);NGFR(NGFR);NMUR2(NMUR2);NR4A3(NR4A3);RHO(RHO);SCN5A(SCN5A);SFN(SFN);SLC35D3(SLC35D3);SSTR5(SSTR5);TAC1(TAC1);TACR1(TACR1);UCP1(UCP1);WFS1(WFS1)	APLNR(APLNR);APOA2(APOA2);APOB(APOB);BMP4(BMP4);COL2A1(COL2A1);CORIN(CORIN);CXCL10(CXCL10);CXCL9(CXCL9);CYTL1(CYTL1);DCN(DCN);FTL(FTL);GH(GH);HK2(HK2);IL7R(IL7R);LAT(LAT);LOC101102194(LOC101102194);LOC101111463(LOC101111463);LOC101117706(LOC101117706);PCK1(PCK1);PLAC8(PLAC8);SIT1(SIT1);SLC30A2(SLC30A2);TFAP2B(TFAP2B);TLR4(TLR4)
GO:0009914	BP	hormone transport	9	4	13	162	0.00588681	0.12715	BAIAP3(BAIAP3);BLK(BLK);CRYM(CRYM);DOC2B(DOC2B);DRD2(DRD2);FAM3D(FAM3D);GRP(GRP);MC4R(MC4R);SSTR5(SSTR5)	FGA(FGA);GH(GH);PRL(PRL);TFAP2B(TFAP2B)
GO:0003690	MF	double-stranded DNA binding	16	23	39	711	0.00609228	0.0912034	BCL11B(BCL11B);CIART(CIART);DLX5(DLX5);DLX6(DLX6);EGR4(EGR4);FOSB(FOSB);FOXB1(FOXB1);ISL1(ISL1);JUNB(JUNB);LHX8(LHX8);NR4A3(NR4A3);RXRG(RXRG);SIX3(SIX3);SKOR1(SKOR1);TFAP2D(TFAP2D);TP73(TP73)	AEBP1(AEBP1);ALX1(ALX1);ALX3(ALX3);ALX4(ALX4);EOMES(EOMES);ESRRB(ESRRB);FOXD2(FOXD2);GFI1(GFI1);MSH4(MSH4);MSX1(MSX1);MSX2(MSX2);OSR1(OSR1);RAX2(RAX2);SIX2(SIX2);SNAI2(SNAI2);TBX15(TBX15);TBX18(TBX18);TBX21(TBX21);TFAP2A(TFAP2A);TFAP2B(TFAP2B);ZIC1(ZIC1);ZIC3(ZIC3);ZIC4(ZIC4)
GO:0002548	BP	monocyte chemotaxis	0	4	4	21	0.00617854	0.129239	-	CCL5(CCL5);CXCL10(CXCL10);CXCL12(CXCL12);LOC101117706(LOC101117706)
GO:0007157	BP	heterophilic cell-cell adhesion via plasma membrane cell adhesion molecules	1	3	4	21	0.00617854	0.129239	CBLN1(CBLN1)	CRTAM(CRTAM);JAML(JAML);SELP(SELP)
GO:0048333	BP	mesodermal cell differentiation	0	4	4	21	0.00617854	0.129239	-	BMP4(BMP4);EYA1(EYA1);ITGB4(ITGB4);SIX2(SIX2)
GO:0044420	CC	extracellular matrix component	0	5	5	32	0.00619823	0.0779672	-	COL1A1(COL1A1);COL1A2(COL1A2);COL2A1(COL2A1);COL4A5(COL4A5);THSD4(THSD4)
GO:0042133	BP	neurotransmitter metabolic process	3	4	7	61	0.00621382	0.129239	ACHE(ACHE);ASS1(ASS1);SLC5A7(SLC5A7)	CPS1(CPS1);DMGDH(DMGDH);LOC101116896(LOC101116896);TLR4(TLR4)
GO:0001944	BP	vasculature development	4	23	27	447	0.00622825	0.129239	FUT1(FUT1);ISL1(ISL1);JUNB(JUNB);NGFR(NGFR)	ADM(ADM);ALDH1A2(ALDH1A2);APLNR(APLNR);APOB(APOB);APOH(APOH);BMP4(BMP4);BMPER(BMPER);C6(C6);CCL24(CCL24);COL18A1(COL18A1);COL1A1(COL1A1);COL1A2(COL1A2);CXCL10(CXCL10);DCN(DCN);EYA1(EYA1);HK2(HK2);LOC101117706(LOC101117706);OSR1(OSR1);RNF213(RNF213);SPINT1(SPINT1);SRPX2(SRPX2);TFAP2B(TFAP2B);THBS2(THBS2)
GO:0072358	BP	cardiovascular system development	4	23	27	447	0.00622825	0.129239	FUT1(FUT1);ISL1(ISL1);JUNB(JUNB);NGFR(NGFR)	ADM(ADM);ALDH1A2(ALDH1A2);APLNR(APLNR);APOB(APOB);APOH(APOH);BMP4(BMP4);BMPER(BMPER);C6(C6);CCL24(CCL24);COL18A1(COL18A1);COL1A1(COL1A1);COL1A2(COL1A2);CXCL10(CXCL10);DCN(DCN);EYA1(EYA1);HK2(HK2);LOC101117706(LOC101117706);OSR1(OSR1);RNF213(RNF213);SPINT1(SPINT1);SRPX2(SRPX2);TFAP2B(TFAP2B);THBS2(THBS2)
GO:0010818	BP	T cell chemotaxis	0	3	3	11	0.00623171	0.129239	-	CXCL10(CXCL10);LOC101111463(LOC101111463);LOC101117706(LOC101117706)
GO:0010885	BP	regulation of cholesterol storage	1	2	3	11	0.00623171	0.129239	LPL(LPL)	APOB(APOB);MSR1(MSR1)
GO:0036159	BP	inner dynein arm assembly	3	0	3	11	0.00623171	0.129239	DNAAF1(DNAAF1);DNAH1(DNAH1);TEKT2(TEKT2)	-
GO:0008188	MF	neuropeptide receptor activity	5	0	5	33	0.00624023	0.0912034	NMUR2(NMUR2);OPRM1(OPRM1);SSTR5(SSTR5);TACR1(TACR1);TACR3(TACR3)	-
GO:0048020	MF	CCR chemokine receptor binding	0	3	3	11	0.00625669	0.0912034	-	CCL24(CCL24);CCL5(CCL5);LOC101117706(LOC101117706)
GO:0007605	BP	sensory perception of sound	4	5	9	93	0.0063583	0.131283	COCH(COCH);CRYM(CRYM);GRXCR2(GRXCR2);TMIE(TMIE)	COL1A1(COL1A1);COL2A1(COL2A1);ROR1(ROR1);SNAI2(SNAI2);TFAP2A(TFAP2A)
GO:0050714	BP	positive regulation of protein secretion	5	2	7	62	0.00679296	0.133355	BAIAP3(BAIAP3);BLK(BLK);DOC2B(DOC2B);DRD2(DRD2);KCNN4(KCNN4)	FGA(FGA);TLR4(TLR4)
GO:0071887	BP	leukocyte apoptotic process	1	6	7	62	0.00679296	0.133355	NR4A3(NR4A3)	BMP4(BMP4);CCL5(CCL5);CD27(CD27);CD3G(CD3G);CXCL12(CXCL12);IL7R(IL7R)
GO:0072073	BP	kidney epithelium development	2	7	9	94	0.00681407	0.133355	ADIPOQ(ADIPOQ);CALB1(CALB1)	BMP4(BMP4);BMPER(BMPER);EYA1(EYA1);OSR1(OSR1);SIX2(SIX2);TFAP2B(TFAP2B);WNT6(WNT6)
GO:0035239	BP	tube morphogenesis	6	25	31	538	0.00688164	0.133355	DNAAF1(DNAAF1);FUT1(FUT1);ISL1(ISL1);JUNB(JUNB);NGFR(NGFR);NR4A3(NR4A3)	ADM(ADM);ALX1(ALX1);APLNR(APLNR);APOB(APOB);APOH(APOH);BMP4(BMP4);BMPER(BMPER);C6(C6);CCL24(CCL24);COL18A1(COL18A1);CXCL10(CXCL10);DCN(DCN);EDAR(EDAR);EYA1(EYA1);HK2(HK2);LOC101117706(LOC101117706);OSR1(OSR1);RNF213(RNF213);SIX2(SIX2);SPINT1(SPINT1);SRPX2(SRPX2);TFAP2B(TFAP2B);THBS2(THBS2);WNT6(WNT6);ZIC3(ZIC3)
GO:0072678	BP	T cell migration	0	5	5	34	0.00705852	0.133355	-	CXCL10(CXCL10);CXCL12(CXCL12);ITGB7(ITGB7);LOC101111463(LOC101111463);LOC101117706(LOC101117706)
GO:0030246	MF	carbohydrate binding	3	9	12	147	0.00709342	0.0960209	LOC101117846(LOC101117846);MGAM(MGAM);PKD1L2(PKD1L2)	COLEC12(COLEC12);CRYBG2(CRYBG2);HK2(HK2);LOC654331(LOC654331);MRC1(MRC1);PRG4(PRG4);SELP(SELP);VTN(VTN);ZG16(ZG16)
GO:0007610	BP	behavior	22	1	23	366	0.00709396	0.133355	ADORA2A(ADORA2A);CALB1(CALB1);CIART(CIART);DRD2(DRD2);EFNB3(EFNB3);FOXB1(FOXB1);GBX1(GBX1);GFRAL(GFRAL);HCRTR1(HCRTR1);HCRTR2(HCRTR2);HTR1D(HTR1D);LHX8(LHX8);LOC443269(LOC443269);MC3R(MC3R);MC4R(MC4R);NR4A3(NR4A3);NTRK1(NTRK1);OPRM1(OPRM1);PPP1R1B(PPP1R1B);RGS14(RGS14);SIX3(SIX3);TH(TH)	DPP4(DPP4)
GO:0045765	BP	regulation of angiogenesis	3	11	14	185	0.00724365	0.133355	FUT1(FUT1);ISL1(ISL1);NGFR(NGFR)	ADM(ADM);APLNR(APLNR);APOH(APOH);BMPER(BMPER);C6(C6);CCL24(CCL24);CXCL10(CXCL10);DCN(DCN);HK2(HK2);LOC101117706(LOC101117706);THBS2(THBS2)
GO:0050679	BP	positive regulation of epithelial cell proliferation	3	7	10	112	0.00725726	0.133355	DLX5(DLX5);DLX6(DLX6);NR4A3(NR4A3)	BMP4(BMP4);BMP5(BMP5);CCL24(CCL24);CCL5(CCL5);EYA1(EYA1);OSR1(OSR1);TLR4(TLR4)
GO:0010837	BP	regulation of keratinocyte proliferation	2	2	4	22	0.00733975	0.133355	BCL11B(BCL11B);SFN(SFN)	SNAI2(SNAI2);TLR4(TLR4)
GO:0048247	BP	lymphocyte chemotaxis	0	4	4	22	0.00733975	0.133355	-	CXCL10(CXCL10);LOC101111463(LOC101111463);LOC101116896(LOC101116896);LOC101117706(LOC101117706)
GO:0051281	BP	positive regulation of release of sequestered calcium ion into cytosol	1	3	4	22	0.00733975	0.133355	DRD1(DRD1)	APLNR(APLNR);CXCL10(CXCL10);CXCL9(CXCL9)
GO:0055078	BP	sodium ion homeostasis	1	3	4	22	0.00733975	0.133355	DRD2(DRD2)	CORIN(CORIN);GH(GH);TFAP2B(TFAP2B)
GO:0002584	BP	negative regulation of antigen processing and presentation of peptide antigen	0	2	2	4	0.00745384	0.133355	-	LOC101109219(LOC101109219);LOC101110545(LOC101110545)
GO:0002586	BP	regulation of antigen processing and presentation of peptide antigen via MHC class II	0	2	2	4	0.00745384	0.133355	-	LOC101109219(LOC101109219);LOC101110545(LOC101110545)
GO:0003163	BP	sinoatrial node development	1	1	2	4	0.00745384	0.133355	ISL1(ISL1)	TBX18(TBX18)
GO:0006968	BP	cellular defense response	0	2	2	4	0.00745384	0.133355	-	LOC101117706(LOC101117706);SH2D1A(SH2D1A)
GO:0008291	BP	acetylcholine metabolic process	2	0	2	4	0.00745384	0.133355	ACHE(ACHE);SLC5A7(SLC5A7)	-
GO:0010957	BP	negative regulation of vitamin D biosynthetic process	0	2	2	4	0.00745384	0.133355	-	GFI1(GFI1);SNAI2(SNAI2)
GO:0032430	BP	positive regulation of phospholipase A2 activity	2	0	2	4	0.00745384	0.133355	AVPR1B(AVPR1B);NMUR2(NMUR2)	-
GO:0035469	BP	determination of pancreatic left/right asymmetry	1	1	2	4	0.00745384	0.133355	DNAAF1(DNAAF1)	ZIC3(ZIC3)
GO:0035696	BP	monocyte extravasation	0	2	2	4	0.00745384	0.133355	-	JAML(JAML);LOC101117706(LOC101117706)
GO:0046137	BP	negative regulation of vitamin metabolic process	0	2	2	4	0.00745384	0.133355	-	GFI1(GFI1);SNAI2(SNAI2)
GO:0048752	BP	semicircular canal morphogenesis	1	1	2	4	0.00745384	0.133355	NR4A3(NR4A3)	EYA1(EYA1)
GO:0060158	BP	phospholipase C-activating dopamine receptor signaling pathway	2	0	2	4	0.00745384	0.133355	DRD1(DRD1);DRD2(DRD2)	-
GO:0060235	BP	lens induction in camera-type eye	1	1	2	4	0.00745384	0.133355	SIX3(SIX3)	BMP4(BMP4)
GO:0060921	BP	sinoatrial node cell differentiation	1	1	2	4	0.00745384	0.133355	ISL1(ISL1)	TBX18(TBX18)
GO:0060931	BP	sinoatrial node cell development	1	1	2	4	0.00745384	0.133355	ISL1(ISL1)	TBX18(TBX18)
GO:0061004	BP	pattern specification involved in kidney development	0	2	2	4	0.00745384	0.133355	-	BMP4(BMP4);OSR1(OSR1)
GO:0070172	BP	positive regulation of tooth mineralization	0	2	2	4	0.00745384	0.133355	-	TFAP2A(TFAP2A);WNT6(WNT6)
GO:0072048	BP	renal system pattern specification	0	2	2	4	0.00745384	0.133355	-	BMP4(BMP4);OSR1(OSR1)
GO:0072205	BP	metanephric collecting duct development	1	1	2	4	0.00745384	0.133355	CALB1(CALB1)	BMP4(BMP4)
GO:0072217	BP	negative regulation of metanephros development	1	1	2	4	0.00745384	0.133355	ADIPOQ(ADIPOQ)	BMP4(BMP4)
GO:1900619	BP	acetate ester metabolic process	2	0	2	4	0.00745384	0.133355	ACHE(ACHE);SLC5A7(SLC5A7)	-
GO:1904158	BP	axonemal central apparatus assembly	2	0	2	4	0.00745384	0.133355	DNAJB13(DNAJB13);SPAG17(SPAG17)	-
GO:0048585	BP	negative regulation of response to stimulus	21	29	50	978	0.00745448	0.133355	ADIPOQ(ADIPOQ);ADORA2A(ADORA2A);ARHGAP25(ARHGAP25);CBLN1(CBLN1);DLK1(DLK1);DRD2(DRD2);GFRAL(GFRAL);ISL1(ISL1);KLHL31(KLHL31);LOC101110922(LOC101110922);MYOZ1(MYOZ1);NGFR(NGFR);NR4A3(NR4A3);PGLYRP2(PGLYRP2);RASAL1(RASAL1);RGS14(RGS14);SHISA3(SHISA3);SIX3(SIX3);SKOR1(SKOR1);TNN(TNN);WFS1(WFS1)	ADM(ADM);APLNR(APLNR);APOH(APOH);BMP4(BMP4);BMP5(BMP5);BMPER(BMPER);CLDN3(CLDN3);COL2A1(COL2A1);CXCL12(CXCL12);DCN(DCN);DPP4(DPP4);EYA1(EYA1);FGA(FGA);IL7R(IL7R);LOC101116896(LOC101116896);LOC101117706(LOC101117706);LOC101119218(LOC101119218);LOC101119740(LOC101119740);OSR1(OSR1);PRL(PRL);RHOH(RHOH);ROR2(ROR2);SH2D1A(SH2D1A);SNAI2(SNAI2);TBX21(TBX21);TLR4(TLR4);TRIM21(TRIM21);VWC2L(VWC2L);WFIKKN2…
GO:0004952	MF	dopamine neurotransmitter receptor activity	2	0	2	4	0.00747392	0.0960209	DRD1(DRD1);DRD2(DRD2)	-
GO:0008172	MF	S-methyltransferase activity	0	2	2	4	0.00747392	0.0960209	-	BHMT(BHMT);BHMT2(BHMT2)
GO:0015220	MF	choline transmembrane transporter activity	1	1	2	4	0.00747392	0.0960209	SLC5A7(SLC5A7)	SLC22A2(SLC22A2)
GO:0030021	MF	extracellular matrix structural constituent conferring compression resistance	1	1	2	4	0.00747392	0.0960209	AMELX(AMELX)	DCN(DCN)
GO:0033691	MF	sialic acid binding	1	1	2	4	0.00747392	0.0960209	ADIPOQ(ADIPOQ)	SELP(SELP)
GO:0048406	MF	nerve growth factor binding	2	0	2	4	0.00747392	0.0960209	NGFR(NGFR);NTRK1(NTRK1)	-
GO:0042981	BP	regulation of apoptotic process	15	28	43	816	0.00778393	0.137858	ADIPOQ(ADIPOQ);ADORA2A(ADORA2A);BCL11B(BCL11B);FOXB1(FOXB1);GFRAL(GFRAL);ISL1(ISL1);LOC101105044(LOC101105044);MELK(MELK);NGFR(NGFR);NR4A3(NR4A3);NTRK1(NTRK1);SFN(SFN);TFAP2D(TFAP2D);TNFRSF18(TNFRSF18);WFS1(WFS1)	ALDH1A2(ALDH1A2);ALX3(ALX3);ALX4(ALX4);APOH(APOH);BCL2L14(BCL2L14);BMP4(BMP4);CCL5(CCL5);CD27(CD27);CD3G(CD3G);COL18A1(COL18A1);COL2A1(COL2A1);CXCL10(CXCL10);CXCL12(CXCL12);EYA1(EYA1);FAS(FAS);FGA(FGA);IL7R(IL7R);MSX1(MSX1);NTF3(NTF3);OSR1(OSR1);PLAC8(PLAC8);PRL(PRL);PTGFR(PTGFR);SCIN(SCIN);SNAI2(SNAI2);SRPX(SRPX);TFAP2A(TFAP2A);TFAP2B(TFAP2B)
GO:1901342	BP	regulation of vasculature development	3	12	15	206	0.00783502	0.137858	FUT1(FUT1);ISL1(ISL1);NGFR(NGFR)	ADM(ADM);APLNR(APLNR);APOH(APOH);BMP4(BMP4);BMPER(BMPER);C6(C6);CCL24(CCL24);CXCL10(CXCL10);DCN(DCN);HK2(HK2);LOC101117706(LOC101117706);THBS2(THBS2)
GO:0005796	CC	Golgi lumen	1	1	2	4	0.00792991	0.0886929	LOC443269(LOC443269)	ZG16(ZG16)
GO:0044215	CC	other organism	0	2	2	4	0.00792991	0.0886929	-	C9(C9);LOC101102194(LOC101102194)
GO:0044216	CC	other organism cell	0	2	2	4	0.00792991	0.0886929	-	C9(C9);LOC101102194(LOC101102194)
GO:0044217	CC	other organism part	0	2	2	4	0.00792991	0.0886929	-	C9(C9);LOC101102194(LOC101102194)
GO:0098552	CC	side of membrane	2	15	17	238	0.00797865	0.0886929	GFRAL(GFRAL);TH(TH)	ATP2C2(ATP2C2);CD2(CD2);CD244(CD244);CD27(CD27);CD4(CD4);CXCL10(CXCL10);CXCL9(CXCL9);FGA(FGA);ICOS(ICOS);IL7R(IL7R);LOC101116896(LOC101116896);LOC101117706(LOC101117706);MS4A2(MS4A2);SELP(SELP);TLR4(TLR4)
GO:0050830	BP	defense response to Gram-positive bacterium	1	4	5	35	0.00799613	0.137858	PGLYRP2(PGLYRP2)	IL7R(IL7R);LOC101116896(LOC101116896);TNFSF8(TNFSF8);ZG16(ZG16)
GO:0051148	BP	negative regulation of muscle cell differentiation	0	5	5	35	0.00799613	0.137858	-	CXCL10(CXCL10);IGF2(IGF2);MSX1(MSX1);PI16(PI16);PRDM6(PRDM6)
GO:0072080	BP	nephron tubule development	1	6	7	64	0.0080702	0.137858	CALB1(CALB1)	BMP4(BMP4);EYA1(EYA1);OSR1(OSR1);SIX2(SIX2);TFAP2B(TFAP2B);WNT6(WNT6)
GO:0001710	BP	mesodermal cell fate commitment	0	3	3	12	0.00808854	0.137858	-	BMP4(BMP4);EYA1(EYA1);SIX2(SIX2)
GO:0010842	BP	retina layer formation	1	2	3	12	0.00808854	0.137858	CALB1(CALB1)	TFAP2A(TFAP2A);TFAP2B(TFAP2B)
GO:0019433	BP	triglyceride catabolic process	1	2	3	12	0.00808854	0.137858	LPL(LPL)	APOB(APOB);CPS1(CPS1)
GO:0019731	BP	antibacterial humoral response	1	2	3	12	0.00808854	0.137858	KLK5(KLK5)	FGA(FGA);JCHAIN(JCHAIN)
GO:0042755	BP	eating behavior	3	0	3	12	0.00808854	0.137858	ADORA2A(ADORA2A);GFRAL(GFRAL);TH(TH)	-
GO:0072498	BP	embryonic skeletal joint development	0	3	3	12	0.00808854	0.137858	-	BMP4(BMP4);COL2A1(COL2A1);OSR1(OSR1)
GO:1901623	BP	regulation of lymphocyte chemotaxis	0	3	3	12	0.00808854	0.137858	-	CXCL10(CXCL10);LOC101116896(LOC101116896);LOC101117706(LOC101117706)
GO:1903859	BP	regulation of dendrite extension	3	0	3	12	0.00808854	0.137858	CPNE5(CPNE5);OSTN(OSTN);RASAL1(RASAL1)	-
GO:0010941	BP	regulation of cell death	15	31	46	889	0.00825485	0.140183	ADIPOQ(ADIPOQ);ADORA2A(ADORA2A);BCL11B(BCL11B);FOXB1(FOXB1);GFRAL(GFRAL);ISL1(ISL1);LOC101105044(LOC101105044);MELK(MELK);NGFR(NGFR);NR4A3(NR4A3);NTRK1(NTRK1);SFN(SFN);TFAP2D(TFAP2D);TNFRSF18(TNFRSF18);WFS1(WFS1)	ALDH1A2(ALDH1A2);ALX3(ALX3);ALX4(ALX4);APOH(APOH);BCL2L14(BCL2L14);BMP4(BMP4);CCL5(CCL5);CD27(CD27);CD3G(CD3G);COL18A1(COL18A1);COL2A1(COL2A1);CXCL10(CXCL10);CXCL12(CXCL12);EYA1(EYA1);FAS(FAS);FGA(FGA);IL7R(IL7R);LOC101113346(LOC101113346);MSX1(MSX1);NTF3(NTF3);OSR1(OSR1);PLAC8(PLAC8);PRL(PRL);PTGFR(PTGFR);SCIN(SCIN);SNAI2(SNAI2);SRPX(SRPX);TFAP2A(TFAP2A);TFAP2B(TFAP2B);TLR4(TLR4);WNT16(WNT16)
GO:0043066	BP	negative regulation of apoptotic process	11	17	28	479	0.00829997	0.14044	BCL11B(BCL11B);FOXB1(FOXB1);GFRAL(GFRAL);ISL1(ISL1);LOC101105044(LOC101105044);NR4A3(NR4A3);NTRK1(NTRK1);SFN(SFN);TFAP2D(TFAP2D);TNFRSF18(TNFRSF18);WFS1(WFS1)	APOH(APOH);BMP4(BMP4);CCL5(CCL5);CD27(CD27);COL2A1(COL2A1);CXCL12(CXCL12);EYA1(EYA1);FGA(FGA);IL7R(IL7R);MSX1(MSX1);OSR1(OSR1);PLAC8(PLAC8);PRL(PRL);PTGFR(PTGFR);SNAI2(SNAI2);TFAP2A(TFAP2A);TFAP2B(TFAP2B)
GO:0097223	CC	sperm part	8	3	11	128	0.00836451	0.090869	DNAH1(DNAH1);DNAH2(DNAH2);DNAJB13(DNAJB13);RHO(RHO);ROPN1(ROPN1);TACR1(TACR1);TACR3(TACR3);TEKT4(TEKT4)	SPATC1L(SPATC1L);SPESP1(SPESP1);STK31(STK31)
GO:0009954	BP	proximal/distal pattern formation	2	2	4	23	0.0086361	0.145602	LOC101110922(LOC101110922);SIX3(SIX3)	ALDH1A2(ALDH1A2);OSR1(OSR1)
GO:0022408	BP	negative regulation of cell-cell adhesion	4	5	9	98	0.008892	0.149379	ADIPOQ(ADIPOQ);ADORA2A(ADORA2A);ASS1(ASS1);B4GALNT2(B4GALNT2)	BMP4(BMP4);CRTAM(CRTAM);CXCL12(CXCL12);PDCD1LG2(PDCD1LG2);TBX21(TBX21)
GO:0035295	BP	tube development	8	29	37	684	0.00893451	0.149557	CALB1(CALB1);DNAAF1(DNAAF1);FOXB1(FOXB1);FUT1(FUT1);ISL1(ISL1);JUNB(JUNB);NGFR(NGFR);NR4A3(NR4A3)	ADM(ADM);ALDH1A2(ALDH1A2);ALX1(ALX1);ALX4(ALX4);APLNR(APLNR);APOB(APOB);APOH(APOH);BMP4(BMP4);BMPER(BMPER);C6(C6);CCL24(CCL24);COL18A1(COL18A1);COL2A1(COL2A1);CXCL10(CXCL10);DCN(DCN);EDAR(EDAR);EYA1(EYA1);HK2(HK2);LOC101117706(LOC101117706);OSR1(OSR1);RNF213(RNF213);SIX2(SIX2);SPINT1(SPINT1);SRPX2(SRPX2);TBX18(TBX18);TFAP2B(TFAP2B);THBS2(THBS2);WNT6(WNT6);ZIC3(ZIC3)
GO:0031406	MF	carboxylic acid binding	6	3	9	98	0.00898402	0.113498	ADIPOQ(ADIPOQ);ASS1(ASS1);FOLR1(FOLR1);GLRA2(GLRA2);LOC101110922(LOC101110922);UCP1(UCP1)	FOLR3(FOLR3);PCK1(PCK1);SELP(SELP)
GO:0050810	BP	regulation of steroid biosynthetic process	0	5	5	36	0.00901682	0.149865	-	APOB(APOB);BMP5(BMP5);CGA(CGA);GFI1(GFI1);SNAI2(SNAI2)
GO:0060191	BP	regulation of lipase activity	2	3	5	36	0.00901682	0.149865	AVPR1B(AVPR1B);NMUR2(NMUR2)	APOA2(APOA2);APOH(APOH);ITK(ITK)
GO:0001649	BP	osteoblast differentiation	5	5	10	116	0.00921715	0.152653	ACHE(ACHE);DLX5(DLX5);JUNB(JUNB);OSTN(OSTN);TNN(TNN)	BMP4(BMP4);COL1A1(COL1A1);IGF2(IGF2);SNAI2(SNAI2);TWIST2(TWIST2)
GO:0002683	BP	negative regulation of immune system process	4	14	18	271	0.00957101	0.157955	ADIPOQ(ADIPOQ);ADORA2A(ADORA2A);DRD2(DRD2);PGLYRP2(PGLYRP2)	BMP4(BMP4);CRTAM(CRTAM);CXCL12(CXCL12);DPP4(DPP4);IL7R(IL7R);LOC101109219(LOC101109219);LOC101110545(LOC101110545);LOC101116896(LOC101116896);LOC101117706(LOC101117706);LOC101119740(LOC101119740);PDCD1LG2(PDCD1LG2);SH2D1A(SH2D1A);TBX21(TBX21);TRIM21(TRIM21)
GO:0043177	MF	organic acid binding	6	3	9	99	0.00957684	0.118027	ADIPOQ(ADIPOQ);ASS1(ASS1);FOLR1(FOLR1);GLRA2(GLRA2);LOC101110922(LOC101110922);UCP1(UCP1)	FOLR3(FOLR3);PCK1(PCK1);SELP(SELP)
GO:0032994	CC	protein-lipid complex	1	3	4	23	0.00964326	0.102433	LPL(LPL)	APOB(APOB);APOH(APOH);LOC101121216(LOC101121216)
GO:0001228	MF	DNA-binding transcription activator activity, RNA polymerase II-specific	9	9	18	271	0.00974724	0.118027	BCL11B(BCL11B);DLX5(DLX5);EGR4(EGR4);FOSB(FOSB);ISL1(ISL1);JUNB(JUNB);NR4A3(NR4A3);SIX3(SIX3);TP73(TP73)	ALX1(ALX1);ALX4(ALX4);FOXD2(FOXD2);MSX1(MSX1);RAX2(RAX2);SIX2(SIX2);TFAP2A(TFAP2A);TFAP2B(TFAP2B);ZIC3(ZIC3)
GO:0001101	BP	response to acid chemical	5	5	10	117	0.00976507	0.160593	AQP3(AQP3);GLRA2(GLRA2);LOC101110922(LOC101110922);LPL(LPL);UCP1(UCP1)	ALDH1A2(ALDH1A2);COL1A1(COL1A1);COL1A2(COL1A2);OSR1(OSR1);PTGFR(PTGFR)
GO:0048871	BP	multicellular organismal homeostasis	13	6	19	293	0.0100587	0.161557	ACHE(ACHE);ADIPOQ(ADIPOQ);AQP3(AQP3);CDHR1(CDHR1);DRD2(DRD2);LOC101110922(LOC101110922);MAK(MAK);MC4R(MC4R);NR4A3(NR4A3);RHO(RHO);SFN(SFN);SLC35D3(SLC35D3);UCP1(UCP1)	COL2A1(COL2A1);CYTL1(CYTL1);LOC101117706(LOC101117706);PLAC8(PLAC8);TFAP2B(TFAP2B);TLR4(TLR4)
GO:2001239	BP	regulation of extrinsic apoptotic signaling pathway in absence of ligand	1	3	4	24	0.0100734	0.161557	GFRAL(GFRAL)	COL2A1(COL2A1);EYA1(EYA1);SRPX(SRPX)
GO:0042221	BP	response to chemical	38	53	91	2007	0.0101021	0.161557	ACHE(ACHE);ADIPOQ(ADIPOQ);ADORA2A(ADORA2A);AQP3(AQP3);BAIAP3(BAIAP3);BCL11B(BCL11B);CALB1(CALB1);CHRM5(CHRM5);DLX5(DLX5);DRD2(DRD2);EFNB3(EFNB3);FOLR1(FOLR1);FOSB(FOSB);GBX1(GBX1);GLRA2(GLRA2);IRS4(IRS4);ISL1(ISL1);JUNB(JUNB);LOC101103749(LOC101103749);LOC101110922(LOC101110922);LOC443269(LOC443269);LPL(LPL);MC4R(MC4R);MELK(MELK);NGFR(NGFR);NR4A3(NR4A3);NTRK1(NTRK1);OPRM1(OPRM1);OSTN(OSTN);PPP1R1…	ALDH1A2(ALDH1A2);BMP4(BMP4);BMPER(BMPER);CCL24(CCL24);CCL5(CCL5);CD4(CD4);CIITA(CIITA);COL1A1(COL1A1);COL1A2(COL1A2);COL2A1(COL2A1);COLEC12(COLEC12);CPS1(CPS1);CXCL10(CXCL10);CXCL12(CXCL12);CXCR6(CXCR6);DCN(DCN);DPP4(DPP4);FANCD2(FANCD2);FAS(FAS);FGA(FGA);FOLR3(FOLR3);GFI1(GFI1);GH(GH);HK2(HK2);IGF2(IGF2);JAML(JAML);LOC101102194(LOC101102194);LOC101111463(LOC101111463);LOC101113705(LOC101113705);…
GO:0071674	BP	mononuclear cell migration	0	5	5	37	0.010124	0.161557	-	CCL5(CCL5);CXCL10(CXCL10);CXCL12(CXCL12);JAML(JAML);LOC101117706(LOC101117706)
GO:0046906	MF	tetrapyrrole binding	5	4	9	100	0.0101987	0.118027	CYP11B1(CYP11B1);CYP19(CYP19);LOC101105114(LOC101105114);LOC101110922(LOC101110922);PKD1L2(PKD1L2)	CUBN(CUBN);HBB(HBB);LOC101104205(LOC101104205);LOC101121820(LOC101121820)
GO:0000981	MF	DNA-binding transcription factor activity, RNA polymerase II-specific	14	15	29	508	0.0102292	0.118027	BCL11B(BCL11B);DLX5(DLX5);DLX6(DLX6);EGR4(EGR4);FOSB(FOSB);GBX1(GBX1);ISL1(ISL1);JUNB(JUNB);LHX8(LHX8);NR4A3(NR4A3);RXRG(RXRG);SIX3(SIX3);TFAP2D(TFAP2D);TP73(TP73)	AEBP1(AEBP1);ALX1(ALX1);ALX3(ALX3);ALX4(ALX4);FOXD2(FOXD2);GFI1(GFI1);MSX1(MSX1);RAX2(RAX2);SIX2(SIX2);SNAI2(SNAI2);TBX15(TBX15);TBX21(TBX21);TFAP2A(TFAP2A);TFAP2B(TFAP2B);ZIC3(ZIC3)
GO:0010878	BP	cholesterol storage	1	2	3	13	0.0102367	0.161557	LPL(LPL)	APOB(APOB);MSR1(MSR1)
GO:0098801	BP	regulation of renal system process	2	1	3	13	0.0102367	0.161557	ADIPOQ(ADIPOQ);DRD2(DRD2)	CORIN(CORIN)
GO:0007626	BP	locomotory behavior	10	1	11	136	0.0102666	0.161557	ADORA2A(ADORA2A);CALB1(CALB1);CIART(CIART);DRD2(DRD2);EFNB3(EFNB3);GBX1(GBX1);MC3R(MC3R);OPRM1(OPRM1);PPP1R1B(PPP1R1B);TH(TH)	DPP4(DPP4)
GO:0005184	MF	neuropeptide hormone activity	3	0	3	13	0.0102768	0.118027	GRP(GRP);LOC443269(LOC443269);NTS(NTS)	-
GO:0038187	MF	pattern recognition receptor activity	1	2	3	13	0.0102768	0.118027	PGLYRP2(PGLYRP2)	COLEC12(COLEC12);TLR4(TLR4)
GO:0007600	BP	sensory perception	12	6	18	273	0.0102782	0.161557	COCH(COCH);CRYM(CRYM);DRD2(DRD2);GBX1(GBX1);GRXCR2(GRXCR2);OPRM1(OPRM1);RHO(RHO);RLBP1(RLBP1);SCNN1D(SCNN1D);TAC1(TAC1);TH(TH);TMIE(TMIE)	COL1A1(COL1A1);COL2A1(COL2A1);LOC101117706(LOC101117706);ROR1(ROR1);SNAI2(SNAI2);TFAP2A(TFAP2A)
GO:0001657	BP	ureteric bud development	1	6	7	67	0.0103063	0.161557	CALB1(CALB1)	BMP4(BMP4);BMPER(BMPER);EYA1(EYA1);OSR1(OSR1);SIX2(SIX2);WNT6(WNT6)
GO:0060349	BP	bone morphogenesis	3	4	7	67	0.0103063	0.161557	DLX5(DLX5);LOC101110922(LOC101110922);MMP13(MMP13)	BMP4(BMP4);COL1A1(COL1A1);COL2A1(COL2A1);MSX1(MSX1)
GO:0061326	BP	renal tubule development	1	6	7	67	0.0103063	0.161557	CALB1(CALB1)	BMP4(BMP4);EYA1(EYA1);OSR1(OSR1);SIX2(SIX2);TFAP2B(TFAP2B);WNT6(WNT6)
GO:0072163	BP	mesonephric epithelium development	1	6	7	67	0.0103063	0.161557	CALB1(CALB1)	BMP4(BMP4);BMPER(BMPER);EYA1(EYA1);OSR1(OSR1);SIX2(SIX2);WNT6(WNT6)
GO:0072164	BP	mesonephric tubule development	1	6	7	67	0.0103063	0.161557	CALB1(CALB1)	BMP4(BMP4);BMPER(BMPER);EYA1(EYA1);OSR1(OSR1);SIX2(SIX2);WNT6(WNT6)
GO:1903038	BP	negative regulation of leukocyte cell-cell adhesion	2	5	7	67	0.0103063	0.161557	ADORA2A(ADORA2A);ASS1(ASS1)	BMP4(BMP4);CRTAM(CRTAM);CXCL12(CXCL12);PDCD1LG2(PDCD1LG2);TBX21(TBX21)
GO:0045785	BP	positive regulation of cell adhesion	3	14	17	253	0.0104361	0.163046	EFNB3(EFNB3);FUT1(FUT1);NR4A3(NR4A3)	CD27(CD27);CXCL12(CXCL12);DPP4(DPP4);EGFLAM(EGFLAM);FGA(FGA);ICOS(ICOS);IGF2(IGF2);IL7R(IL7R);LOC101117706(LOC101117706);PCK1(PCK1);PDCD1LG2(PDCD1LG2);RHOH(RHOH);SELP(SELP);VTN(VTN)
GO:0051480	BP	regulation of cytosolic calcium ion concentration	7	3	10	119	0.0109351	0.170101	DRD1(DRD1);GLP1R(GLP1R);HCRTR1(HCRTR1);HCRTR2(HCRTR2);NMUR2(NMUR2);TAC1(TAC1);TACR1(TACR1)	APLNR(APLNR);CXCL10(CXCL10);CXCL9(CXCL9)
GO:0043067	BP	regulation of programmed cell death	15	28	43	833	0.0109602	0.170101	ADIPOQ(ADIPOQ);ADORA2A(ADORA2A);BCL11B(BCL11B);FOXB1(FOXB1);GFRAL(GFRAL);ISL1(ISL1);LOC101105044(LOC101105044);MELK(MELK);NGFR(NGFR);NR4A3(NR4A3);NTRK1(NTRK1);SFN(SFN);TFAP2D(TFAP2D);TNFRSF18(TNFRSF18);WFS1(WFS1)	ALDH1A2(ALDH1A2);ALX3(ALX3);ALX4(ALX4);APOH(APOH);BCL2L14(BCL2L14);BMP4(BMP4);CCL5(CCL5);CD27(CD27);CD3G(CD3G);COL18A1(COL18A1);COL2A1(COL2A1);CXCL10(CXCL10);CXCL12(CXCL12);EYA1(EYA1);FAS(FAS);FGA(FGA);IL7R(IL7R);MSX1(MSX1);NTF3(NTF3);OSR1(OSR1);PLAC8(PLAC8);PRL(PRL);PTGFR(PTGFR);SCIN(SCIN);SNAI2(SNAI2);SRPX(SRPX);TFAP2A(TFAP2A);TFAP2B(TFAP2B)
GO:0005865	CC	striated muscle thin filament	3	0	3	13	0.0111657	0.114289	ACTA1(ACTA1);TNNI1(TNNI1);TNNI2(TNNI2)	-
GO:0097225	CC	sperm midpiece	4	0	4	24	0.0112377	0.114289	RHO(RHO);TACR1(TACR1);TACR3(TACR3);TEKT4(TEKT4)	-
GO:0050789	BP	regulation of biological process	111	141	252	6356	0.0113086	0.173289	ACHE(ACHE);ACTA1(ACTA1);ADGRF4(ADGRF4);ADIPOQ(ADIPOQ);ADORA2A(ADORA2A);AQP3(AQP3);ARHGAP25(ARHGAP25);ASB18(ASB18);ASB5(ASB5);ASS1(ASS1);AVPR1B(AVPR1B);B4GALNT2(B4GALNT2);BAIAP3(BAIAP3);BCL11B(BCL11B);BLK(BLK);CALB1(CALB1);CARHSP1(CARHSP1);CBLN1(CBLN1);CCDC65(CCDC65);CFAP43(CFAP43);CHODL(CHODL);CIART(CIART);COCH(COCH);CPNE5(CPNE5);CRYM(CRYM);DEPDC1B(DEPDC1B);DLK1(DLK1);DLX5(DLX5);DLX6(DLX6);DNAAF1…	A4GNT(A4GNT);ADM(ADM);AEBP1(AEBP1);ALDH1A2(ALDH1A2);ALX1(ALX1);ALX3(ALX3);ALX4(ALX4);ANGPTL1(ANGPTL1);APLNR(APLNR);APOA2(APOA2);APOB(APOB);APOH(APOH);ASB9(ASB9);ATP2C2(ATP2C2);BATF2(BATF2);BCL2L14(BCL2L14);BMP4(BMP4);BMP5(BMP5);BMPER(BMPER);BTBD18(BTBD18);C1S(C1S);C6(C6);C7(C7);C9(C9);CCL24(CCL24);CCL5(CCL5);CCN5(CCN5);CD2(CD2);CD244(CD244);CD27(CD27);CD3G(CD3G);CD4(CD4);CGA(CGA);CIITA(CIITA);CLD…
GO:0007267	BP	cell-cell signaling	26	13	39	742	0.0115145	0.173289	ADIPOQ(ADIPOQ);ADORA2A(ADORA2A);BAIAP3(BAIAP3);BLK(BLK);CALB1(CALB1);CBLN1(CBLN1);DEPDC1B(DEPDC1B);DLX5(DLX5);DOC2B(DOC2B);DRD2(DRD2);EFNB3(EFNB3);FAM3D(FAM3D);GRP(GRP);HTR1D(HTR1D);ISL1(ISL1);MC4R(MC4R);OPRM1(OPRM1);PDYN(PDYN);RGS14(RGS14);SCN5A(SCN5A);SHISA3(SHISA3);SIX3(SIX3);SLC5A7(SLC5A7);SSTR5(SSTR5);TH(TH);TNN(TNN)	BMP4(BMP4);COL1A1(COL1A1);FGA(FGA);GH(GH);LOC101117706(LOC101117706);PRL(PRL);ROR2(ROR2);SH2D1A(SH2D1A);SNAI2(SNAI2);TBX18(TBX18);TFAP2B(TFAP2B);WNT16(WNT16);WNT6(WNT6)
GO:0046879	BP	hormone secretion	8	4	12	157	0.0115355	0.173289	BAIAP3(BAIAP3);BLK(BLK);DOC2B(DOC2B);DRD2(DRD2);FAM3D(FAM3D);GRP(GRP);MC4R(MC4R);SSTR5(SSTR5)	FGA(FGA);GH(GH);PRL(PRL);TFAP2B(TFAP2B)
GO:0002704	BP	negative regulation of leukocyte mediated immunity	0	4	4	25	0.0116572	0.173289	-	IL7R(IL7R);LOC101117706(LOC101117706);LOC101119740(LOC101119740);TBX21(TBX21)
GO:0021983	BP	pituitary gland development	3	1	4	25	0.0116572	0.173289	DRD2(DRD2);ISL1(ISL1);SIX3(SIX3)	BMP4(BMP4)
GO:0032101	BP	regulation of response to external stimulus	8	19	27	470	0.0117183	0.173289	ADIPOQ(ADIPOQ);ADORA2A(ADORA2A);DRD2(DRD2);ISL1(ISL1);KLK5(KLK5);LPL(LPL);MYOZ1(MYOZ1);PGLYRP2(PGLYRP2)	APOH(APOH);C6(C6);CCL24(CCL24);CCL5(CCL5);CLDN3(CLDN3);CXCL10(CXCL10);CXCL12(CXCL12);DPP4(DPP4);FANCD2(FANCD2);FGA(FGA);LOC101102194(LOC101102194);LOC101111463(LOC101111463);LOC101116896(LOC101116896);LOC101117706(LOC101117706);LOC101119740(LOC101119740);NTF3(NTF3);SELP(SELP);SNAI2(SNAI2);TLR4(TLR4)
GO:0030154	BP	cell differentiation	41	60	101	2274	0.0117196	0.173289	ACHE(ACHE);ACTA1(ACTA1);ADIPOQ(ADIPOQ);BCL11B(BCL11B);CBLN1(CBLN1);CDHR1(CDHR1);CFAP43(CFAP43);CHODL(CHODL);CPNE5(CPNE5);DLX5(DLX5);DLX6(DLX6);DNAH1(DNAH1);DPY19L2(DPY19L2);DRD2(DRD2);EFNB3(EFNB3);FOXB1(FOXB1);GBX1(GBX1);GRXCR2(GRXCR2);ISL1(ISL1);JUNB(JUNB);LHX8(LHX8);LOC101110922(LOC101110922);LOC101119795(LOC101119795);LPL(LPL);MYOZ1(MYOZ1);NGFR(NGFR);NR4A3(NR4A3);NTRK1(NTRK1);OPRM1(OPRM1);OSTN…	ADM(ADM);ALDH1A2(ALDH1A2);ALX1(ALX1);APOB(APOB);BATF2(BATF2);BMP4(BMP4);BMP5(BMP5);CD27(CD27);CD4(CD4);CLDN3(CLDN3);COL12A1(COL12A1);COL18A1(COL18A1);COL1A1(COL1A1);COL2A1(COL2A1);CRTAM(CRTAM);CXCL10(CXCL10);CXCL9(CXCL9);CYTL1(CYTL1);EOMES(EOMES);EYA1(EYA1);FANCD2(FANCD2);GFI1(GFI1);HEATR9(HEATR9);IGF2(IGF2);IL7R(IL7R);ITGB4(ITGB4);ITGB7(ITGB7);ITK(ITK);LOC101110545(LOC101110545);LOC101111463(LOC…
GO:0008283	BP	cell proliferation	17	37	54	1100	0.0119558	0.173289	ADIPOQ(ADIPOQ);AVPR1B(AVPR1B);BCL11B(BCL11B);DLX5(DLX5);DLX6(DLX6);DRD2(DRD2);ISL1(ISL1);JUNB(JUNB);LMO1(LMO1);MELK(MELK);NGFR(NGFR);NR4A3(NR4A3);NTRK1(NTRK1);SFN(SFN);SIX3(SIX3);TNN(TNN);TP73(TP73)	A4GNT(A4GNT);ADM(ADM);ALDH1A2(ALDH1A2);APOH(APOH);BMP4(BMP4);BMP5(BMP5);BMPER(BMPER);CCL24(CCL24);CCL5(CCL5);CLDN3(CLDN3);COL18A1(COL18A1);CRTAM(CRTAM);CXCL10(CXCL10);CXCL9(CXCL9);DPP4(DPP4);DPT(DPT);EYA1(EYA1);HPGDS(HPGDS);IGF2(IGF2);IL7R(IL7R);LOC101111463(LOC101111463);LOC101117706(LOC101117706);MSX1(MSX1);NTF3(NTF3);OSR1(OSR1);PDCD1LG2(PDCD1LG2);PLAC8(PLAC8);PTGFR(PTGFR);ROR2(ROR2);SCIN(SCIN)…
GO:0001823	BP	mesonephros development	1	6	7	69	0.012028	0.173289	CALB1(CALB1)	BMP4(BMP4);BMPER(BMPER);EYA1(EYA1);OSR1(OSR1);SIX2(SIX2);WNT6(WNT6)
GO:0046632	BP	alpha-beta T cell differentiation	1	6	7	69	0.012028	0.173289	BCL11B(BCL11B)	EOMES(EOMES);ITK(ITK);LOC101111463(LOC101111463);RSAD2(RSAD2);TBX21(TBX21);TNFSF8(TNFSF8)
GO:0048514	BP	blood vessel morphogenesis	4	18	22	362	0.0120595	0.173289	FUT1(FUT1);ISL1(ISL1);JUNB(JUNB);NGFR(NGFR)	ADM(ADM);APLNR(APLNR);APOB(APOB);APOH(APOH);BMP4(BMP4);BMPER(BMPER);C6(C6);CCL24(CCL24);COL18A1(COL18A1);CXCL10(CXCL10);DCN(DCN);EYA1(EYA1);HK2(HK2);LOC101117706(LOC101117706);RNF213(RNF213);SRPX2(SRPX2);TFAP2B(TFAP2B);THBS2(THBS2)
GO:0050954	BP	sensory perception of mechanical stimulus	4	5	9	103	0.012126	0.173289	COCH(COCH);CRYM(CRYM);GRXCR2(GRXCR2);TMIE(TMIE)	COL1A1(COL1A1);COL2A1(COL2A1);ROR1(ROR1);SNAI2(SNAI2);TFAP2A(TFAP2A)
GO:0002580	BP	regulation of antigen processing and presentation of peptide or polysaccharide antigen via MHC class II	0	2	2	5	0.0121269	0.173289	-	LOC101109219(LOC101109219);LOC101110545(LOC101110545)
GO:0010572	BP	positive regulation of platelet activation	0	2	2	5	0.0121269	0.173289	-	SELP(SELP);TLR4(TLR4)
GO:0018101	BP	protein citrullination	2	0	2	5	0.0121269	0.173289	PADI3(PADI3);PADI6(PADI6)	-
GO:0019800	BP	peptide cross-linking via chondroitin 4-sulfate glycosaminoglycan	0	2	2	5	0.0121269	0.173289	-	DCN(DCN);EGFLAM(EGFLAM)
GO:0032429	BP	regulation of phospholipase A2 activity	2	0	2	5	0.0121269	0.173289	AVPR1B(AVPR1B);NMUR2(NMUR2)	-
GO:0035812	BP	renal sodium excretion	1	1	2	5	0.0121269	0.173289	DRD2(DRD2)	CORIN(CORIN)
GO:0043102	BP	amino acid salvage	0	2	2	5	0.0121269	0.173289	-	BHMT(BHMT);BHMT2(BHMT2)
GO:0060872	BP	semicircular canal development	1	1	2	5	0.0121269	0.173289	NR4A3(NR4A3)	EYA1(EYA1)
GO:0061312	BP	BMP signaling pathway involved in heart development	0	2	2	5	0.0121269	0.173289	-	BMP4(BMP4);MSX1(MSX1)
GO:0071265	BP	L-methionine biosynthetic process	0	2	2	5	0.0121269	0.173289	-	BHMT(BHMT);BHMT2(BHMT2)
GO:0071267	BP	L-methionine salvage	0	2	2	5	0.0121269	0.173289	-	BHMT(BHMT);BHMT2(BHMT2)
GO:0071910	BP	determination of liver left/right asymmetry	1	1	2	5	0.0121269	0.173289	DNAAF1(DNAAF1)	ZIC3(ZIC3)
GO:1904447	BP	folate import across plasma membrane	1	1	2	5	0.0121269	0.173289	FOLR1(FOLR1)	FOLR3(FOLR3)
GO:2000479	BP	regulation of cAMP-dependent protein kinase activity	1	1	2	5	0.0121269	0.173289	ADIPOQ(ADIPOQ)	SPATC1L(SPATC1L)
GO:0001758	MF	retinal dehydrogenase activity	0	2	2	5	0.0121591	0.128008	-	ALDH1A1(ALDH1A1);ALDH1A2(ALDH1A2)
GO:0004668	MF	protein-arginine deiminase activity	2	0	2	5	0.0121591	0.128008	PADI3(PADI3);PADI6(PADI6)	-
GO:0005542	MF	folic acid binding	1	1	2	5	0.0121591	0.128008	FOLR1(FOLR1)	FOLR3(FOLR3)
GO:0035240	MF	dopamine binding	2	0	2	5	0.0121591	0.128008	DRD1(DRD1);DRD2(DRD2)	-
GO:0042289	MF	MHC class II protein binding	0	2	2	5	0.0121591	0.128008	-	CD4(CD4);COL2A1(COL2A1)
GO:0043121	MF	neurotrophin binding	2	0	2	5	0.0121591	0.128008	NGFR(NGFR);NTRK1(NTRK1)	-
GO:0007389	BP	pattern specification process	6	12	18	278	0.0122297	0.173751	DNAAF1(DNAAF1);DNAH5(DNAH5);FOXB1(FOXB1);ISL1(ISL1);LOC101110922(LOC101110922);SIX3(SIX3)	ALDH1A2(ALDH1A2);ALX1(ALX1);ALX3(ALX3);ALX4(ALX4);BMP4(BMP4);EYA1(EYA1);MSX1(MSX1);OSR1(OSR1);ROR2(ROR2);SIX2(SIX2);WNT6(WNT6);ZIC3(ZIC3)
GO:0002697	BP	regulation of immune effector process	3	13	16	237	0.0122334	0.173751	KLK5(KLK5);NR4A3(NR4A3);PGLYRP2(PGLYRP2)	C6(C6);CD244(CD244);CRTAM(CRTAM);IL7R(IL7R);LOC101102194(LOC101102194);LOC101116896(LOC101116896);LOC101117706(LOC101117706);LOC101119740(LOC101119740);PCK1(PCK1);RSAD2(RSAD2);SH2D1A(SH2D1A);TBX21(TBX21);TLR4(TLR4)
GO:0002043	BP	blood vessel endothelial cell proliferation involved in sprouting angiogenesis	1	2	3	14	0.0126842	0.175891	NGFR(NGFR)	BMP4(BMP4);BMPER(BMPER)
GO:0003352	BP	regulation of cilium movement	3	0	3	14	0.0126842	0.175891	CCDC65(CCDC65);CFAP43(CFAP43);DNAAF1(DNAAF1)	-
GO:0009595	BP	detection of biotic stimulus	1	2	3	14	0.0126842	0.175891	PGLYRP2(PGLYRP2)	CRTAM(CRTAM);TLR4(TLR4)
GO:0034381	BP	plasma lipoprotein particle clearance	1	2	3	14	0.0126842	0.175891	ADIPOQ(ADIPOQ)	APOB(APOB);MSR1(MSR1)
GO:0045429	BP	positive regulation of nitric oxide biosynthetic process	1	2	3	14	0.0126842	0.175891	ASS1(ASS1)	LOC101116896(LOC101116896);TLR4(TLR4)
GO:0070233	BP	negative regulation of T cell apoptotic process	0	3	3	14	0.0126842	0.175891	-	BMP4(BMP4);CD27(CD27);IL7R(IL7R)
GO:0072087	BP	renal vesicle development	0	3	3	14	0.0126842	0.175891	-	BMP4(BMP4);OSR1(OSR1);SIX2(SIX2)
GO:0097186	BP	amelogenesis	1	2	3	14	0.0126842	0.175891	AMELX(AMELX)	LOC101113683(LOC101113683);WDR72(WDR72)
GO:0046887	BP	positive regulation of hormone secretion	5	1	6	54	0.0128391	0.177175	BAIAP3(BAIAP3);BLK(BLK);DOC2B(DOC2B);DRD2(DRD2);GRP(GRP)	FGA(FGA)
GO:0010647	BP	positive regulation of cell communication	19	29	48	960	0.0128525	0.177175	ADIPOQ(ADIPOQ);ADORA2A(ADORA2A);AVPR1B(AVPR1B);BAIAP3(BAIAP3);BLK(BLK);CALB1(CALB1);DEPDC1B(DEPDC1B);DLX5(DLX5);DOC2B(DOC2B);DRD2(DRD2);GFRAL(GFRAL);GRP(GRP);HCRTR1(HCRTR1);ISL1(ISL1);KCNN4(KCNN4);KLK5(KLK5);NGFR(NGFR);NTRK1(NTRK1);RGS14(RGS14)	BMP4(BMP4);BMP5(BMP5);BMPER(BMPER);CD27(CD27);CD4(CD4);COL1A1(COL1A1);DCN(DCN);EDAR(EDAR);FAS(FAS);FGA(FGA);GFI1(GFI1);HCST(HCST);IGF2(IGF2);IL7R(IL7R);LOC101111463(LOC101111463);LOC101116441(LOC101116441);LOC101117706(LOC101117706);MSX1(MSX1);NTF3(NTF3);ROR1(ROR1);ROR2(ROR2);RSAD2(RSAD2);S100A4(S100A4);SELP(SELP);SPATC1L(SPATC1L);SRPX(SRPX);TLR4(TLR4);WNT16(WNT16);ZBP1(ZBP1)
GO:0005577	CC	fibrinogen complex	0	2	2	5	0.0128911	0.125754	-	FGA(FGA);FGG(FGG)
GO:0042622	CC	photoreceptor outer segment membrane	2	0	2	5	0.0128911	0.125754	CDHR1(CDHR1);RHO(RHO)	-
GO:0043069	BP	negative regulation of programmed cell death	11	17	28	497	0.0132209	0.18172	BCL11B(BCL11B);FOXB1(FOXB1);GFRAL(GFRAL);ISL1(ISL1);LOC101105044(LOC101105044);NR4A3(NR4A3);NTRK1(NTRK1);SFN(SFN);TFAP2D(TFAP2D);TNFRSF18(TNFRSF18);WFS1(WFS1)	APOH(APOH);BMP4(BMP4);CCL5(CCL5);CD27(CD27);COL2A1(COL2A1);CXCL12(CXCL12);EYA1(EYA1);FGA(FGA);IL7R(IL7R);MSX1(MSX1);OSR1(OSR1);PLAC8(PLAC8);PRL(PRL);PTGFR(PTGFR);SNAI2(SNAI2);TFAP2A(TFAP2A);TFAP2B(TFAP2B)
GO:0005887	CC	integral component of plasma membrane	16	15	31	546	0.0132324	0.126502	ADORA2A(ADORA2A);CDHR1(CDHR1);CHRM5(CHRM5);DRD1(DRD1);DRD2(DRD2);EFNB3(EFNB3);GLP1R(GLP1R);GLRA2(GLRA2);HCRTR1(HCRTR1);HCRTR2(HCRTR2);HTR1D(HTR1D);INSRR(INSRR);KCNG1(KCNG1);NTRK1(NTRK1);SCN5A(SCN5A);TNFRSF18(TNFRSF18)	C6(C6);C7(C7);C9(C9);CD4(CD4);ICOS(ICOS);ITGB4(ITGB4);ITGB7(ITGB7);KCNG4(KCNG4);LOC101113683(LOC101113683);MS4A2(MS4A2);SELP(SELP);SLC16A12(SLC16A12);SLC6A20(SLC6A20);TLR4(TLR4);VWC2L(VWC2L)
GO:0005126	MF	cytokine receptor binding	0	13	13	179	0.0132558	0.137642	-	CCL1(CCL1);CCL24(CCL24);CCL26(CCL26);CCL5(CCL5);CXCL10(CXCL10);CXCL12(CXCL12);CXCL9(CXCL9);GH(GH);LOC101111435(LOC101111435);LOC101117706(LOC101117706);NTF3(NTF3);PRL(PRL);TNFSF8(TNFSF8)
GO:0050795	BP	regulation of behavior	4	0	4	26	0.0133924	0.183538	HTR1D(HTR1D);LOC443269(LOC443269);MC3R(MC3R);NR4A3(NR4A3)	-
GO:0048878	BP	chemical homeostasis	18	14	32	588	0.0134373	0.183616	ADIPOQ(ADIPOQ);AQP3(AQP3);BAIAP3(BAIAP3);DRD1(DRD1);DRD2(DRD2);GLP1R(GLP1R);HCRTR1(HCRTR1);HCRTR2(HCRTR2);LOC101110922(LOC101110922);LPL(LPL);NGFR(NGFR);NMUR2(NMUR2);SCN5A(SCN5A);SFN(SFN);SSTR5(SSTR5);TAC1(TAC1);TACR1(TACR1);WFS1(WFS1)	APLNR(APLNR);APOA2(APOA2);APOB(APOB);CORIN(CORIN);CXCL10(CXCL10);CXCL9(CXCL9);DCN(DCN);FTL(FTL);GH(GH);HK2(HK2);LOC101102194(LOC101102194);PCK1(PCK1);SLC30A2(SLC30A2);TFAP2B(TFAP2B)
GO:0023056	BP	positive regulation of signaling	19	29	48	963	0.0135558	0.184698	ADIPOQ(ADIPOQ);ADORA2A(ADORA2A);AVPR1B(AVPR1B);BAIAP3(BAIAP3);BLK(BLK);CALB1(CALB1);DEPDC1B(DEPDC1B);DLX5(DLX5);DOC2B(DOC2B);DRD2(DRD2);GFRAL(GFRAL);GRP(GRP);HCRTR1(HCRTR1);ISL1(ISL1);KCNN4(KCNN4);KLK5(KLK5);NGFR(NGFR);NTRK1(NTRK1);RGS14(RGS14)	BMP4(BMP4);BMP5(BMP5);BMPER(BMPER);CD27(CD27);CD4(CD4);COL1A1(COL1A1);DCN(DCN);EDAR(EDAR);FAS(FAS);FGA(FGA);GFI1(GFI1);HCST(HCST);IGF2(IGF2);IL7R(IL7R);LOC101111463(LOC101111463);LOC101116441(LOC101116441);LOC101117706(LOC101117706);MSX1(MSX1);NTF3(NTF3);ROR1(ROR1);ROR2(ROR2);RSAD2(RSAD2);S100A4(S100A4);SELP(SELP);SPATC1L(SPATC1L);SRPX(SRPX);TLR4(TLR4);WNT16(WNT16);ZBP1(ZBP1)
GO:0043588	BP	skin development	5	7	12	161	0.0138812	0.187323	BCL11B(BCL11B);KRT25(KRT25);LOC101110922(LOC101110922);NGFR(NGFR);SFN(SFN)	ALX4(ALX4);COL1A1(COL1A1);COL1A2(COL1A2);EDAR(EDAR);ITGB4(ITGB4);TFAP2B(TFAP2B);WNT16(WNT16)
GO:0060485	BP	mesenchyme development	2	10	12	161	0.0138812	0.187323	ACTA1(ACTA1);ISL1(ISL1)	ALDH1A2(ALDH1A2);ALX1(ALX1);BMP4(BMP4);BNC2(BNC2);COL1A1(COL1A1);MSX1(MSX1);OSR1(OSR1);SIX2(SIX2);SNAI2(SNAI2);WNT16(WNT16)
GO:0009952	BP	anterior/posterior pattern specification	2	9	11	142	0.0138902	0.187323	FOXB1(FOXB1);SIX3(SIX3)	ALDH1A2(ALDH1A2);ALX1(ALX1);ALX4(ALX4);BMP4(BMP4);MSX1(MSX1);OSR1(OSR1);ROR2(ROR2);SIX2(SIX2);ZIC3(ZIC3)
GO:0016064	BP	immunoglobulin mediated immune response	0	7	7	71	0.0139483	0.187323	-	C1S(C1S);C6(C6);C7(C7);C9(C9);LOC101119740(LOC101119740);LOC101123672(LOC101123672);TBX21(TBX21)
GO:0019724	BP	B cell mediated immunity	0	7	7	71	0.0139483	0.187323	-	C1S(C1S);C6(C6);C7(C7);C9(C9);LOC101119740(LOC101119740);LOC101123672(LOC101123672);TBX21(TBX21)
GO:0045123	BP	cellular extravasation	0	5	5	40	0.0139964	0.187431	-	CXCL12(CXCL12);ITGB7(ITGB7);JAML(JAML);LOC101117706(LOC101117706);SELP(SELP)
GO:0030286	CC	dynein complex	5	0	5	39	0.0143271	0.134281	CCDC65(CCDC65);DNAH1(DNAH1);DNAH2(DNAH2);DNAH5(DNAH5);DNAH6(DNAH6)	-
GO:0008219	BP	cell death	19	34	53	1089	0.0148961	0.196614	ADIPOQ(ADIPOQ);ADORA2A(ADORA2A);BCL11B(BCL11B);ELMO3(ELMO3);FOXB1(FOXB1);GFRAL(GFRAL);ISL1(ISL1);LOC101105044(LOC101105044);LOC101110922(LOC101110922);MELK(MELK);NGFR(NGFR);NR4A3(NR4A3);NTRK1(NTRK1);SFN(SFN);SIX3(SIX3);TFAP2D(TFAP2D);TNFRSF18(TNFRSF18);TP73(TP73);WFS1(WFS1)	ALDH1A2(ALDH1A2);ALX3(ALX3);ALX4(ALX4);APOH(APOH);BCL2L14(BCL2L14);BMP4(BMP4);CCL5(CCL5);CD27(CD27);CD3G(CD3G);COL18A1(COL18A1);COL2A1(COL2A1);CXCL10(CXCL10);CXCL12(CXCL12);EYA1(EYA1);FAS(FAS);FGA(FGA);HK2(HK2);IL7R(IL7R);LOC101113346(LOC101113346);LOC101113683(LOC101113683);MLKL(MLKL);MSX1(MSX1);NTF3(NTF3);OSR1(OSR1);PLAC8(PLAC8);PRL(PRL);PTGFR(PTGFR);SCIN(SCIN);SNAI2(SNAI2);SRPX(SRPX);TFAP2A(TF…
GO:0051147	BP	regulation of muscle cell differentiation	1	7	8	89	0.0149981	0.196614	LOC101110922(LOC101110922)	BMP4(BMP4);CXCL10(CXCL10);CXCL9(CXCL9);IGF2(IGF2);MSX1(MSX1);PI16(PI16);PRDM6(PRDM6)
GO:0048640	BP	negative regulation of developmental growth	3	3	6	56	0.0152015	0.196614	MYOZ1(MYOZ1);OSTN(OSTN);TP73(TP73)	BMP4(BMP4);PI16(PI16);PLAC8(PLAC8)
GO:0010524	BP	positive regulation of calcium ion transport into cytosol	1	3	4	27	0.0152835	0.196614	DRD1(DRD1)	APLNR(APLNR);CXCL10(CXCL10);CXCL9(CXCL9)
GO:0035850	BP	epithelial cell differentiation involved in kidney development	1	3	4	27	0.0152835	0.196614	ADIPOQ(ADIPOQ)	BMP4(BMP4);OSR1(OSR1);SIX2(SIX2)
GO:0050482	BP	arachidonic acid secretion	3	1	4	27	0.0152835	0.196614	AVPR1B(AVPR1B);DRD2(DRD2);NMUR2(NMUR2)	LOC101107675(LOC101107675)
GO:0060193	BP	positive regulation of lipase activity	2	2	4	27	0.0152835	0.196614	AVPR1B(AVPR1B);NMUR2(NMUR2)	APOH(APOH);ITK(ITK)
GO:1903963	BP	arachidonate transport	3	1	4	27	0.0152835	0.196614	AVPR1B(AVPR1B);DRD2(DRD2);NMUR2(NMUR2)	LOC101107675(LOC101107675)
GO:0002717	BP	positive regulation of natural killer cell mediated immunity	0	3	3	15	0.0154371	0.196614	-	CRTAM(CRTAM);LOC101116896(LOC101116896);SH2D1A(SH2D1A)
GO:0010884	BP	positive regulation of lipid storage	1	2	3	15	0.0154371	0.196614	LPL(LPL)	APOB(APOB);MSR1(MSR1)
GO:0010894	BP	negative regulation of steroid biosynthetic process	0	3	3	15	0.0154371	0.196614	-	BMP5(BMP5);GFI1(GFI1);SNAI2(SNAI2)
GO:0031294	BP	lymphocyte costimulation	1	2	3	15	0.0154371	0.196614	EFNB3(EFNB3)	DPP4(DPP4);ICOS(ICOS)
GO:0031295	BP	T cell costimulation	1	2	3	15	0.0154371	0.196614	EFNB3(EFNB3)	DPP4(DPP4);ICOS(ICOS)
GO:0033032	BP	regulation of myeloid cell apoptotic process	1	2	3	15	0.0154371	0.196614	ADIPOQ(ADIPOQ)	APOH(APOH);CCL5(CCL5)
GO:0045939	BP	negative regulation of steroid metabolic process	0	3	3	15	0.0154371	0.196614	-	BMP5(BMP5);GFI1(GFI1);SNAI2(SNAI2)
GO:0045954	BP	positive regulation of natural killer cell mediated cytotoxicity	0	3	3	15	0.0154371	0.196614	-	CRTAM(CRTAM);LOC101116896(LOC101116896);SH2D1A(SH2D1A)
GO:0048384	BP	retinoic acid receptor signaling pathway	2	1	3	15	0.0154371	0.196614	LOC101110922(LOC101110922);RXRG(RXRG)	ALDH1A2(ALDH1A2)
GO:1904407	BP	positive regulation of nitric oxide metabolic process	1	2	3	15	0.0154371	0.196614	ASS1(ASS1)	LOC101116896(LOC101116896);TLR4(TLR4)
GO:0002706	BP	regulation of lymphocyte mediated immunity	0	8	8	90	0.0159608	0.202732	-	CRTAM(CRTAM);IL7R(IL7R);LOC101116896(LOC101116896);LOC101117706(LOC101117706);LOC101119740(LOC101119740);RSAD2(RSAD2);SH2D1A(SH2D1A);TBX21(TBX21)
GO:0046165	BP	alcohol biosynthetic process	1	6	7	73	0.0160786	0.203135	AVPR1B(AVPR1B)	APOB(APOB);BMP5(BMP5);CD244(CD244);GFI1(GFI1);IP6K3(IP6K3);PCK1(PCK1)
GO:0042445	BP	hormone metabolic process	4	5	9	108	0.0161659	0.203135	ACHE(ACHE);CRYM(CRYM);LOC101110922(LOC101110922);SLC5A7(SLC5A7)	ALDH1A1(ALDH1A1);ALDH1A2(ALDH1A2);BMP5(BMP5);CORIN(CORIN);GFI1(GFI1)
GO:0071772	BP	response to BMP	2	7	9	108	0.0161659	0.203135	DLX5(DLX5);SKOR1(SKOR1)	BMP4(BMP4);BMPER(BMPER);COL2A1(COL2A1);MSX1(MSX1);ROR2(ROR2);TFAP2B(TFAP2B);VWC2L(VWC2L)
GO:0071773	BP	cellular response to BMP stimulus	2	7	9	108	0.0161659	0.203135	DLX5(DLX5);SKOR1(SKOR1)	BMP4(BMP4);BMPER(BMPER);COL2A1(COL2A1);MSX1(MSX1);ROR2(ROR2);TFAP2B(TFAP2B);VWC2L(VWC2L)
GO:0008201	MF	heparin binding	1	6	7	73	0.0162051	0.163441	LPL(LPL)	APOB(APOB);APOH(APOH);BMP4(BMP4);CXCL10(CXCL10);PCOLCE(PCOLCE);SELP(SELP)
GO:0030594	MF	neurotransmitter receptor activity	6	1	7	73	0.0162051	0.163441	CHRM5(CHRM5);DRD1(DRD1);DRD2(DRD2);GLRA2(GLRA2);HTR1D(HTR1D);OPRM1(OPRM1)	CHRNA6(CHRNA6)
GO:0031347	BP	regulation of defense response	8	15	23	395	0.0166011	0.208046	ADIPOQ(ADIPOQ);ADORA2A(ADORA2A);COCH(COCH);DRD2(DRD2);ISL1(ISL1);KLK5(KLK5);LPL(LPL);PGLYRP2(PGLYRP2)	C6(C6);CCL24(CCL24);COLEC12(COLEC12);CRTAM(CRTAM);FANCD2(FANCD2);GFI1(GFI1);LOC101102194(LOC101102194);LOC101116896(LOC101116896);LOC101117706(LOC101117706);LOC101119740(LOC101119740);RSAD2(RSAD2);SH2D1A(SH2D1A);TLR4(TLR4);TRIM21(TRIM21);ZBP1(ZBP1)
GO:0003777	MF	microtubule motor activity	5	1	6	57	0.0166029	0.163441	DNAH1(DNAH1);DNAH2(DNAH2);DNAH5(DNAH5);DNAH6(DNAH6);KIF17(KIF17)	KIF19(KIF19)
GO:1990939	MF	ATP-dependent microtubule motor activity	5	1	6	57	0.0166029	0.163441	DNAH1(DNAH1);DNAH2(DNAH2);DNAH5(DNAH5);DNAH6(DNAH6);KIF17(KIF17)	KIF19(KIF19)
GO:0036379	CC	myofilament	3	0	3	15	0.0168084	0.154508	ACTA1(ACTA1);TNNI1(TNNI1);TNNI2(TNNI2)	-
GO:0048663	BP	neuron fate commitment	3	2	5	42	0.0170669	0.211248	BCL11B(BCL11B);GBX1(GBX1);ISL1(ISL1)	BMP4(BMP4);EYA1(EYA1)
GO:0012501	BP	programmed cell death	19	31	50	1025	0.0171852	0.211248	ADIPOQ(ADIPOQ);ADORA2A(ADORA2A);BCL11B(BCL11B);ELMO3(ELMO3);FOXB1(FOXB1);GFRAL(GFRAL);ISL1(ISL1);LOC101105044(LOC101105044);LOC101110922(LOC101110922);MELK(MELK);NGFR(NGFR);NR4A3(NR4A3);NTRK1(NTRK1);SFN(SFN);SIX3(SIX3);TFAP2D(TFAP2D);TNFRSF18(TNFRSF18);TP73(TP73);WFS1(WFS1)	ALDH1A2(ALDH1A2);ALX3(ALX3);ALX4(ALX4);APOH(APOH);BCL2L14(BCL2L14);BMP4(BMP4);CCL5(CCL5);CD27(CD27);CD3G(CD3G);COL18A1(COL18A1);COL2A1(COL2A1);CXCL10(CXCL10);CXCL12(CXCL12);EYA1(EYA1);FAS(FAS);FGA(FGA);HK2(HK2);IL7R(IL7R);LOC101113683(LOC101113683);MLKL(MLKL);MSX1(MSX1);NTF3(NTF3);OSR1(OSR1);PLAC8(PLAC8);PRL(PRL);PTGFR(PTGFR);SCIN(SCIN);SNAI2(SNAI2);SRPX(SRPX);TFAP2A(TFAP2A);TFAP2B(TFAP2B)
GO:0050709	BP	negative regulation of protein secretion	3	1	4	28	0.0173347	0.211248	DRD2(DRD2);FAM3D(FAM3D);OPRM1(OPRM1)	RSAD2(RSAD2)
GO:0002064	BP	epithelial cell development	6	5	11	147	0.0175874	0.211248	ADIPOQ(ADIPOQ);BCL11B(BCL11B);GRXCR2(GRXCR2);LOC101119795(LOC101119795);SFN(SFN);SIX3(SIX3)	BMP4(BMP4);BMP5(BMP5);CLDN3(CLDN3);COL18A1(COL18A1);ROS1(ROS1)
GO:0001767	BP	establishment of lymphocyte polarity	1	1	2	6	0.017758	0.211248	LOC101110922(LOC101110922)	CRTAM(CRTAM)
GO:0001768	BP	establishment of T cell polarity	1	1	2	6	0.017758	0.211248	LOC101110922(LOC101110922)	CRTAM(CRTAM)
GO:0002578	BP	negative regulation of antigen processing and presentation	0	2	2	6	0.017758	0.211248	-	LOC101109219(LOC101109219);LOC101110545(LOC101110545)
GO:0002583	BP	regulation of antigen processing and presentation of peptide antigen	0	2	2	6	0.017758	0.211248	-	LOC101109219(LOC101109219);LOC101110545(LOC101110545)
GO:0007191	BP	adenylate cyclase-activating dopamine receptor signaling pathway	2	0	2	6	0.017758	0.211248	DRD1(DRD1);OPRM1(OPRM1)	-
GO:0009086	BP	methionine biosynthetic process	0	2	2	6	0.017758	0.211248	-	BHMT(BHMT);BHMT2(BHMT2)
GO:0035810	BP	positive regulation of urine volume	1	1	2	6	0.017758	0.211248	DRD2(DRD2)	TFAP2B(TFAP2B)
GO:0042118	BP	endothelial cell activation	0	2	2	6	0.017758	0.211248	-	BMPER(BMPER);CXCL10(CXCL10)
GO:0044062	BP	regulation of excretion	1	1	2	6	0.017758	0.211248	DRD2(DRD2)	CORIN(CORIN)
GO:0046598	BP	positive regulation of viral entry into host cell	0	2	2	6	0.017758	0.211248	-	CD4(CD4);TRIM21(TRIM21)
GO:0060732	BP	positive regulation of inositol phosphate biosynthetic process	1	1	2	6	0.017758	0.211248	AVPR1B(AVPR1B)	CD244(CD244)
GO:0070170	BP	regulation of tooth mineralization	0	2	2	6	0.017758	0.211248	-	TFAP2A(TFAP2A);WNT6(WNT6)
GO:0071907	BP	determination of digestive tract left/right asymmetry	1	1	2	6	0.017758	0.211248	DNAAF1(DNAAF1)	ZIC3(ZIC3)
GO:1902093	BP	positive regulation of flagellated sperm motility	2	0	2	6	0.017758	0.211248	TACR1(TACR1);TACR3(TACR3)	-
GO:1990384	BP	hyaloid vascular plexus regression	2	0	2	6	0.017758	0.211248	DRD2(DRD2);TH(TH)	-
GO:2000343	BP	positive regulation of chemokine (C-X-C motif) ligand 2 production	1	1	2	6	0.017758	0.211248	LPL(LPL)	TLR4(TLR4)
GO:0005035	MF	death receptor activity	2	0	2	6	0.0178044	0.169615	NGFR(NGFR);TNFRSF18(TNFRSF18)	-
GO:0016714	MF	oxidoreductase activity, acting on paired donors, with incorporation or reduction of molecular oxygen, reduced pteridine as one donor, and incorporation of one atom of oxygen	1	1	2	6	0.0178044	0.169615	TH(TH)	AGMO(AGMO)
GO:0008015	BP	blood circulation	9	6	15	227	0.0178888	0.212265	ADIPOQ(ADIPOQ);AVPR1B(AVPR1B);DRD1(DRD1);DRD2(DRD2);HTR1D(HTR1D);ISL1(ISL1);LOC101120030(LOC101120030);SCN5A(SCN5A);TH(TH)	ADM(ADM);COL1A2(COL1A2);CORIN(CORIN);CPS1(CPS1);FGA(FGA);TBX18(TBX18)
GO:0030073	BP	insulin secretion	6	2	8	92	0.0180189	0.21327	BAIAP3(BAIAP3);BLK(BLK);DOC2B(DOC2B);FAM3D(FAM3D);MC4R(MC4R);SSTR5(SSTR5)	GH(GH);TFAP2B(TFAP2B)
GO:0065007	BP	biological regulation	117	149	266	6803	0.0181201	0.213927	ACHE(ACHE);ACTA1(ACTA1);ADGRF4(ADGRF4);ADIPOQ(ADIPOQ);ADORA2A(ADORA2A);ANO3(ANO3);AQP3(AQP3);ARHGAP25(ARHGAP25);ASB18(ASB18);ASB5(ASB5);ASS1(ASS1);AVPR1B(AVPR1B);B4GALNT2(B4GALNT2);BAIAP3(BAIAP3);BCL11B(BCL11B);BLK(BLK);CALB1(CALB1);CARHSP1(CARHSP1);CBLN1(CBLN1);CCDC65(CCDC65);CDHR1(CDHR1);CFAP43(CFAP43);CHODL(CHODL);CIART(CIART);COCH(COCH);CPNE5(CPNE5);CRYM(CRYM);DEPDC1B(DEPDC1B);DLK1(DLK1);DLX5…	A4GNT(A4GNT);ADM(ADM);AEBP1(AEBP1);ALDH1A1(ALDH1A1);ALDH1A2(ALDH1A2);ALX1(ALX1);ALX3(ALX3);ALX4(ALX4);ANGPTL1(ANGPTL1);APLNR(APLNR);APOA2(APOA2);APOB(APOB);APOH(APOH);ASB9(ASB9);ATP2C2(ATP2C2);BATF2(BATF2);BCL2L14(BCL2L14);BMP4(BMP4);BMP5(BMP5);BMPER(BMPER);BTBD18(BTBD18);C1S(C1S);C6(C6);C7(C7);C9(C9);CCL24(CCL24);CCL5(CCL5);CCN5(CCN5);CD2(CD2);CD244(CD244);CD27(CD27);CD3G(CD3G);CD4(CD4);CGA(CGA)…
GO:0020037	MF	heme binding	5	3	8	92	0.018175	0.169615	CYP11B1(CYP11B1);CYP19(CYP19);LOC101105114(LOC101105114);LOC101110922(LOC101110922);PKD1L2(PKD1L2)	HBB(HBB);LOC101104205(LOC101104205);LOC101121820(LOC101121820)
GO:0004857	MF	enzyme inhibitor activity	4	10	14	207	0.0183904	0.169615	LOC101105044(LOC101105044);LOC101123010(LOC101123010);MYOZ1(MYOZ1);PPP1R1B(PPP1R1B)	CD27(CD27);COL6A3(COL6A3);CSTL1(CSTL1);ITIH1(ITIH1);ITIH2(ITIH2);LOC101104205(LOC101104205);LOC101123672(LOC101123672);RHOH(RHOH);SPINT1(SPINT1);WFIKKN2(WFIKKN2)
GO:0032504	BP	multicellular organism reproduction	13	11	24	421	0.0184056	0.214091	CFAP43(CFAP43);DNAH1(DNAH1);DPY19L2(DPY19L2);HOATZ(HOATZ);JUNB(JUNB);LOC101110922(LOC101110922);NANOS2(NANOS2);PPP1R1B(PPP1R1B);ROPN1(ROPN1);SPATA25(SPATA25);TEKT4(TEKT4);TH(TH);THEG(THEG)	APOB(APOB);BMP4(BMP4);BTBD18(BTBD18);FANCD2(FANCD2);HPGDS(HPGDS);MSH4(MSH4);NLRP14(NLRP14);ROS1(ROS1);SEBOX(SEBOX);SPATC1L(SPATC1L);SPESP1(SPESP1)
GO:0001963	BP	synaptic transmission, dopaminergic	3	0	3	16	0.0184994	0.214091	ADORA2A(ADORA2A);DRD2(DRD2);TH(TH)	-
GO:0002504	BP	antigen processing and presentation of peptide or polysaccharide antigen via MHC class II	0	3	3	16	0.0184994	0.214091	-	LOC101108696(LOC101108696);LOC101109219(LOC101109219);LOC101110545(LOC101110545)
GO:0006775	BP	fat-soluble vitamin metabolic process	1	2	3	16	0.0184994	0.214091	LOC101110922(LOC101110922)	GFI1(GFI1);SNAI2(SNAI2)
GO:0032958	BP	inositol phosphate biosynthetic process	1	2	3	16	0.0184994	0.214091	AVPR1B(AVPR1B)	CD244(CD244);IP6K3(IP6K3)
GO:0061323	BP	cell proliferation involved in heart morphogenesis	1	2	3	16	0.0184994	0.214091	ISL1(ISL1)	BMP4(BMP4);EYA1(EYA1)
GO:0072243	BP	metanephric nephron epithelium development	2	1	3	16	0.0184994	0.214091	ADIPOQ(ADIPOQ);CALB1(CALB1)	OSR1(OSR1)
GO:2000136	BP	regulation of cell proliferation involved in heart morphogenesis	1	2	3	16	0.0184994	0.214091	ISL1(ISL1)	BMP4(BMP4);EYA1(EYA1)
GO:0042056	MF	chemoattractant activity	0	3	3	16	0.0185693	0.169615	-	BMP4(BMP4);CXCL10(CXCL10);NTF3(NTF3)
GO:0015293	MF	symporter activity	4	3	7	75	0.0185727	0.169615	SLC10A4(SLC10A4);SLC1A7(SLC1A7);SLC5A1(SLC5A1);SLC5A7(SLC5A7)	SLC10A5(SLC10A5);SLC10A6(SLC10A6);SLC6A20(SLC6A20)
GO:0023057	BP	negative regulation of signaling	20	20	40	790	0.0186059	0.214793	ADIPOQ(ADIPOQ);ARHGAP25(ARHGAP25);CBLN1(CBLN1);DLK1(DLK1);DRD2(DRD2);FAM3D(FAM3D);GFRAL(GFRAL);ISL1(ISL1);KLHL31(KLHL31);LOC101110922(LOC101110922);MYOZ1(MYOZ1);NGFR(NGFR);OPRM1(OPRM1);RASAL1(RASAL1);RGS14(RGS14);SHISA3(SHISA3);SIX3(SIX3);SKOR1(SKOR1);TNN(TNN);WFS1(WFS1)	ADM(ADM);APLNR(APLNR);BMP4(BMP4);BMP5(BMP5);BMPER(BMPER);COL2A1(COL2A1);CXCL12(CXCL12);DCN(DCN);EYA1(EYA1);FGA(FGA);LOC101116441(LOC101116441);LOC101119218(LOC101119218);PRL(PRL);RHOH(RHOH);ROR2(ROR2);SH2D1A(SH2D1A);SNAI2(SNAI2);TLR4(TLR4);VWC2L(VWC2L);WFIKKN2(WFIKKN2)
GO:0048522	BP	positive regulation of cellular process	46	78	124	2915	0.0189782	0.218553	ADIPOQ(ADIPOQ);ADORA2A(ADORA2A);ASS1(ASS1);AVPR1B(AVPR1B);BAIAP3(BAIAP3);BLK(BLK);CALB1(CALB1);CBLN1(CBLN1);CPNE5(CPNE5);DEPDC1B(DEPDC1B);DLX5(DLX5);DLX6(DLX6);DOC2B(DOC2B);DRD1(DRD1);DRD2(DRD2);EFNB3(EFNB3);FUT1(FUT1);GFRAL(GFRAL);GRP(GRP);HCRTR1(HCRTR1);ISL1(ISL1);JUNB(JUNB);KCNN4(KCNN4);KLK5(KLK5);LMO1(LMO1);LOC101110922(LOC101110922);LPL(LPL);MELK(MELK);NANOS2(NANOS2);NEK2(NEK2);NGFR(NGFR);NR…	ADM(ADM);ALDH1A2(ALDH1A2);ALX1(ALX1);APLNR(APLNR);APOB(APOB);BMP4(BMP4);BMP5(BMP5);BMPER(BMPER);BTBD18(BTBD18);C6(C6);CCL24(CCL24);CCL5(CCL5);CD244(CD244);CD27(CD27);CD4(CD4);CIITA(CIITA);CLDN3(CLDN3);COL18A1(COL18A1);COL1A1(COL1A1);COLEC12(COLEC12);CXCL10(CXCL10);CXCL12(CXCL12);CXCL9(CXCL9);CYTL1(CYTL1);DCN(DCN);DPP4(DPP4);EDAR(EDAR);EOMES(EOMES);EYA1(EYA1);FAS(FAS);FGA(FGA);GFI1(GFI1);GH(GH);HC…
GO:0060548	BP	negative regulation of cell death	11	18	29	535	0.0190296	0.218607	BCL11B(BCL11B);FOXB1(FOXB1);GFRAL(GFRAL);ISL1(ISL1);LOC101105044(LOC101105044);NR4A3(NR4A3);NTRK1(NTRK1);SFN(SFN);TFAP2D(TFAP2D);TNFRSF18(TNFRSF18);WFS1(WFS1)	APOH(APOH);BMP4(BMP4);CCL5(CCL5);CD27(CD27);COL2A1(COL2A1);CXCL12(CXCL12);EYA1(EYA1);FGA(FGA);IL7R(IL7R);MSX1(MSX1);OSR1(OSR1);PLAC8(PLAC8);PRL(PRL);PTGFR(PTGFR);SNAI2(SNAI2);TFAP2A(TFAP2A);TFAP2B(TFAP2B);WNT16(WNT16)
GO:0072006	BP	nephron development	2	6	8	93	0.0191164	0.219067	ADIPOQ(ADIPOQ);CALB1(CALB1)	BMP4(BMP4);EYA1(EYA1);OSR1(OSR1);SIX2(SIX2);TFAP2B(TFAP2B);WNT6(WNT6)
GO:1903706	BP	regulation of hemopoiesis	3	12	15	229	0.0192093	0.219595	ADIPOQ(ADIPOQ);LOC101110922(LOC101110922);PGLYRP2(PGLYRP2)	BMP4(BMP4);CD27(CD27);CD4(CD4);CRTAM(CRTAM);FANCD2(FANCD2);IL7R(IL7R);LOC101110545(LOC101110545);LOC101117706(LOC101117706);PCK1(PCK1);RHOH(RHOH);SCIN(SCIN);TBX21(TBX21)
GO:0043565	MF	sequence-specific DNA binding	17	22	39	767	0.0194382	0.17362	BCL11B(BCL11B);CIART(CIART);DLX5(DLX5);DLX6(DLX6);EGR4(EGR4);FOSB(FOSB);FOXB1(FOXB1);FOXJ1(FOXJ1);ISL1(ISL1);JUNB(JUNB);LHX8(LHX8);NR4A3(NR4A3);RXRG(RXRG);SIX3(SIX3);SKOR1(SKOR1);TFAP2D(TFAP2D);TP73(TP73)	AEBP1(AEBP1);ALX1(ALX1);ALX3(ALX3);ALX4(ALX4);EOMES(EOMES);ESRRB(ESRRB);FOXD2(FOXD2);GFI1(GFI1);MSX1(MSX1);MSX2(MSX2);OSR1(OSR1);RAX2(RAX2);SIX2(SIX2);SNAI2(SNAI2);TBX15(TBX15);TBX18(TBX18);TBX21(TBX21);TFAP2A(TFAP2A);TFAP2B(TFAP2B);ZIC1(ZIC1);ZIC3(ZIC3);ZIC4(ZIC4)
GO:0017171	MF	serine hydrolase activity	5	6	11	149	0.0194693	0.17362	ACHE(ACHE);F7(F7);KLK5(KLK5);PRSS35(PRSS35);TMPRSS5(TMPRSS5)	C1S(C1S);CORIN(CORIN);CPVL(CPVL);DPP4(DPP4);PRSS22(PRSS22);RHBDL2(RHBDL2)
GO:0002792	BP	negative regulation of peptide secretion	3	1	4	29	0.0195496	0.221862	DRD2(DRD2);FAM3D(FAM3D);OPRM1(OPRM1)	RSAD2(RSAD2)
GO:0045744	BP	negative regulation of G protein-coupled receptor signaling pathway	2	2	4	29	0.0195496	0.221862	DRD2(DRD2);RGS14(RGS14)	ADM(ADM);APLNR(APLNR)
GO:0071675	BP	regulation of mononuclear cell migration	0	4	4	29	0.0195496	0.221862	-	CCL5(CCL5);CXCL10(CXCL10);CXCL12(CXCL12);LOC101117706(LOC101117706)
GO:0051146	BP	striated muscle cell differentiation	4	8	12	169	0.0196443	0.222398	ACTA1(ACTA1);ISL1(ISL1);LOC101110922(LOC101110922);MYOZ1(MYOZ1)	BMP4(BMP4);CXCL10(CXCL10);CXCL9(CXCL9);IGF2(IGF2);MSX1(MSX1);PI16(PI16);TBX18(TBX18);WFIKKN2(WFIKKN2)
GO:0006909	BP	phagocytosis	3	6	9	112	0.0200475	0.226416	ADIPOQ(ADIPOQ);ARHGAP25(ARHGAP25);ELMO3(ELMO3)	COLEC12(COLEC12);LOC101119740(LOC101119740);MARCO(MARCO);MSR1(MSR1);SRPX(SRPX);TLR4(TLR4)
GO:0007162	BP	negative regulation of cell adhesion	4	7	11	150	0.0201319	0.226823	ADIPOQ(ADIPOQ);ADORA2A(ADORA2A);ASS1(ASS1);B4GALNT2(B4GALNT2)	BMP4(BMP4);COL1A1(COL1A1);CRTAM(CRTAM);CXCL12(CXCL12);PDCD1LG2(PDCD1LG2);SNAI2(SNAI2);TBX21(TBX21)
GO:0051216	BP	cartilage development	1	9	10	131	0.0203157	0.228344	MMP13(MMP13)	BMP4(BMP4);COL1A1(COL1A1);COL2A1(COL2A1);CYTL1(CYTL1);MSX1(MSX1);OSR1(OSR1);ROR2(ROR2);SIX2(SIX2);SNAI2(SNAI2)
GO:0014032	BP	neural crest cell development	1	4	5	44	0.0205539	0.229372	ISL1(ISL1)	ALDH1A2(ALDH1A2);ALX1(ALX1);BMP4(BMP4);SNAI2(SNAI2)
GO:0021536	BP	diencephalon development	4	1	5	44	0.0205539	0.229372	DRD2(DRD2);FOXB1(FOXB1);ISL1(ISL1);SIX3(SIX3)	BMP4(BMP4)
GO:0060350	BP	endochondral bone morphogenesis	2	3	5	44	0.0205539	0.229372	DLX5(DLX5);MMP13(MMP13)	BMP4(BMP4);COL1A1(COL1A1);COL2A1(COL2A1)
GO:0031226	CC	intrinsic component of plasma membrane	17	15	32	589	0.0211872	0.191084	ADORA2A(ADORA2A);CDHR1(CDHR1);CHRM5(CHRM5);CPO(CPO);DRD1(DRD1);DRD2(DRD2);EFNB3(EFNB3);GLP1R(GLP1R);GLRA2(GLRA2);HCRTR1(HCRTR1);HCRTR2(HCRTR2);HTR1D(HTR1D);INSRR(INSRR);KCNG1(KCNG1);NTRK1(NTRK1);SCN5A(SCN5A);TNFRSF18(TNFRSF18)	C6(C6);C7(C7);C9(C9);CD4(CD4);ICOS(ICOS);ITGB4(ITGB4);ITGB7(ITGB7);KCNG4(KCNG4);LOC101113683(LOC101113683);MS4A2(MS4A2);SELP(SELP);SLC16A12(SLC16A12);SLC6A20(SLC6A20);TLR4(TLR4);VWC2L(VWC2L)
GO:0048762	BP	mesenchymal cell differentiation	1	9	10	132	0.0213015	0.233233	ISL1(ISL1)	ALDH1A2(ALDH1A2);ALX1(ALX1);BMP4(BMP4);COL1A1(COL1A1);MSX1(MSX1);OSR1(OSR1);SIX2(SIX2);SNAI2(SNAI2);WNT16(WNT16)
GO:0019835	BP	cytolysis	0	3	3	17	0.0218734	0.233233	-	C6(C6);C7(C7);C9(C9)
GO:0033028	BP	myeloid cell apoptotic process	1	2	3	17	0.0218734	0.233233	ADIPOQ(ADIPOQ)	APOH(APOH);CCL5(CCL5)
GO:2000406	BP	positive regulation of T cell migration	0	3	3	17	0.0218734	0.233233	-	CXCL10(CXCL10);CXCL12(CXCL12);LOC101117706(LOC101117706)
GO:0046209	BP	nitric oxide metabolic process	1	3	4	30	0.0219314	0.233233	ASS1(ASS1)	CPS1(CPS1);LOC101116896(LOC101116896);TLR4(TLR4)
GO:0061756	BP	leukocyte adhesion to vascular endothelial cell	0	4	4	30	0.0219314	0.233233	-	CXCL12(CXCL12);ITGB7(ITGB7);LOC101117706(LOC101117706);SELP(SELP)
GO:0048638	BP	regulation of developmental growth	6	6	12	172	0.0222115	0.233233	CPNE5(CPNE5);DRD2(DRD2);MYOZ1(MYOZ1);OSTN(OSTN);RASAL1(RASAL1);TP73(TP73)	BMP4(BMP4);COLQ(COLQ);GH(GH);IGF2(IGF2);PI16(PI16);PLAC8(PLAC8)
GO:0002768	BP	immune response-regulating cell surface receptor signaling pathway	3	6	9	114	0.0222225	0.233233	BLK(BLK);KCNN4(KCNN4);NR4A3(NR4A3)	ITK(ITK);LOC101116441(LOC101116441);LOC101116896(LOC101116896);MS4A2(MS4A2);SH2D1A(SH2D1A);THEMIS(THEMIS)
GO:0098656	BP	anion transmembrane transport	2	5	7	78	0.0223942	0.233233	FOLR1(FOLR1);GLRA2(GLRA2)	FOLR3(FOLR3);OSR1(OSR1);SLC22A2(SLC22A2);SLC5A5(SLC5A5);SLC6A20(SLC6A20)
GO:0006915	BP	apoptotic process	18	30	48	994	0.022857	0.233233	ADIPOQ(ADIPOQ);ADORA2A(ADORA2A);BCL11B(BCL11B);ELMO3(ELMO3);FOXB1(FOXB1);GFRAL(GFRAL);ISL1(ISL1);LOC101105044(LOC101105044);MELK(MELK);NGFR(NGFR);NR4A3(NR4A3);NTRK1(NTRK1);SFN(SFN);SIX3(SIX3);TFAP2D(TFAP2D);TNFRSF18(TNFRSF18);TP73(TP73);WFS1(WFS1)	ALDH1A2(ALDH1A2);ALX3(ALX3);ALX4(ALX4);APOH(APOH);BCL2L14(BCL2L14);BMP4(BMP4);CCL5(CCL5);CD27(CD27);CD3G(CD3G);COL18A1(COL18A1);COL2A1(COL2A1);CXCL10(CXCL10);CXCL12(CXCL12);EYA1(EYA1);FAS(FAS);FGA(FGA);HK2(HK2);IL7R(IL7R);LOC101113683(LOC101113683);MSX1(MSX1);NTF3(NTF3);OSR1(OSR1);PLAC8(PLAC8);PRL(PRL);PTGFR(PTGFR);SCIN(SCIN);SNAI2(SNAI2);SRPX(SRPX);TFAP2A(TFAP2A);TFAP2B(TFAP2B)
GO:0003013	BP	circulatory system process	9	6	15	235	0.0236187	0.233233	ADIPOQ(ADIPOQ);AVPR1B(AVPR1B);DRD1(DRD1);DRD2(DRD2);HTR1D(HTR1D);ISL1(ISL1);LOC101120030(LOC101120030);SCN5A(SCN5A);TH(TH)	ADM(ADM);COL1A2(COL1A2);CORIN(CORIN);CPS1(CPS1);FGA(FGA);TBX18(TBX18)
GO:1901343	BP	negative regulation of vasculature development	1	6	7	79	0.0238372	0.233233	NGFR(NGFR)	APOH(APOH);BMP4(BMP4);CXCL10(CXCL10);DCN(DCN);LOC101117706(LOC101117706);THBS2(THBS2)
GO:0009615	BP	response to virus	0	13	13	194	0.0238577	0.233233	-	APOB(APOB);BST-2A(BST-2A);BST-2B(BST-2B);CXCL10(CXCL10);CXCL9(CXCL9);IFI44L(IFI44L);LOC101102194(LOC101102194);LOC101111435(LOC101111435);LOC101113346(LOC101113346);MLKL(MLKL);RSAD2(RSAD2);TBX21(TBX21);ZBP1(ZBP1)
GO:0048609	BP	multicellular organismal reproductive process	13	10	23	409	0.0238728	0.233233	CFAP43(CFAP43);DNAH1(DNAH1);DPY19L2(DPY19L2);HOATZ(HOATZ);JUNB(JUNB);LOC101110922(LOC101110922);NANOS2(NANOS2);PPP1R1B(PPP1R1B);ROPN1(ROPN1);SPATA25(SPATA25);TEKT4(TEKT4);TH(TH);THEG(THEG)	APOB(APOB);BMP4(BMP4);BTBD18(BTBD18);FANCD2(FANCD2);HPGDS(HPGDS);MSH4(MSH4);NLRP14(NLRP14);ROS1(ROS1);SEBOX(SEBOX);SPATC1L(SPATC1L)
GO:0051153	BP	regulation of striated muscle cell differentiation	1	5	6	62	0.0240601	0.233233	LOC101110922(LOC101110922)	BMP4(BMP4);CXCL10(CXCL10);CXCL9(CXCL9);MSX1(MSX1);PI16(PI16)
GO:0019842	MF	vitamin binding	5	3	8	97	0.0241854	0.20961	CALB1(CALB1);FOLR1(FOLR1);GOT1L1(GOT1L1);LOC101117810(LOC101117810);RLBP1(RLBP1)	CUBN(CUBN);FOLR3(FOLR3);GC(GC)
GO:0003337	BP	mesenchymal to epithelial transition involved in metanephros morphogenesis	0	2	2	7	0.0242721	0.233233	-	BMP4(BMP4);SIX2(SIX2)
GO:0010739	BP	positive regulation of protein kinase A signaling	1	1	2	7	0.0242721	0.233233	ADIPOQ(ADIPOQ)	SPATC1L(SPATC1L)
GO:0015884	BP	folic acid transport	1	1	2	7	0.0242721	0.233233	FOLR1(FOLR1)	FOLR3(FOLR3)
GO:0032353	BP	negative regulation of hormone biosynthetic process	0	2	2	7	0.0242721	0.233233	-	BMP5(BMP5);GFI1(GFI1)
GO:0035745	BP	T-helper 2 cell cytokine production	0	2	2	7	0.0242721	0.233233	-	RSAD2(RSAD2);TBX21(TBX21)
GO:0042368	BP	vitamin D biosynthetic process	0	2	2	7	0.0242721	0.233233	-	GFI1(GFI1);SNAI2(SNAI2)
GO:0043569	BP	negative regulation of insulin-like growth factor receptor signaling pathway	0	2	2	7	0.0242721	0.233233	-	BMP5(BMP5);LOC101119218(LOC101119218)
GO:0045475	BP	locomotor rhythm	2	0	2	7	0.0242721	0.233233	CIART(CIART);MC3R(MC3R)	-
GO:0048149	BP	behavioral response to ethanol	2	0	2	7	0.0242721	0.233233	DRD2(DRD2);OPRM1(OPRM1)	-
GO:0060556	BP	regulation of vitamin D biosynthetic process	0	2	2	7	0.0242721	0.233233	-	GFI1(GFI1);SNAI2(SNAI2)
GO:0072017	BP	distal tubule development	1	1	2	7	0.0242721	0.233233	CALB1(CALB1)	TFAP2B(TFAP2B)
GO:0090192	BP	regulation of glomerulus development	1	1	2	7	0.0242721	0.233233	ADIPOQ(ADIPOQ)	BMP4(BMP4)
GO:0097527	BP	necroptotic signaling pathway	0	2	2	7	0.0242721	0.233233	-	FAS(FAS);MLKL(MLKL)
GO:0098838	BP	folate transmembrane transport	1	1	2	7	0.0242721	0.233233	FOLR1(FOLR1)	FOLR3(FOLR3)
GO:2000551	BP	regulation of T-helper 2 cell cytokine production	0	2	2	7	0.0242721	0.233233	-	RSAD2(RSAD2);TBX21(TBX21)
GO:0042288	MF	MHC class I protein binding	0	2	2	7	0.0243347	0.20961	-	CD244(CD244);LOC101116896(LOC101116896)
GO:1901338	MF	catecholamine binding	2	0	2	7	0.0243347	0.20961	DRD1(DRD1);DRD2(DRD2)	-
GO:0001707	BP	mesoderm formation	1	4	5	46	0.0244761	0.233233	NR4A3(NR4A3)	BMP4(BMP4);EYA1(EYA1);ITGB4(ITGB4);SIX2(SIX2)
GO:0032309	BP	icosanoid secretion	3	1	4	31	0.0244829	0.233233	AVPR1B(AVPR1B);DRD2(DRD2);NMUR2(NMUR2)	LOC101107675(LOC101107675)
GO:2001057	BP	reactive nitrogen species metabolic process	1	3	4	31	0.0244829	0.233233	ASS1(ASS1)	CPS1(CPS1);LOC101116896(LOC101116896);TLR4(TLR4)
GO:0001525	BP	angiogenesis	3	15	18	300	0.0245261	0.233233	FUT1(FUT1);ISL1(ISL1);NGFR(NGFR)	ADM(ADM);APLNR(APLNR);APOH(APOH);BMP4(BMP4);BMPER(BMPER);C6(C6);CCL24(CCL24);COL18A1(COL18A1);CXCL10(CXCL10);DCN(DCN);HK2(HK2);LOC101117706(LOC101117706);RNF213(RNF213);SRPX2(SRPX2);THBS2(THBS2)
GO:0006575	BP	cellular modified amino acid metabolic process	4	5	9	116	0.0245618	0.233233	ASS1(ASS1);CKM(CKM);CRYM(CRYM);LOC101108705(LOC101108705)	BHMT(BHMT);BHMT2(BHMT2);HPGDS(HPGDS);LOC101107831(LOC101107831);LOC101118990(LOC101118990)
GO:0042330	BP	taxis	8	11	19	322	0.0247404	0.233233	BCL11B(BCL11B);DLX5(DLX5);EFNB3(EFNB3);GBX1(GBX1);ISL1(ISL1);NGFR(NGFR);NR4A3(NR4A3);RHO(RHO)	CCL24(CCL24);CCL5(CCL5);CXCL10(CXCL10);CXCL12(CXCL12);CXCR6(CXCR6);DPP4(DPP4);JAML(JAML);LOC101111463(LOC101111463);LOC101116896(LOC101116896);LOC101117706(LOC101117706);NTF3(NTF3)
GO:0002089	BP	lens morphogenesis in camera-type eye	2	1	3	18	0.0255598	0.233233	LOC101119795(LOC101119795);SIX3(SIX3)	BMP4(BMP4)
GO:0030194	BP	positive regulation of blood coagulation	0	3	3	18	0.0255598	0.233233	-	APOH(APOH);SELP(SELP);TLR4(TLR4)
GO:0032689	BP	negative regulation of interferon-gamma production	1	2	3	18	0.0255598	0.233233	PGLYRP2(PGLYRP2)	PDCD1LG2(PDCD1LG2);TLR4(TLR4)
GO:0036037	BP	CD8-positive, alpha-beta T cell activation	0	3	3	18	0.0255598	0.233233	-	CRTAM(CRTAM);EOMES(EOMES);TNFSF8(TNFSF8)
GO:0046461	BP	neutral lipid catabolic process	1	2	3	18	0.0255598	0.233233	LPL(LPL)	APOB(APOB);CPS1(CPS1)
GO:0046464	BP	acylglycerol catabolic process	1	2	3	18	0.0255598	0.233233	LPL(LPL)	APOB(APOB);CPS1(CPS1)
GO:0060037	BP	pharyngeal system development	1	2	3	18	0.0255598	0.233233	ISL1(ISL1)	BMP4(BMP4);EYA1(EYA1)
GO:0060632	BP	regulation of microtubule-based movement	3	0	3	18	0.0255598	0.233233	CCDC65(CCDC65);CFAP43(CFAP43);DNAAF1(DNAAF1)	-
GO:0060669	BP	embryonic placenta morphogenesis	0	3	3	18	0.0255598	0.233233	-	ADM(ADM);IGF2(IGF2);SPINT1(SPINT1)
GO:1900048	BP	positive regulation of hemostasis	0	3	3	18	0.0255598	0.233233	-	APOH(APOH);SELP(SELP);TLR4(TLR4)
GO:1901099	BP	negative regulation of signal transduction in absence of ligand	1	2	3	18	0.0255598	0.233233	GFRAL(GFRAL)	COL2A1(COL2A1);EYA1(EYA1)
GO:2001240	BP	negative regulation of extrinsic apoptotic signaling pathway in absence of ligand	1	2	3	18	0.0255598	0.233233	GFRAL(GFRAL)	COL2A1(COL2A1);EYA1(EYA1)
GO:0090087	BP	regulation of peptide transport	12	5	17	280	0.0256667	0.233233	ADIPOQ(ADIPOQ);BAIAP3(BAIAP3);BLK(BLK);DOC2B(DOC2B);DRD2(DRD2);FAM3D(FAM3D);GRP(GRP);KCNN4(KCNN4);OPRM1(OPRM1);SFN(SFN);SLC35D3(SLC35D3);SSTR5(SSTR5)	BMP4(BMP4);FGA(FGA);RSAD2(RSAD2);TFAP2B(TFAP2B);TLR4(TLR4)
GO:0061827	CC	sperm head	2	0	2	7	0.0257609	0.225777	RHO(RHO);TACR1(TACR1)	-
GO:0046883	BP	regulation of hormone secretion	7	2	9	117	0.0257948	0.233233	BAIAP3(BAIAP3);BLK(BLK);DOC2B(DOC2B);DRD2(DRD2);FAM3D(FAM3D);GRP(GRP);SSTR5(SSTR5)	FGA(FGA);TFAP2B(TFAP2B)
GO:0050877	BP	nervous system process	22	6	28	527	0.0264303	0.233233	ADORA2A(ADORA2A);CALB1(CALB1);CBLN1(CBLN1);CFAP43(CFAP43);CHRM5(CHRM5);COCH(COCH);CRYM(CRYM);DRD2(DRD2);FOXB1(FOXB1);GBX1(GBX1);GRXCR2(GRXCR2);LHX8(LHX8);NR4A3(NR4A3);OPRM1(OPRM1);PPP1R1B(PPP1R1B);RGS14(RGS14);RHO(RHO);RLBP1(RLBP1);SCNN1D(SCNN1D);TAC1(TAC1);TH(TH);TMIE(TMIE)	COL1A1(COL1A1);COL2A1(COL2A1);LOC101117706(LOC101117706);ROR1(ROR1);SNAI2(SNAI2);TFAP2A(TFAP2A)
GO:0007596	BP	blood coagulation	2	6	8	99	0.02672	0.233233	F7(F7);MMRN1(MMRN1)	APOH(APOH);F13A1(F13A1);FGA(FGA);FGG(FGG);SELP(SELP);TLR4(TLR4)
GO:0070374	BP	positive regulation of ERK1 and ERK2 cascade	2	6	8	99	0.02672	0.233233	HCRTR1(HCRTR1);NTRK1(NTRK1)	BMP4(BMP4);BMPER(BMPER);CD4(CD4);FGA(FGA);LOC101111463(LOC101111463);TLR4(TLR4)
GO:0048593	BP	camera-type eye morphogenesis	4	3	7	81	0.0269125	0.233233	CALB1(CALB1);LOC101119795(LOC101119795);SIX3(SIX3);TH(TH)	BMP4(BMP4);TFAP2A(TFAP2A);TFAP2B(TFAP2B)
GO:0042692	BP	muscle cell differentiation	4	10	14	218	0.0269248	0.233233	ACTA1(ACTA1);ISL1(ISL1);LOC101110922(LOC101110922);MYOZ1(MYOZ1)	ADM(ADM);BMP4(BMP4);CXCL10(CXCL10);CXCL9(CXCL9);IGF2(IGF2);MSX1(MSX1);PI16(PI16);PRDM6(PRDM6);TBX18(TBX18);WFIKKN2(WFIKKN2)
GO:0010648	BP	negative regulation of cell communication	20	19	39	787	0.0270695	0.233233	ADIPOQ(ADIPOQ);ARHGAP25(ARHGAP25);CBLN1(CBLN1);DLK1(DLK1);DRD2(DRD2);FAM3D(FAM3D);GFRAL(GFRAL);ISL1(ISL1);KLHL31(KLHL31);LOC101110922(LOC101110922);MYOZ1(MYOZ1);NGFR(NGFR);OPRM1(OPRM1);RASAL1(RASAL1);RGS14(RGS14);SHISA3(SHISA3);SIX3(SIX3);SKOR1(SKOR1);TNN(TNN);WFS1(WFS1)	ADM(ADM);APLNR(APLNR);BMP4(BMP4);BMP5(BMP5);BMPER(BMPER);COL2A1(COL2A1);CXCL12(CXCL12);DCN(DCN);EYA1(EYA1);FGA(FGA);LOC101119218(LOC101119218);PRL(PRL);RHOH(RHOH);ROR2(ROR2);SH2D1A(SH2D1A);SNAI2(SNAI2);TLR4(TLR4);VWC2L(VWC2L);WFIKKN2(WFIKKN2)
GO:0010463	BP	mesenchymal cell proliferation	0	4	4	32	0.0272064	0.233233	-	BMP4(BMP4);MSX1(MSX1);OSR1(OSR1);SIX2(SIX2)
GO:0061005	BP	cell differentiation involved in kidney development	1	3	4	32	0.0272064	0.233233	ADIPOQ(ADIPOQ)	BMP4(BMP4);OSR1(OSR1);SIX2(SIX2)
GO:0090183	BP	regulation of kidney development	1	3	4	32	0.0272064	0.233233	ADIPOQ(ADIPOQ)	BMP4(BMP4);OSR1(OSR1);SIX2(SIX2)
GO:1904427	BP	positive regulation of calcium ion transmembrane transport	1	3	4	32	0.0272064	0.233233	DRD1(DRD1)	APLNR(APLNR);CXCL10(CXCL10);CXCL9(CXCL9)
GO:0005125	MF	cytokine activity	0	9	9	118	0.0273149	0.211091	-	BMP4(BMP4);CCL1(CCL1);CCL24(CCL24);CCL26(CCL26);CCL5(CCL5);CXCL10(CXCL10);CXCL12(CXCL12);CXCL9(CXCL9);LOC101111435(LOC101111435)
GO:0008284	BP	positive regulation of cell proliferation	6	21	27	507	0.0282146	0.233233	DLX5(DLX5);DLX6(DLX6);DRD2(DRD2);ISL1(ISL1);NGFR(NGFR);NR4A3(NR4A3)	ADM(ADM);ALDH1A2(ALDH1A2);BMP4(BMP4);BMP5(BMP5);CCL24(CCL24);CCL5(CCL5);COL18A1(COL18A1);DPP4(DPP4);EYA1(EYA1);IGF2(IGF2);IL7R(IL7R);LOC101111463(LOC101111463);LOC101117706(LOC101117706);NTF3(NTF3);OSR1(OSR1);PDCD1LG2(PDCD1LG2);PLAC8(PLAC8);PTGFR(PTGFR);SIX2(SIX2);TFAP2B(TFAP2B);TLR4(TLR4)
GO:0048523	BP	negative regulation of cellular process	43	67	110	2586	0.0282358	0.233233	ADIPOQ(ADIPOQ);ADORA2A(ADORA2A);ARHGAP25(ARHGAP25);ASS1(ASS1);B4GALNT2(B4GALNT2);BCL11B(BCL11B);CBLN1(CBLN1);CIART(CIART);CRYM(CRYM);DLK1(DLK1);DRD1(DRD1);DRD2(DRD2);EFNB3(EFNB3);FAM3D(FAM3D);FOXB1(FOXB1);GFRAL(GFRAL);ISL1(ISL1);KLHL31(KLHL31);LMO1(LMO1);LOC101105044(LOC101105044);LOC101110922(LOC101110922);MAK(MAK);MYOZ1(MYOZ1);NANOS2(NANOS2);NEK2(NEK2);NGFR(NGFR);NR4A3(NR4A3);NTRK1(NTRK1);OPRM1…	A4GNT(A4GNT);ADM(ADM);ALDH1A2(ALDH1A2);ALX1(ALX1);APLNR(APLNR);APOH(APOH);BMP4(BMP4);BMP5(BMP5);BMPER(BMPER);BTBD18(BTBD18);CCL5(CCL5);CD27(CD27);CIITA(CIITA);CLDN3(CLDN3);COL1A1(COL1A1);COL2A1(COL2A1);CRTAM(CRTAM);CXCL10(CXCL10);CXCL12(CXCL12);CXCL9(CXCL9);DCN(DCN);DPP4(DPP4);DPT(DPT);EYA1(EYA1);FGA(FGA);FRK(FRK);GFI1(GFI1);HK2(HK2);HPGDS(HPGDS);IGF2(IGF2);IL7R(IL7R);LOC101113346(LOC101113346);L…
GO:0051223	BP	regulation of protein transport	11	5	16	262	0.028484	0.233233	ADIPOQ(ADIPOQ);BAIAP3(BAIAP3);BLK(BLK);DOC2B(DOC2B);DRD2(DRD2);FAM3D(FAM3D);KCNN4(KCNN4);OPRM1(OPRM1);SFN(SFN);SLC35D3(SLC35D3);SSTR5(SSTR5)	BMP4(BMP4);FGA(FGA);RSAD2(RSAD2);TFAP2B(TFAP2B);TLR4(TLR4)
GO:0055074	BP	calcium ion homeostasis	8	5	13	199	0.0286124	0.233233	DRD1(DRD1);GLP1R(GLP1R);HCRTR1(HCRTR1);HCRTR2(HCRTR2);NMUR2(NMUR2);TAC1(TAC1);TACR1(TACR1);WFS1(WFS1)	APLNR(APLNR);CXCL10(CXCL10);CXCL9(CXCL9);GH(GH);TFAP2B(TFAP2B)
GO:0072507	BP	divalent inorganic cation homeostasis	8	6	14	220	0.0288107	0.233233	DRD1(DRD1);GLP1R(GLP1R);HCRTR1(HCRTR1);HCRTR2(HCRTR2);NMUR2(NMUR2);TAC1(TAC1);TACR1(TACR1);WFS1(WFS1)	APLNR(APLNR);CXCL10(CXCL10);CXCL9(CXCL9);GH(GH);SLC30A2(SLC30A2);TFAP2B(TFAP2B)
GO:0014031	BP	mesenchymal cell development	1	4	5	48	0.0288496	0.233233	ISL1(ISL1)	ALDH1A2(ALDH1A2);ALX1(ALX1);BMP4(BMP4);SNAI2(SNAI2)
GO:0048332	BP	mesoderm morphogenesis	1	4	5	48	0.0288496	0.233233	NR4A3(NR4A3)	BMP4(BMP4);EYA1(EYA1);ITGB4(ITGB4);SIX2(SIX2)
GO:0048864	BP	stem cell development	1	4	5	48	0.0288496	0.233233	ISL1(ISL1)	ALDH1A2(ALDH1A2);ALX1(ALX1);BMP4(BMP4);SNAI2(SNAI2)
GO:0072171	BP	mesonephric tubule morphogenesis	0	5	5	48	0.0288496	0.233233	-	BMP4(BMP4);EYA1(EYA1);OSR1(OSR1);SIX2(SIX2);WNT6(WNT6)
GO:0009792	BP	embryo development ending in birth or egg hatching	5	21	26	486	0.0294623	0.233233	FOXB1(FOXB1);ISL1(ISL1);JUNB(JUNB);NEK2(NEK2);SLC5A7(SLC5A7)	ADM(ADM);ALDH1A2(ALDH1A2);ALX1(ALX1);ALX3(ALX3);ALX4(ALX4);APOB(APOB);BMP4(BMP4);C6(C6);COL1A1(COL1A1);COL2A1(COL2A1);DSC3(DSC3);EYA1(EYA1);IGF2(IGF2);MSX1(MSX1);OSR1(OSR1);PRL(PRL);ROR2(ROR2);SEBOX(SEBOX);SIX2(SIX2);SPINT1(SPINT1);TBX15(TBX15)
GO:0001709	BP	cell fate determination	2	1	3	19	0.029558	0.233233	ISL1(ISL1);LOC101110922(LOC101110922)	BMP4(BMP4)
GO:0002691	BP	regulation of cellular extravasation	0	3	3	19	0.029558	0.233233	-	CXCL12(CXCL12);LOC101117706(LOC101117706);SELP(SELP)
GO:0002707	BP	negative regulation of lymphocyte mediated immunity	0	3	3	19	0.029558	0.233233	-	IL7R(IL7R);LOC101119740(LOC101119740);TBX21(TBX21)
GO:0018149	BP	peptide cross-linking	0	3	3	19	0.029558	0.233233	-	DCN(DCN);EGFLAM(EGFLAM);F13A1(F13A1)
GO:0042269	BP	regulation of natural killer cell mediated cytotoxicity	0	3	3	19	0.029558	0.233233	-	CRTAM(CRTAM);LOC101116896(LOC101116896);SH2D1A(SH2D1A)
GO:0050820	BP	positive regulation of coagulation	0	3	3	19	0.029558	0.233233	-	APOH(APOH);SELP(SELP);TLR4(TLR4)
GO:1904994	BP	regulation of leukocyte adhesion to vascular endothelial cell	0	3	3	19	0.029558	0.233233	-	CXCL12(CXCL12);LOC101117706(LOC101117706);SELP(SELP)
GO:0060993	BP	kidney morphogenesis	1	5	6	65	0.0295677	0.233233	CALB1(CALB1)	BMP4(BMP4);EYA1(EYA1);OSR1(OSR1);SIX2(SIX2);WNT6(WNT6)
GO:0030509	BP	BMP signaling pathway	2	6	8	101	0.0296644	0.233233	DLX5(DLX5);SKOR1(SKOR1)	BMP4(BMP4);BMPER(BMPER);MSX1(MSX1);ROR2(ROR2);TFAP2B(TFAP2B);VWC2L(VWC2L)
GO:2000377	BP	regulation of reactive oxygen species metabolic process	2	6	8	101	0.0296644	0.233233	ASS1(ASS1);UCP1(UCP1)	GH(GH);HK2(HK2);LOC101116896(LOC101116896);PON3(PON3);TFAP2A(TFAP2A);TLR4(TLR4)
GO:0004364	MF	glutathione transferase activity	1	2	3	19	0.0296658	0.211091	LOC101108705(LOC101108705)	LOC101107831(LOC101107831);LOC101118990(LOC101118990)
GO:0002703	BP	regulation of leukocyte mediated immunity	0	9	9	120	0.0297561	0.233233	-	CRTAM(CRTAM);IL7R(IL7R);LOC101116896(LOC101116896);LOC101117706(LOC101117706);LOC101119740(LOC101119740);RSAD2(RSAD2);SH2D1A(SH2D1A);TBX21(TBX21);TLR4(TLR4)
GO:0051828	BP	entry into other organism involved in symbiotic interaction	1	3	4	33	0.0301038	0.233233	NECTIN4(NECTIN4)	CD4(CD4);TRIM21(TRIM21);ZG16(ZG16)
GO:0036477	CC	somatodendritic compartment	15	2	17	277	0.030756	0.225777	CALB1(CALB1);CPNE5(CPNE5);DRD1(DRD1);DRD2(DRD2);KIF17(KIF17);OPRM1(OPRM1);PPP1R1B(PPP1R1B);RGS14(RGS14);RGS8(RGS8);SKOR1(SKOR1);SLC5A7(SLC5A7);TAC1(TAC1);TH(TH);TMPRSS5(TMPRSS5);TNN(TNN)	APOB(APOB);TBX21(TBX21)
GO:0046903	BP	secretion	16	10	26	488	0.0307776	0.233233	AVPR1B(AVPR1B);BAIAP3(BAIAP3);BLK(BLK);CBLN1(CBLN1);CHRM5(CHRM5);DOC2B(DOC2B);DRD2(DRD2);FAM3D(FAM3D);FOXB1(FOXB1);GRP(GRP);KCNN4(KCNN4);MC4R(MC4R);NMUR2(NMUR2);NR4A3(NR4A3);OPRM1(OPRM1);SSTR5(SSTR5)	CORIN(CORIN);FGA(FGA);GH(GH);LOC101107675(LOC101107675);LOC101117706(LOC101117706);LOC101122983(LOC101122983);PRL(PRL);RSAD2(RSAD2);TFAP2B(TFAP2B);TLR4(TLR4)
GO:0007599	BP	hemostasis	2	6	8	102	0.0312173	0.233233	F7(F7);MMRN1(MMRN1)	APOH(APOH);F13A1(F13A1);FGA(FGA);FGG(FGG);SELP(SELP);TLR4(TLR4)
GO:0000097	BP	sulfur amino acid biosynthetic process	0	2	2	8	0.0315984	0.233233	-	BHMT(BHMT);BHMT2(BHMT2)
GO:0002934	BP	desmosome organization	0	2	2	8	0.0315984	0.233233	-	LOC101113683(LOC101113683);SNAI2(SNAI2)
GO:0003139	BP	secondary heart field specification	1	1	2	8	0.0315984	0.233233	ISL1(ISL1)	BMP4(BMP4)
GO:0010819	BP	regulation of T cell chemotaxis	0	2	2	8	0.0315984	0.233233	-	CXCL10(CXCL10);LOC101117706(LOC101117706)
GO:0010919	BP	regulation of inositol phosphate biosynthetic process	1	1	2	8	0.0315984	0.233233	AVPR1B(AVPR1B)	CD244(CD244)
GO:0030449	BP	regulation of complement activation	0	2	2	8	0.0315984	0.233233	-	C6(C6);LOC101119740(LOC101119740)
GO:0030656	BP	regulation of vitamin metabolic process	0	2	2	8	0.0315984	0.233233	-	GFI1(GFI1);SNAI2(SNAI2)
GO:0032351	BP	negative regulation of hormone metabolic process	0	2	2	8	0.0315984	0.233233	-	BMP5(BMP5);GFI1(GFI1)
GO:0033033	BP	negative regulation of myeloid cell apoptotic process	0	2	2	8	0.0315984	0.233233	-	APOH(APOH);CCL5(CCL5)
GO:0035701	BP	hematopoietic stem cell migration	1	1	2	8	0.0315984	0.233233	BCL11B(BCL11B)	LOC101117706(LOC101117706)
GO:0035878	BP	nail development	0	2	2	8	0.0315984	0.233233	-	ITGB4(ITGB4);MSX1(MSX1)
GO:0042135	BP	neurotransmitter catabolic process	1	1	2	8	0.0315984	0.233233	ACHE(ACHE)	DMGDH(DMGDH)
GO:0042362	BP	fat-soluble vitamin biosynthetic process	0	2	2	8	0.0315984	0.233233	-	GFI1(GFI1);SNAI2(SNAI2)
GO:0048148	BP	behavioral response to cocaine	2	0	2	8	0.0315984	0.233233	DRD2(DRD2);PPP1R1B(PPP1R1B)	-
GO:0055022	BP	negative regulation of cardiac muscle tissue growth	1	1	2	8	0.0315984	0.233233	TP73(TP73)	PI16(PI16)
GO:0060920	BP	cardiac pacemaker cell differentiation	1	1	2	8	0.0315984	0.233233	ISL1(ISL1)	TBX18(TBX18)
GO:0060926	BP	cardiac pacemaker cell development	1	1	2	8	0.0315984	0.233233	ISL1(ISL1)	TBX18(TBX18)
GO:0061117	BP	negative regulation of heart growth	1	1	2	8	0.0315984	0.233233	TP73(TP73)	PI16(PI16)
GO:0072015	BP	glomerular visceral epithelial cell development	1	1	2	8	0.0315984	0.233233	ADIPOQ(ADIPOQ)	BMP4(BMP4)
GO:0072178	BP	nephric duct morphogenesis	0	2	2	8	0.0315984	0.233233	-	BMP4(BMP4);OSR1(OSR1)
GO:0072310	BP	glomerular epithelial cell development	1	1	2	8	0.0315984	0.233233	ADIPOQ(ADIPOQ)	BMP4(BMP4)
GO:0090493	BP	catecholamine uptake	1	1	2	8	0.0315984	0.233233	DRD2(DRD2)	SLC22A2(SLC22A2)
GO:0090494	BP	dopamine uptake	1	1	2	8	0.0315984	0.233233	DRD2(DRD2)	SLC22A2(SLC22A2)
GO:1901317	BP	regulation of flagellated sperm motility	2	0	2	8	0.0315984	0.233233	TACR1(TACR1);TACR3(TACR3)	-
GO:1903975	BP	regulation of glial cell migration	0	2	2	8	0.0315984	0.233233	-	LOC101111463(LOC101111463);LOC101117706(LOC101117706)
GO:0048880	BP	sensory system development	10	5	15	244	0.0316025	0.233233	ACHE(ACHE);BCL11B(BCL11B);CALB1(CALB1);DRD2(DRD2);ISL1(ISL1);LOC101119795(LOC101119795);RHO(RHO);SIX3(SIX3);TH(TH);TMEM132E(TMEM132E)	ALDH1A2(ALDH1A2);BMP4(BMP4);KERA(KERA);TFAP2A(TFAP2A);TFAP2B(TFAP2B)
GO:0008329	MF	signaling pattern recognition receptor activity	1	1	2	8	0.0316786	0.211091	PGLYRP2(PGLYRP2)	TLR4(TLR4)
GO:0070700	MF	BMP receptor binding	0	2	2	8	0.0316786	0.211091	-	BMP4(BMP4);BMP5(BMP5)
GO:0071837	MF	HMG box domain binding	1	1	2	8	0.0316786	0.211091	DLX5(DLX5)	ALX4(ALX4)
GO:0045597	BP	positive regulation of cell differentiation	12	16	28	536	0.0319331	0.233233	ADIPOQ(ADIPOQ);CPNE5(CPNE5);DRD2(DRD2);ISL1(ISL1);JUNB(JUNB);LOC101110922(LOC101110922);LPL(LPL);NTRK1(NTRK1);OPRM1(OPRM1);PCP4(PCP4);RASAL1(RASAL1);SFN(SFN)	ADM(ADM);ALX1(ALX1);APOB(APOB);BMP4(BMP4);BMP5(BMP5);CD27(CD27);CD4(CD4);COL1A1(COL1A1);CXCL9(CXCL9);IL7R(IL7R);LOC101117706(LOC101117706);MSR1(MSR1);PCK1(PCK1);RHOH(RHOH);SCIN(SCIN);VWC2L(VWC2L)
GO:0030595	BP	leukocyte chemotaxis	0	9	9	122	0.0326222	0.233233	-	CCL24(CCL24);CCL5(CCL5);CXCL10(CXCL10);CXCL12(CXCL12);DPP4(DPP4);JAML(JAML);LOC101111463(LOC101111463);LOC101116896(LOC101116896);LOC101117706(LOC101117706)
GO:0050817	BP	coagulation	2	6	8	103	0.032825	0.233233	F7(F7);MMRN1(MMRN1)	APOH(APOH);F13A1(F13A1);FGA(FGA);FGG(FGG);SELP(SELP);TLR4(TLR4)
GO:0048869	BP	cellular developmental process	41	61	102	2392	0.032969	0.233233	ACHE(ACHE);ACTA1(ACTA1);ADIPOQ(ADIPOQ);BCL11B(BCL11B);CBLN1(CBLN1);CDHR1(CDHR1);CFAP43(CFAP43);CHODL(CHODL);CPNE5(CPNE5);DLX5(DLX5);DLX6(DLX6);DNAH1(DNAH1);DPY19L2(DPY19L2);DRD2(DRD2);EFNB3(EFNB3);FOXB1(FOXB1);GBX1(GBX1);GRXCR2(GRXCR2);ISL1(ISL1);JUNB(JUNB);LHX8(LHX8);LOC101110922(LOC101110922);LOC101119795(LOC101119795);LPL(LPL);MYOZ1(MYOZ1);NGFR(NGFR);NR4A3(NR4A3);NTRK1(NTRK1);OPRM1(OPRM1);OSTN…	ADM(ADM);ALDH1A2(ALDH1A2);ALX1(ALX1);APOB(APOB);BATF2(BATF2);BMP4(BMP4);BMP5(BMP5);CCL24(CCL24);CD27(CD27);CD4(CD4);CLDN3(CLDN3);COL12A1(COL12A1);COL18A1(COL18A1);COL1A1(COL1A1);COL2A1(COL2A1);CRTAM(CRTAM);CXCL10(CXCL10);CXCL9(CXCL9);CYTL1(CYTL1);EOMES(EOMES);EYA1(EYA1);FANCD2(FANCD2);GFI1(GFI1);HEATR9(HEATR9);IGF2(IGF2);IL7R(IL7R);ITGB4(ITGB4);ITGB7(ITGB7);ITK(ITK);LOC101110545(LOC101110545);LOC…
GO:0045058	BP	T cell selection	1	3	4	34	0.0331765	0.233233	BCL11B(BCL11B)	CD4(CD4);TBX21(TBX21);THEMIS(THEMIS)
GO:0072132	BP	mesenchyme morphogenesis	2	2	4	34	0.0331765	0.233233	ACTA1(ACTA1);ISL1(ISL1)	MSX1(MSX1);OSR1(OSR1)
GO:0097006	BP	regulation of plasma lipoprotein particle levels	2	2	4	34	0.0331765	0.233233	ADIPOQ(ADIPOQ);LPL(LPL)	APOB(APOB);MSR1(MSR1)
GO:0005861	CC	troponin complex	2	0	2	8	0.0335104	0.225777	TNNI1(TNNI1);TNNI2(TNNI2)	-
GO:0031091	CC	platelet alpha granule	0	2	2	8	0.0335104	0.225777	-	FGA(FGA);SELP(SELP)
GO:0097224	CC	sperm connecting piece	1	1	2	8	0.0335104	0.225777	DNAJB13(DNAJB13)	SPATC1L(SPATC1L)
GO:0062013	BP	positive regulation of small molecule metabolic process	3	3	6	67	0.0336646	0.233233	ADIPOQ(ADIPOQ);AVPR1B(AVPR1B);NR4A3(NR4A3)	CD244(CD244);IGF2(IGF2);PRL(PRL)
GO:0046717	BP	acid secretion	4	1	5	50	0.0336879	0.233233	AVPR1B(AVPR1B);CHRM5(CHRM5);DRD2(DRD2);NMUR2(NMUR2)	LOC101107675(LOC101107675)
GO:1903825	BP	organic acid transmembrane transport	1	4	5	50	0.0336879	0.233233	FOLR1(FOLR1)	FOLR3(FOLR3);OSR1(OSR1);SLC22A2(SLC22A2);SLC6A20(SLC6A20)
GO:1905039	BP	carboxylic acid transmembrane transport	1	4	5	50	0.0336879	0.233233	FOLR1(FOLR1)	FOLR3(FOLR3);OSR1(OSR1);SLC22A2(SLC22A2);SLC6A20(SLC6A20)
GO:0055123	BP	digestive system development	1	6	7	85	0.03385	0.233233	DNAAF1(DNAAF1)	ALDH1A2(ALDH1A2);ALX4(ALX4);BMP4(BMP4);IGF2(IGF2);SIX2(SIX2);ZIC3(ZIC3)
GO:0002715	BP	regulation of natural killer cell mediated immunity	0	3	3	20	0.033866	0.233233	-	CRTAM(CRTAM);LOC101116896(LOC101116896);SH2D1A(SH2D1A)
GO:0003338	BP	metanephros morphogenesis	1	2	3	20	0.033866	0.233233	CALB1(CALB1)	BMP4(BMP4);SIX2(SIX2)
GO:0015872	BP	dopamine transport	2	1	3	20	0.033866	0.233233	CHRM5(CHRM5);DRD2(DRD2)	SLC22A2(SLC22A2)
GO:0045923	BP	positive regulation of fatty acid metabolic process	2	1	3	20	0.033866	0.233233	ADIPOQ(ADIPOQ);NR4A3(NR4A3)	PRL(PRL)
GO:0072207	BP	metanephric epithelium development	2	1	3	20	0.033866	0.233233	ADIPOQ(ADIPOQ);CALB1(CALB1)	OSR1(OSR1)
GO:0097484	BP	dendrite extension	3	0	3	20	0.033866	0.233233	CPNE5(CPNE5);OSTN(OSTN);RASAL1(RASAL1)	-
GO:0015026	MF	coreceptor activity	1	2	3	20	0.0339879	0.211091	NGFR(NGFR)	CD4(CD4);CXCR6(CXCR6)
GO:0043010	BP	camera-type eye development	8	5	13	204	0.0340252	0.233233	ACHE(ACHE);BCL11B(BCL11B);CALB1(CALB1);DRD2(DRD2);LOC101119795(LOC101119795);RHO(RHO);SIX3(SIX3);TH(TH)	ALDH1A2(ALDH1A2);BMP4(BMP4);KERA(KERA);TFAP2A(TFAP2A);TFAP2B(TFAP2B)
GO:0007369	BP	gastrulation	2	7	9	123	0.0341246	0.233233	ADIPOQ(ADIPOQ);NR4A3(NR4A3)	APLNR(APLNR);BMP4(BMP4);COL12A1(COL12A1);EYA1(EYA1);ITGB4(ITGB4);OSR1(OSR1);SIX2(SIX2)
GO:0043270	BP	positive regulation of ion transport	4	5	9	123	0.0341246	0.233233	AVPR1B(AVPR1B);DRD1(DRD1);DRD2(DRD2);SCN5A(SCN5A)	APLNR(APLNR);ATP2C2(ATP2C2);CXCL10(CXCL10);CXCL9(CXCL9);GH(GH)
GO:0001501	BP	skeletal system development	3	16	19	334	0.0342138	0.233233	DLX5(DLX5);LOC101110922(LOC101110922);MMP13(MMP13)	ALX1(ALX1);ALX3(ALX3);ALX4(ALX4);BMP4(BMP4);COL1A1(COL1A1);COL1A2(COL1A2);COL2A1(COL2A1);CYTL1(CYTL1);EYA1(EYA1);MSX1(MSX1);OSR1(OSR1);ROR2(ROR2);SIX2(SIX2);SNAI2(SNAI2);TBX15(TBX15);WFIKKN2(WFIKKN2)
GO:2000147	BP	positive regulation of cell motility	4	14	18	312	0.0343385	0.233233	FUT1(FUT1);NR4A3(NR4A3);TACR1(TACR1);TACR3(TACR3)	BMP4(BMP4);CCL24(CCL24);CCL5(CCL5);CLDN3(CLDN3);COL18A1(COL18A1);COL1A1(COL1A1);CXCL10(CXCL10);CXCL12(CXCL12);LOC101117706(LOC101117706);NTF3(NTF3);ROR2(ROR2);SELP(SELP);SNAI2(SNAI2);TWIST2(TWIST2)
GO:0009968	BP	negative regulation of signal transduction	18	19	37	753	0.0344493	0.233233	ADIPOQ(ADIPOQ);ARHGAP25(ARHGAP25);CBLN1(CBLN1);DLK1(DLK1);DRD2(DRD2);GFRAL(GFRAL);ISL1(ISL1);KLHL31(KLHL31);LOC101110922(LOC101110922);MYOZ1(MYOZ1);NGFR(NGFR);RASAL1(RASAL1);RGS14(RGS14);SHISA3(SHISA3);SIX3(SIX3);SKOR1(SKOR1);TNN(TNN);WFS1(WFS1)	ADM(ADM);APLNR(APLNR);BMP4(BMP4);BMP5(BMP5);BMPER(BMPER);COL2A1(COL2A1);CXCL12(CXCL12);DCN(DCN);EYA1(EYA1);FGA(FGA);LOC101119218(LOC101119218);PRL(PRL);RHOH(RHOH);ROR2(ROR2);SH2D1A(SH2D1A);SNAI2(SNAI2);TLR4(TLR4);VWC2L(VWC2L);WFIKKN2(WFIKKN2)
GO:0045766	BP	positive regulation of angiogenesis	2	6	8	104	0.0344882	0.233233	FUT1(FUT1);ISL1(ISL1)	ADM(ADM);APLNR(APLNR);BMPER(BMPER);C6(C6);CCL24(CCL24);HK2(HK2)
GO:0098657	BP	import into cell	7	14	21	380	0.0352675	0.233233	ACHE(ACHE);ADIPOQ(ADIPOQ);ARHGAP25(ARHGAP25);DRD2(DRD2);ELMO3(ELMO3);FOLR1(FOLR1);SLC5A1(SLC5A1)	ADM(ADM);COLEC12(COLEC12);CUBN(CUBN);FOLR3(FOLR3);LOC101119740(LOC101119740);LRP2(LRP2);MARCO(MARCO);MRC1(MRC1);MSR1(MSR1);NTF3(NTF3);SLC22A2(SLC22A2);SLC6A20(SLC6A20);SRPX(SRPX);TLR4(TLR4)
GO:0007498	BP	mesoderm development	1	5	6	68	0.0358441	0.233233	NR4A3(NR4A3)	BMP4(BMP4);EYA1(EYA1);ITGB4(ITGB4);OSR1(OSR1);SIX2(SIX2)
GO:0070372	BP	regulation of ERK1 and ERK2 cascade	3	7	10	144	0.0359835	0.233233	ADIPOQ(ADIPOQ);HCRTR1(HCRTR1);NTRK1(NTRK1)	BMP4(BMP4);BMPER(BMPER);CD4(CD4);FGA(FGA);LOC101111463(LOC101111463);ROS1(ROS1);TLR4(TLR4)
GO:0004896	MF	cytokine receptor activity	1	5	6	68	0.0360693	0.211091	GFRAL(GFRAL)	CD4(CD4);CXCR6(CXCR6);IL2RG(IL2RG);IL7R(IL7R);LOC101117706(LOC101117706)
GO:0000053	BP	argininosuccinate metabolic process	1	0	1	1	0.0361557	0.233233	ASS1(ASS1)	-
GO:0001970	BP	positive regulation of activation of membrane attack complex	0	1	1	1	0.0361557	0.233233	-	C6(C6)
GO:0002030	BP	inhibitory G protein-coupled receptor phosphorylation	0	1	1	1	0.0361557	0.233233	-	APLNR(APLNR)
GO:0002223	BP	stimulatory C-type lectin receptor signaling pathway	0	1	1	1	0.0361557	0.233233	-	LOC101116896(LOC101116896)
GO:0002302	BP	CD8-positive, alpha-beta T cell differentiation involved in immune response	0	1	1	1	0.0361557	0.233233	-	EOMES(EOMES)
GO:0002355	BP	detection of tumor cell	0	1	1	1	0.0361557	0.233233	-	CRTAM(CRTAM)
GO:0002434	BP	immune complex clearance	0	1	1	1	0.0361557	0.233233	-	LOC101117706(LOC101117706)
GO:0002436	BP	immune complex clearance by monocytes and macrophages	0	1	1	1	0.0361557	0.233233	-	LOC101117706(LOC101117706)
GO:0002537	BP	nitric oxide production involved in inflammatory response	0	1	1	1	0.0361557	0.233233	-	TLR4(TLR4)
GO:0003404	BP	optic vesicle morphogenesis	1	0	1	1	0.0361557	0.233233	SIX3(SIX3)	-
GO:0005981	BP	regulation of glycogen catabolic process	0	1	1	1	0.0361557	0.233233	-	PPP1R3B(PPP1R3B)
GO:0006581	BP	acetylcholine catabolic process	1	0	1	1	0.0361557	0.233233	ACHE(ACHE)	-
GO:0006585	BP	dopamine biosynthetic process from tyrosine	1	0	1	1	0.0361557	0.233233	TH(TH)	-
GO:0006948	BP	induction by virus of host cell-cell fusion	0	1	1	1	0.0361557	0.233233	-	CD4(CD4)
GO:0007500	BP	mesodermal cell fate determination	0	1	1	1	0.0361557	0.233233	-	BMP4(BMP4)
GO:0009444	BP	pyruvate oxidation	1	0	1	1	0.0361557	0.233233	NR4A3(NR4A3)	-
GO:0009608	BP	response to symbiont	0	1	1	1	0.0361557	0.233233	-	LOC101119740(LOC101119740)
GO:0009609	BP	response to symbiotic bacterium	0	1	1	1	0.0361557	0.233233	-	LOC101119740(LOC101119740)
GO:0010070	BP	zygote asymmetric cell division	1	0	1	1	0.0361557	0.233233	RGS14(RGS14)	-
GO:0010938	BP	cytoplasmic microtubule depolymerization	0	1	1	1	0.0361557	0.233233	-	KIF19(KIF19)
GO:0015705	BP	iodide transport	0	1	1	1	0.0361557	0.233233	-	SLC5A5(SLC5A5)
GO:0016037	BP	light absorption	1	0	1	1	0.0361557	0.233233	RHO(RHO)	-
GO:0016038	BP	absorption of visible light	1	0	1	1	0.0361557	0.233233	RHO(RHO)	-
GO:0030450	BP	regulation of complement activation, classical pathway	0	1	1	1	0.0361557	0.233233	-	LOC101119740(LOC101119740)
GO:0032431	BP	activation of phospholipase A2 activity	1	0	1	1	0.0361557	0.233233	NMUR2(NMUR2)	-
GO:0033477	BP	S-methylmethionine metabolic process	0	1	1	1	0.0361557	0.233233	-	BHMT2(BHMT2)
GO:0034371	BP	chylomicron remodeling	1	0	1	1	0.0361557	0.233233	LPL(LPL)	-
GO:0035675	BP	neuromast hair cell development	1	0	1	1	0.0361557	0.233233	TMEM132E(TMEM132E)	-
GO:0035677	BP	posterior lateral line neuromast hair cell development	1	0	1	1	0.0361557	0.233233	TMEM132E(TMEM132E)	-
GO:0035704	BP	helper T cell chemotaxis	0	1	1	1	0.0361557	0.233233	-	LOC101117706(LOC101117706)
GO:0035705	BP	T-helper 17 cell chemotaxis	0	1	1	1	0.0361557	0.233233	-	LOC101117706(LOC101117706)
GO:0035921	BP	desmosome disassembly	0	1	1	1	0.0361557	0.233233	-	SNAI2(SNAI2)
GO:0035965	BP	cardiolipin acyl-chain remodeling	1	0	1	1	0.0361557	0.233233	THEM5(THEM5)	-
GO:0035981	BP	tongue muscle cell differentiation	1	0	1	1	0.0361557	0.233233	LOC101110922(LOC101110922)	-
GO:0035990	BP	tendon cell differentiation	0	1	1	1	0.0361557	0.233233	-	BMP4(BMP4)
GO:0035992	BP	tendon formation	0	1	1	1	0.0361557	0.233233	-	BMP4(BMP4)
GO:0036145	BP	dendritic cell homeostasis	0	1	1	1	0.0361557	0.233233	-	LOC101111463(LOC101111463)
GO:0038097	BP	positive regulation of mast cell activation by Fc-epsilon receptor signaling pathway	1	0	1	1	0.0361557	0.233233	NR4A3(NR4A3)	-
GO:0042414	BP	epinephrine metabolic process	1	0	1	1	0.0361557	0.233233	TH(TH)	-
GO:0042418	BP	epinephrine biosynthetic process	1	0	1	1	0.0361557	0.233233	TH(TH)	-
GO:0042426	BP	choline catabolic process	0	1	1	1	0.0361557	0.233233	-	DMGDH(DMGDH)
GO:0043006	BP	activation of phospholipase A2 activity by calcium-mediated signaling	1	0	1	1	0.0361557	0.233233	NMUR2(NMUR2)	-
GO:0043111	BP	replication fork arrest	0	1	1	1	0.0361557	0.233233	-	LOC101113346(LOC101113346)
GO:0043143	BP	regulation of translation by machinery localization	1	0	1	1	0.0361557	0.233233	PADI6(PADI6)	-
GO:0043152	BP	induction of bacterial agglutination	0	1	1	1	0.0361557	0.233233	-	FGA(FGA)
GO:0043251	BP	sodium-dependent organic anion transport	0	1	1	1	0.0361557	0.233233	-	SLC10A6(SLC10A6)
GO:0043310	BP	negative regulation of eosinophil degranulation	0	1	1	1	0.0361557	0.233233	-	LOC101117706(LOC101117706)
GO:0043417	BP	negative regulation of skeletal muscle tissue regeneration	1	0	1	1	0.0361557	0.233233	MYOZ1(MYOZ1)	-
GO:0045959	BP	negative regulation of complement activation, classical pathway	0	1	1	1	0.0361557	0.233233	-	LOC101119740(LOC101119740)
GO:0046327	BP	glycerol biosynthetic process from pyruvate	0	1	1	1	0.0361557	0.233233	-	PCK1(PCK1)
GO:0046381	BP	CMP-N-acetylneuraminate metabolic process	0	1	1	1	0.0361557	0.233233	-	LOC101106806(LOC101106806)
GO:0048390	BP	intermediate mesoderm morphogenesis	0	1	1	1	0.0361557	0.233233	-	BMP4(BMP4)
GO:0048391	BP	intermediate mesoderm formation	0	1	1	1	0.0361557	0.233233	-	BMP4(BMP4)
GO:0048392	BP	intermediate mesodermal cell differentiation	0	1	1	1	0.0361557	0.233233	-	BMP4(BMP4)
GO:0048881	BP	mechanosensory lateral line system development	1	0	1	1	0.0361557	0.233233	TMEM132E(TMEM132E)	-
GO:0048882	BP	lateral line development	1	0	1	1	0.0361557	0.233233	TMEM132E(TMEM132E)	-
GO:0048884	BP	neuromast development	1	0	1	1	0.0361557	0.233233	TMEM132E(TMEM132E)	-
GO:0048886	BP	neuromast hair cell differentiation	1	0	1	1	0.0361557	0.233233	TMEM132E(TMEM132E)	-
GO:0048915	BP	posterior lateral line system development	1	0	1	1	0.0361557	0.233233	TMEM132E(TMEM132E)	-
GO:0048916	BP	posterior lateral line development	1	0	1	1	0.0361557	0.233233	TMEM132E(TMEM132E)	-
GO:0048919	BP	posterior lateral line neuromast development	1	0	1	1	0.0361557	0.233233	TMEM132E(TMEM132E)	-
GO:0048923	BP	posterior lateral line neuromast hair cell differentiation	1	0	1	1	0.0361557	0.233233	TMEM132E(TMEM132E)	-
GO:0048925	BP	lateral line system development	1	0	1	1	0.0361557	0.233233	TMEM132E(TMEM132E)	-
GO:0052371	BP	regulation by organism of entry into other organism involved in symbiotic interaction	0	1	1	1	0.0361557	0.233233	-	ZG16(ZG16)
GO:0052373	BP	negative regulation by organism of entry into other organism involved in symbiotic interaction	0	1	1	1	0.0361557	0.233233	-	ZG16(ZG16)
GO:0055018	BP	regulation of cardiac muscle fiber development	0	1	1	1	0.0361557	0.233233	-	BMP4(BMP4)
GO:0055020	BP	positive regulation of cardiac muscle fiber development	0	1	1	1	0.0361557	0.233233	-	BMP4(BMP4)
GO:0060404	BP	axonemal microtubule depolymerization	0	1	1	1	0.0361557	0.233233	-	KIF19(KIF19)
GO:0060503	BP	bud dilation involved in lung branching	0	1	1	1	0.0361557	0.233233	-	BMP4(BMP4)
GO:0060720	BP	spongiotrophoblast cell proliferation	0	1	1	1	0.0361557	0.233233	-	IGF2(IGF2)
GO:0060722	BP	cell proliferation involved in embryonic placenta development	0	1	1	1	0.0361557	0.233233	-	IGF2(IGF2)
GO:0060930	BP	sinoatrial node cell fate commitment	0	1	1	1	0.0361557	0.233233	-	TBX18(TBX18)
GO:0060994	BP	regulation of transcription from RNA polymerase II promoter involved in kidney development	0	1	1	1	0.0361557	0.233233	-	BMP4(BMP4)
GO:0061090	BP	positive regulation of sequestering of zinc ion	0	1	1	1	0.0361557	0.233233	-	SLC30A2(SLC30A2)
GO:0061149	BP	BMP signaling pathway involved in ureter morphogenesis	0	1	1	1	0.0361557	0.233233	-	BMP4(BMP4)
GO:0061150	BP	renal system segmentation	0	1	1	1	0.0361557	0.233233	-	BMP4(BMP4)
GO:0061151	BP	BMP signaling pathway involved in renal system segmentation	0	1	1	1	0.0361557	0.233233	-	BMP4(BMP4)
GO:0061155	BP	pulmonary artery endothelial tube morphogenesis	0	1	1	1	0.0361557	0.233233	-	BMP4(BMP4)
GO:0061216	BP	regulation of transcription from RNA polymerase II promoter involved in mesonephros development	0	1	1	1	0.0361557	0.233233	-	BMP4(BMP4)
GO:0061358	BP	negative regulation of Wnt protein secretion	1	0	1	1	0.0361557	0.233233	OPRM1(OPRM1)	-
GO:0061366	BP	behavioral response to chemical pain	1	0	1	1	0.0361557	0.233233	NTRK1(NTRK1)	-
GO:0061368	BP	behavioral response to formalin induced pain	1	0	1	1	0.0361557	0.233233	NTRK1(NTRK1)	-
GO:0061374	BP	mammillothalamic axonal tract development	1	0	1	1	0.0361557	0.233233	FOXB1(FOXB1)	-
GO:0061381	BP	cell migration in diencephalon	1	0	1	1	0.0361557	0.233233	FOXB1(FOXB1)	-
GO:0061523	BP	cilium disassembly	0	1	1	1	0.0361557	0.233233	-	KIF19(KIF19)
GO:0070093	BP	negative regulation of glucagon secretion	1	0	1	1	0.0361557	0.233233	FAM3D(FAM3D)	-
GO:0070105	BP	positive regulation of interleukin-6-mediated signaling pathway	0	1	1	1	0.0361557	0.233233	-	GFI1(GFI1)
GO:0070208	BP	protein heterotrimerization	0	1	1	1	0.0361557	0.233233	-	COL1A2(COL1A2)
GO:0070408	BP	carbamoyl phosphate metabolic process	0	1	1	1	0.0361557	0.233233	-	CPS1(CPS1)
GO:0070409	BP	carbamoyl phosphate biosynthetic process	0	1	1	1	0.0361557	0.233233	-	CPS1(CPS1)
GO:0070462	BP	plus-end specific microtubule depolymerization	0	1	1	1	0.0361557	0.233233	-	KIF19(KIF19)
GO:0071469	BP	cellular response to alkaline pH	1	0	1	1	0.0361557	0.233233	INSRR(INSRR)	-
GO:0071678	BP	olfactory bulb axon guidance	1	0	1	1	0.0361557	0.233233	BCL11B(BCL11B)	-
GO:0071798	BP	response to prostaglandin D	0	1	1	1	0.0361557	0.233233	-	PTGFR(PTGFR)
GO:0071799	BP	cellular response to prostaglandin D stimulus	0	1	1	1	0.0361557	0.233233	-	PTGFR(PTGFR)
GO:0071893	BP	BMP signaling pathway involved in nephric duct formation	0	1	1	1	0.0361557	0.233233	-	BMP4(BMP4)
GO:0072027	BP	connecting tubule development	1	0	1	1	0.0361557	0.233233	CALB1(CALB1)	-
GO:0072096	BP	negative regulation of branch elongation involved in ureteric bud branching	0	1	1	1	0.0361557	0.233233	-	BMP4(BMP4)
GO:0072097	BP	negative regulation of branch elongation involved in ureteric bud branching by BMP signaling pathway	0	1	1	1	0.0361557	0.233233	-	BMP4(BMP4)
GO:0072099	BP	anterior/posterior pattern specification involved in ureteric bud development	0	1	1	1	0.0361557	0.233233	-	BMP4(BMP4)
GO:0072100	BP	specification of ureteric bud anterior/posterior symmetry	0	1	1	1	0.0361557	0.233233	-	BMP4(BMP4)
GO:0072101	BP	specification of ureteric bud anterior/posterior symmetry by BMP signaling pathway	0	1	1	1	0.0361557	0.233233	-	BMP4(BMP4)
GO:0072165	BP	anterior mesonephric tubule development	0	1	1	1	0.0361557	0.233233	-	OSR1(OSR1)
GO:0072166	BP	posterior mesonephric tubule development	0	1	1	1	0.0361557	0.233233	-	OSR1(OSR1)
GO:0072167	BP	specification of mesonephric tubule identity	0	1	1	1	0.0361557	0.233233	-	OSR1(OSR1)
GO:0072168	BP	specification of anterior mesonephric tubule identity	0	1	1	1	0.0361557	0.233233	-	OSR1(OSR1)
GO:0072169	BP	specification of posterior mesonephric tubule identity	0	1	1	1	0.0361557	0.233233	-	OSR1(OSR1)
GO:0072183	BP	negative regulation of nephron tubule epithelial cell differentiation	0	1	1	1	0.0361557	0.233233	-	OSR1(OSR1)
GO:0072184	BP	renal vesicle progenitor cell differentiation	0	1	1	1	0.0361557	0.233233	-	OSR1(OSR1)
GO:0072185	BP	metanephric cap development	0	1	1	1	0.0361557	0.233233	-	OSR1(OSR1)
GO:0072186	BP	metanephric cap morphogenesis	0	1	1	1	0.0361557	0.233233	-	OSR1(OSR1)
GO:0072192	BP	ureter epithelial cell differentiation	0	1	1	1	0.0361557	0.233233	-	BMP4(BMP4)
GO:0072200	BP	negative regulation of mesenchymal cell proliferation involved in ureter development	0	1	1	1	0.0361557	0.233233	-	BMP4(BMP4)
GO:0072258	BP	metanephric interstitial fibroblast differentiation	0	1	1	1	0.0361557	0.233233	-	OSR1(OSR1)
GO:0072259	BP	metanephric interstitial fibroblast development	0	1	1	1	0.0361557	0.233233	-	OSR1(OSR1)
GO:0072268	BP	pattern specification involved in metanephros development	0	1	1	1	0.0361557	0.233233	-	OSR1(OSR1)
GO:0072286	BP	metanephric connecting tubule development	1	0	1	1	0.0361557	0.233233	CALB1(CALB1)	-
GO:0072377	BP	blood coagulation, common pathway	0	1	1	1	0.0361557	0.233233	-	FGA(FGA)
GO:0090094	BP	metanephric cap mesenchymal cell proliferation involved in metanephros development	0	1	1	1	0.0361557	0.233233	-	OSR1(OSR1)
GO:0090191	BP	negative regulation of branching involved in ureteric bud morphogenesis	0	1	1	1	0.0361557	0.233233	-	BMP4(BMP4)
GO:0090242	BP	retinoic acid receptor signaling pathway involved in somitogenesis	0	1	1	1	0.0361557	0.233233	-	ALDH1A2(ALDH1A2)
GO:0090264	BP	regulation of immune complex clearance by monocytes and macrophages	0	1	1	1	0.0361557	0.233233	-	LOC101117706(LOC101117706)
GO:0090265	BP	positive regulation of immune complex clearance by monocytes and macrophages	0	1	1	1	0.0361557	0.233233	-	LOC101117706(LOC101117706)
GO:0090649	BP	response to oxygen-glucose deprivation	1	0	1	1	0.0361557	0.233233	AQP3(AQP3)	-
GO:0090650	BP	cellular response to oxygen-glucose deprivation	1	0	1	1	0.0361557	0.233233	AQP3(AQP3)	-
GO:0097018	BP	renal albumin absorption	1	0	1	1	0.0361557	0.233233	ADIPOQ(ADIPOQ)	-
GO:0097275	BP	cellular ammonia homeostasis	0	1	1	1	0.0361557	0.233233	-	TFAP2B(TFAP2B)
GO:0097276	BP	cellular creatinine homeostasis	0	1	1	1	0.0361557	0.233233	-	TFAP2B(TFAP2B)
GO:0097277	BP	cellular urea homeostasis	0	1	1	1	0.0361557	0.233233	-	TFAP2B(TFAP2B)
GO:1901964	BP	positive regulation of cell proliferation involved in outflow tract morphogenesis	0	1	1	1	0.0361557	0.233233	-	BMP4(BMP4)
GO:1902567	BP	negative regulation of eosinophil activation	0	1	1	1	0.0361557	0.233233	-	LOC101117706(LOC101117706)
GO:1902856	BP	negative regulation of non-motile cilium assembly	1	0	1	1	0.0361557	0.233233	MAK(MAK)	-
GO:1903126	BP	negative regulation of centriole-centriole cohesion	1	0	1	1	0.0361557	0.233233	NEK2(NEK2)	-
GO:1903487	BP	regulation of lactation	0	1	1	1	0.0361557	0.233233	-	PRL(PRL)
GO:1903489	BP	positive regulation of lactation	0	1	1	1	0.0361557	0.233233	-	PRL(PRL)
GO:1903860	BP	negative regulation of dendrite extension	1	0	1	1	0.0361557	0.233233	OSTN(OSTN)	-
GO:1904200	BP	iodide transmembrane transport	0	1	1	1	0.0361557	0.233233	-	SLC5A5(SLC5A5)
GO:1904323	BP	regulation of inhibitory G protein-coupled receptor phosphorylation	0	1	1	1	0.0361557	0.233233	-	APLNR(APLNR)
GO:1904325	BP	positive regulation of inhibitory G protein-coupled receptor phosphorylation	0	1	1	1	0.0361557	0.233233	-	APLNR(APLNR)
GO:1905239	BP	regulation of canonical Wnt signaling pathway involved in osteoblast differentiation	1	0	1	1	0.0361557	0.233233	TNN(TNN)	-
GO:1905240	BP	negative regulation of canonical Wnt signaling pathway involved in osteoblast differentiation	1	0	1	1	0.0361557	0.233233	TNN(TNN)	-
GO:1905413	BP	regulation of dense core granule exocytosis	1	0	1	1	0.0361557	0.233233	BAIAP3(BAIAP3)	-
GO:1905703	BP	negative regulation of inhibitory synapse assembly	1	0	1	1	0.0361557	0.233233	CBLN1(CBLN1)	-
GO:2000004	BP	regulation of metanephric S-shaped body morphogenesis	0	1	1	1	0.0361557	0.233233	-	BMP4(BMP4)
GO:2000005	BP	negative regulation of metanephric S-shaped body morphogenesis	0	1	1	1	0.0361557	0.233233	-	BMP4(BMP4)
GO:2000006	BP	regulation of metanephric comma-shaped body morphogenesis	0	1	1	1	0.0361557	0.233233	-	BMP4(BMP4)
GO:2000007	BP	negative regulation of metanephric comma-shaped body morphogenesis	0	1	1	1	0.0361557	0.233233	-	BMP4(BMP4)
GO:2000110	BP	negative regulation of macrophage apoptotic process	0	1	1	1	0.0361557	0.233233	-	CCL5(CCL5)
GO:2000412	BP	positive regulation of thymocyte migration	0	1	1	1	0.0361557	0.233233	-	LOC101117706(LOC101117706)
GO:2000418	BP	positive regulation of eosinophil migration	0	1	1	1	0.0361557	0.233233	-	CCL24(CCL24)
GO:2000464	BP	positive regulation of astrocyte chemotaxis	0	1	1	1	0.0361557	0.233233	-	LOC101117706(LOC101117706)
GO:2000477	BP	regulation of metanephric glomerular visceral epithelial cell development	1	0	1	1	0.0361557	0.233233	ADIPOQ(ADIPOQ)	-
GO:2000478	BP	positive regulation of metanephric glomerular visceral epithelial cell development	1	0	1	1	0.0361557	0.233233	ADIPOQ(ADIPOQ)	-
GO:2000502	BP	negative regulation of natural killer cell chemotaxis	0	1	1	1	0.0361557	0.233233	-	LOC101116896(LOC101116896)
GO:2000532	BP	regulation of renal albumin absorption	1	0	1	1	0.0361557	0.233233	ADIPOQ(ADIPOQ)	-
GO:2000534	BP	positive regulation of renal albumin absorption	1	0	1	1	0.0361557	0.233233	ADIPOQ(ADIPOQ)	-
GO:2000584	BP	negative regulation of platelet-derived growth factor receptor-alpha signaling pathway	1	0	1	1	0.0361557	0.233233	ADIPOQ(ADIPOQ)	-
GO:2000590	BP	negative regulation of metanephric mesenchymal cell migration	1	0	1	1	0.0361557	0.233233	ADIPOQ(ADIPOQ)	-
GO:2000674	BP	regulation of type B pancreatic cell apoptotic process	1	0	1	1	0.0361557	0.233233	WFS1(WFS1)	-
GO:2000675	BP	negative regulation of type B pancreatic cell apoptotic process	1	0	1	1	0.0361557	0.233233	WFS1(WFS1)	-
GO:2001035	BP	regulation of tongue muscle cell differentiation	1	0	1	1	0.0361557	0.233233	LOC101110922(LOC101110922)	-
GO:2001037	BP	positive regulation of tongue muscle cell differentiation	1	0	1	1	0.0361557	0.233233	LOC101110922(LOC101110922)	-
GO:2001055	BP	positive regulation of mesenchymal cell apoptotic process	0	1	1	1	0.0361557	0.233233	-	MSX1(MSX1)
GO:0003002	BP	regionalization	5	9	14	227	0.0361787	0.233233	DNAAF1(DNAAF1);FOXB1(FOXB1);ISL1(ISL1);LOC101110922(LOC101110922);SIX3(SIX3)	ALDH1A2(ALDH1A2);ALX1(ALX1);ALX4(ALX4);BMP4(BMP4);MSX1(MSX1);OSR1(OSR1);ROR2(ROR2);SIX2(SIX2);ZIC3(ZIC3)
GO:0000831	MF	inositol hexakisphosphate 6-kinase activity	0	1	1	1	0.036203	0.211091	-	IP6K3(IP6K3)
GO:0004028	MF	3-chloroallyl aldehyde dehydrogenase activity	0	1	1	1	0.036203	0.211091	-	ALDH1A2(ALDH1A2)
GO:0004055	MF	argininosuccinate synthase activity	1	0	1	1	0.036203	0.211091	ASS1(ASS1)	-
GO:0004087	MF	carbamoyl-phosphate synthase (ammonia) activity	0	1	1	1	0.036203	0.211091	-	CPS1(CPS1)
GO:0004380	MF	glycoprotein-fucosylgalactoside alpha-N-acetylgalactosaminyltransferase activity	0	1	1	1	0.036203	0.211091	-	ABO(ABO)
GO:0004381	MF	fucosylgalactoside 3-alpha-galactosyltransferase activity	0	1	1	1	0.036203	0.211091	-	ABO(ABO)
GO:0004511	MF	tyrosine 3-monooxygenase activity	1	0	1	1	0.036203	0.211091	TH(TH)	-
GO:0004979	MF	beta-endorphin receptor activity	1	0	1	1	0.036203	0.211091	OPRM1(OPRM1)	-
GO:0005307	MF	choline:sodium symporter activity	1	0	1	1	0.036203	0.211091	SLC5A7(SLC5A7)	-
GO:0016167	MF	glial cell-derived neurotrophic factor receptor activity	1	0	1	1	0.036203	0.211091	GFRAL(GFRAL)	-
GO:0016496	MF	substance P receptor activity	1	0	1	1	0.036203	0.211091	TACR1(TACR1)	-
GO:0018858	MF	benzoate-CoA ligase activity	0	1	1	1	0.036203	0.211091	-	ACSM1(ACSM1)
GO:0030338	MF	CMP-N-acetylneuraminate monooxygenase activity	0	1	1	1	0.036203	0.211091	-	LOC101106806(LOC101106806)
GO:0031700	MF	adrenomedullin receptor binding	0	1	1	1	0.036203	0.211091	-	ADM(ADM)
GO:0031726	MF	CCR1 chemokine receptor binding	0	1	1	1	0.036203	0.211091	-	CCL5(CCL5)
GO:0032394	MF	MHC class Ib receptor activity	0	1	1	1	0.036203	0.211091	-	LOC101116896(LOC101116896)
GO:0033265	MF	choline binding	1	0	1	1	0.036203	0.211091	SLC5A7(SLC5A7)	-
GO:0035715	MF	chemokine (C-C motif) ligand 2 binding	0	1	1	1	0.036203	0.211091	-	LOC101117706(LOC101117706)
GO:0035716	MF	chemokine (C-C motif) ligand 12 binding	0	1	1	1	0.036203	0.211091	-	LOC101117706(LOC101117706)
GO:0036458	MF	hepatocyte growth factor binding	0	1	1	1	0.036203	0.211091	-	SRPX2(SRPX2)
GO:0042011	MF	interleukin-16 binding	0	1	1	1	0.036203	0.211091	-	CD4(CD4)
GO:0042012	MF	interleukin-16 receptor activity	0	1	1	1	0.036203	0.211091	-	CD4(CD4)
GO:0043250	MF	sodium-dependent organic anion transmembrane transporter activity	0	1	1	1	0.036203	0.211091	-	SLC10A6(SLC10A6)
GO:0044508	MF	glucagon-like peptide 1 receptor activity	1	0	1	1	0.036203	0.211091	GLP1R(GLP1R)	-
GO:0046997	MF	oxidoreductase activity, acting on the CH-NH group of donors, flavin as acceptor	0	1	1	1	0.036203	0.211091	-	DMGDH(DMGDH)
GO:0047127	MF	thiomorpholine-carboxylate dehydrogenase activity	1	0	1	1	0.036203	0.211091	CRYM(CRYM)	-
GO:0047865	MF	dimethylglycine dehydrogenase activity	0	1	1	1	0.036203	0.211091	-	DMGDH(DMGDH)
GO:0050479	MF	glyceryl-ether monooxygenase activity	0	1	1	1	0.036203	0.211091	-	AGMO(AGMO)
GO:0060230	MF	lipoprotein lipase activator activity	0	1	1	1	0.036203	0.211091	-	APOH(APOH)
GO:0061627	MF	S-methylmethionine-homocysteine S-methyltransferase activity	0	1	1	1	0.036203	0.211091	-	BHMT2(BHMT2)
GO:0086060	MF	voltage-gated sodium channel activity involved in AV node cell action potential	1	0	1	1	0.036203	0.211091	SCN5A(SCN5A)	-
GO:0086061	MF	voltage-gated sodium channel activity involved in bundle of His cell action potential	1	0	1	1	0.036203	0.211091	SCN5A(SCN5A)	-
GO:0086063	MF	voltage-gated sodium channel activity involved in SA node cell action potential	1	0	1	1	0.036203	0.211091	SCN5A(SCN5A)	-
GO:0099567	MF	calcium ion binding involved in regulation of postsynaptic cytosolic calcium ion concentration	1	0	1	1	0.036203	0.211091	CALB1(CALB1)	-
GO:0102391	MF	decanoate-CoA ligase activity	0	1	1	1	0.036203	0.211091	-	ACSM1(ACSM1)
GO:0002027	BP	regulation of heart rate	4	1	5	51	0.0362847	0.233233	DRD2(DRD2);ISL1(ISL1);LOC101120030(LOC101120030);SCN5A(SCN5A)	ADM(ADM)
GO:0006641	BP	triglyceride metabolic process	1	4	5	51	0.0362847	0.233233	LPL(LPL)	APOB(APOB);APOH(APOH);CPS1(CPS1);PCK1(PCK1)
GO:0014033	BP	neural crest cell differentiation	1	4	5	51	0.0362847	0.233233	ISL1(ISL1)	ALDH1A2(ALDH1A2);ALX1(ALX1);BMP4(BMP4);SNAI2(SNAI2)
GO:1905954	BP	positive regulation of lipid localization	3	2	5	51	0.0362847	0.233233	ADIPOQ(ADIPOQ);AVPR1B(AVPR1B);LPL(LPL)	APOB(APOB);MSR1(MSR1)
GO:0048729	BP	tissue morphogenesis	7	15	22	404	0.0364127	0.233233	ACTA1(ACTA1);DNAAF1(DNAAF1);ISL1(ISL1);KRT25(KRT25);NGFR(NGFR);NR4A3(NR4A3);SIX3(SIX3)	ADM(ADM);ALDH1A2(ALDH1A2);ALX1(ALX1);BMP4(BMP4);CXCL10(CXCL10);EYA1(EYA1);ITGB4(ITGB4);MSX1(MSX1);OSR1(OSR1);ROR2(ROR2);SIX2(SIX2);SPINT1(SPINT1);SYNE4(SYNE4);WNT6(WNT6);ZIC3(ZIC3)
GO:0046173	BP	polyol biosynthetic process	1	3	4	35	0.0364255	0.233233	AVPR1B(AVPR1B)	CD244(CD244);IP6K3(IP6K3);PCK1(PCK1)
GO:0048701	BP	embryonic cranial skeleton morphogenesis	0	4	4	35	0.0364255	0.233233	-	ALX3(ALX3);BMP4(BMP4);SIX2(SIX2);TBX15(TBX15)
GO:0060324	BP	face development	1	3	4	35	0.0364255	0.233233	DLX5(DLX5)	ALDH1A2(ALDH1A2);COL1A1(COL1A1);MSX1(MSX1)
GO:0071277	BP	cellular response to calcium ion	4	0	4	35	0.0364255	0.233233	FOSB(FOSB);JUNB(JUNB);RASAL1(RASAL1);SCN5A(SCN5A)	-
GO:2000401	BP	regulation of lymphocyte migration	0	4	4	35	0.0364255	0.233233	-	CXCL10(CXCL10);CXCL12(CXCL12);LOC101116896(LOC101116896);LOC101117706(LOC101117706)
GO:0030855	BP	epithelial cell differentiation	11	9	20	359	0.0365914	0.233976	ADIPOQ(ADIPOQ);BCL11B(BCL11B);DLX5(DLX5);DLX6(DLX6);FOXB1(FOXB1);GRXCR2(GRXCR2);LOC101110922(LOC101110922);LOC101119795(LOC101119795);SFN(SFN);SIX3(SIX3);TMEM132E(TMEM132E)	BMP4(BMP4);BMP5(BMP5);CLDN3(CLDN3);COL18A1(COL18A1);OSR1(OSR1);ROS1(ROS1);SIX2(SIX2);SYNE4(SYNE4);WNT16(WNT16)
GO:0046930	CC	pore complex	0	3	3	20	0.0367146	0.225777	-	C6(C6);C7(C7);C9(C9)
GO:0001535	CC	radial spoke head	1	0	1	1	0.0373146	0.225777	RSPH4A(RSPH4A)	-
GO:0005585	CC	collagen type II trimer	0	1	1	1	0.0373146	0.225777	-	COL2A1(COL2A1)
GO:0005713	CC	recombination nodule	0	1	1	1	0.0373146	0.225777	-	MSH4(MSH4)
GO:0008043	CC	intracellular ferritin complex	0	1	1	1	0.0373146	0.225777	-	FTL(FTL)
GO:0031092	CC	platelet alpha granule membrane	0	1	1	1	0.0373146	0.225777	-	SELP(SELP)
GO:0031308	CC	intrinsic component of nuclear outer membrane	0	1	1	1	0.0373146	0.225777	-	SYNE4(SYNE4)
GO:0031309	CC	integral component of nuclear outer membrane	0	1	1	1	0.0373146	0.225777	-	SYNE4(SYNE4)
GO:0034359	CC	mature chylomicron	0	1	1	1	0.0373146	0.225777	-	APOB(APOB)
GO:0044218	CC	other organism cell membrane	0	1	1	1	0.0373146	0.225777	-	C9(C9)
GO:0044279	CC	other organism membrane	0	1	1	1	0.0373146	0.225777	-	C9(C9)
GO:0060342	CC	photoreceptor inner segment membrane	1	0	1	1	0.0373146	0.225777	RHO(RHO)	-
GO:0070288	CC	ferritin complex	0	1	1	1	0.0373146	0.225777	-	FTL(FTL)
GO:0070701	CC	mucus layer	0	1	1	1	0.0373146	0.225777	-	ZG16(ZG16)
GO:0071748	CC	monomeric IgA immunoglobulin complex	0	1	1	1	0.0373146	0.225777	-	JCHAIN(JCHAIN)
GO:0071750	CC	dimeric IgA immunoglobulin complex	0	1	1	1	0.0373146	0.225777	-	JCHAIN(JCHAIN)
GO:0071752	CC	secretory dimeric IgA immunoglobulin complex	0	1	1	1	0.0373146	0.225777	-	JCHAIN(JCHAIN)
GO:0071753	CC	IgM immunoglobulin complex	0	1	1	1	0.0373146	0.225777	-	JCHAIN(JCHAIN)
GO:0071754	CC	IgM immunoglobulin complex, circulating	0	1	1	1	0.0373146	0.225777	-	JCHAIN(JCHAIN)
GO:0071756	CC	pentameric IgM immunoglobulin complex	0	1	1	1	0.0373146	0.225777	-	JCHAIN(JCHAIN)
GO:0120043	CC	stereocilium shaft	1	0	1	1	0.0373146	0.225777	GRXCR2(GRXCR2)	-
GO:0044782	BP	cilium organization	13	1	14	228	0.0373327	0.23807	CCDC65(CCDC65);CFAP43(CFAP43);DNAAF1(DNAAF1);DNAH1(DNAH1);DNAH5(DNAH5);DNAJB13(DNAJB13);HOATZ(HOATZ);MAK(MAK);ROPN1(ROPN1);SPAG17(SPAG17);TEKT1(TEKT1);TEKT2(TEKT2);TEKT4(TEKT4)	KIF19(KIF19)
GO:0051047	BP	positive regulation of secretion	7	3	10	145	0.0374616	0.23807	AVPR1B(AVPR1B);BAIAP3(BAIAP3);BLK(BLK);DOC2B(DOC2B);DRD2(DRD2);GRP(GRP);KCNN4(KCNN4)	FGA(FGA);PRL(PRL);TLR4(TLR4)
GO:0051607	BP	defense response to virus	0	10	10	145	0.0374616	0.23807	-	BST-2A(BST-2A);BST-2B(BST-2B);CXCL9(CXCL9);IFI44L(IFI44L);LOC101102194(LOC101102194);LOC101111435(LOC101111435);LOC101113346(LOC101113346);MLKL(MLKL);RSAD2(RSAD2);ZBP1(ZBP1)
GO:0050900	BP	leukocyte migration	0	13	13	207	0.0376065	0.23807	-	CCL24(CCL24);CCL5(CCL5);CRTAM(CRTAM);CXCL10(CXCL10);CXCL12(CXCL12);DPP4(DPP4);ITGB7(ITGB7);JAML(JAML);LOC101111463(LOC101111463);LOC101116896(LOC101116896);LOC101117706(LOC101117706);SELP(SELP);TBX21(TBX21)
GO:0043524	BP	negative regulation of neuron apoptotic process	6	1	7	87	0.0377273	0.23807	FOXB1(FOXB1);GFRAL(GFRAL);ISL1(ISL1);NR4A3(NR4A3);NTRK1(NTRK1);TFAP2D(TFAP2D)	TFAP2B(TFAP2B)
GO:0008236	MF	serine-type peptidase activity	4	6	10	145	0.0378091	0.218773	F7(F7);KLK5(KLK5);PRSS35(PRSS35);TMPRSS5(TMPRSS5)	C1S(C1S);CORIN(CORIN);CPVL(CPVL);DPP4(DPP4);PRSS22(PRSS22);RHBDL2(RHBDL2)
GO:0002429	BP	immune response-activating cell surface receptor signaling pathway	3	5	8	106	0.0379842	0.23807	BLK(BLK);KCNN4(KCNN4);NR4A3(NR4A3)	ITK(ITK);LOC101116441(LOC101116441);LOC101116896(LOC101116896);SH2D1A(SH2D1A);THEMIS(THEMIS)
GO:0007204	BP	positive regulation of cytosolic calcium ion concentration	5	3	8	106	0.0379842	0.23807	DRD1(DRD1);GLP1R(GLP1R);NMUR2(NMUR2);TAC1(TAC1);TACR1(TACR1)	APLNR(APLNR);CXCL10(CXCL10);CXCL9(CXCL9)
GO:0055001	BP	muscle cell development	3	5	8	106	0.0379842	0.23807	ACTA1(ACTA1);ISL1(ISL1);MYOZ1(MYOZ1)	ADM(ADM);BMP4(BMP4);PI16(PI16);TBX18(TBX18);WFIKKN2(WFIKKN2)
GO:0002688	BP	regulation of leukocyte chemotaxis	0	6	6	69	0.0381123	0.23807	-	CCL5(CCL5);CXCL10(CXCL10);CXCL12(CXCL12);DPP4(DPP4);LOC101116896(LOC101116896);LOC101117706(LOC101117706)
GO:0016525	BP	negative regulation of angiogenesis	1	5	6	69	0.0381123	0.23807	NGFR(NGFR)	APOH(APOH);CXCL10(CXCL10);DCN(DCN);LOC101117706(LOC101117706);THBS2(THBS2)
GO:0030510	BP	regulation of BMP signaling pathway	1	5	6	69	0.0381123	0.23807	SKOR1(SKOR1)	BMP4(BMP4);BMPER(BMPER);MSX1(MSX1);TFAP2B(TFAP2B);VWC2L(VWC2L)
GO:0050796	BP	regulation of insulin secretion	5	1	6	69	0.0381123	0.23807	BAIAP3(BAIAP3);BLK(BLK);DOC2B(DOC2B);FAM3D(FAM3D);SSTR5(SSTR5)	TFAP2B(TFAP2B)
GO:0055065	BP	metal ion homeostasis	9	8	17	294	0.0383	0.23807	DRD1(DRD1);DRD2(DRD2);GLP1R(GLP1R);HCRTR1(HCRTR1);HCRTR2(HCRTR2);NMUR2(NMUR2);TAC1(TAC1);TACR1(TACR1);WFS1(WFS1)	APLNR(APLNR);CORIN(CORIN);CXCL10(CXCL10);CXCL9(CXCL9);FTL(FTL);GH(GH);SLC30A2(SLC30A2);TFAP2B(TFAP2B)
GO:0000096	BP	sulfur amino acid metabolic process	0	3	3	21	0.0384806	0.23807	-	BHMT(BHMT);BHMT2(BHMT2);CPS1(CPS1)
GO:0002828	BP	regulation of type 2 immune response	0	3	3	21	0.0384806	0.23807	-	LOC101117706(LOC101117706);RSAD2(RSAD2);TBX21(TBX21)
GO:0003416	BP	endochondral bone growth	2	1	3	21	0.0384806	0.23807	MMP13(MMP13);OSTN(OSTN)	BNC2(BNC2)
GO:0007212	BP	dopamine receptor signaling pathway	3	0	3	21	0.0384806	0.23807	DRD1(DRD1);DRD2(DRD2);OPRM1(OPRM1)	-
GO:0045428	BP	regulation of nitric oxide biosynthetic process	1	2	3	21	0.0384806	0.23807	ASS1(ASS1)	LOC101116896(LOC101116896);TLR4(TLR4)
GO:0050654	BP	chondroitin sulfate proteoglycan metabolic process	0	3	3	21	0.0384806	0.23807	-	CYTL1(CYTL1);DCN(DCN);EGFLAM(EGFLAM)
GO:0051154	BP	negative regulation of striated muscle cell differentiation	0	3	3	21	0.0384806	0.23807	-	CXCL10(CXCL10);MSX1(MSX1);PI16(PI16)
GO:0070232	BP	regulation of T cell apoptotic process	0	3	3	21	0.0384806	0.23807	-	BMP4(BMP4);CD27(CD27);IL7R(IL7R)
GO:1903428	BP	positive regulation of reactive oxygen species biosynthetic process	1	2	3	21	0.0384806	0.23807	ASS1(ASS1)	LOC101116896(LOC101116896);TLR4(TLR4)
GO:2000403	BP	positive regulation of lymphocyte migration	0	3	3	21	0.0384806	0.23807	-	CXCL10(CXCL10);CXCL12(CXCL12);LOC101117706(LOC101117706)
GO:0015144	MF	carbohydrate transmembrane transporter activity	2	1	3	21	0.0386174	0.22009	AQP3(AQP3);SLC5A1(SLC5A1)	TMEM144(TMEM144)
GO:0042165	MF	neurotransmitter binding	3	0	3	21	0.0386174	0.22009	ACHE(ACHE);GLRA2(GLRA2);SLC5A7(SLC5A7)	-
GO:0072001	BP	renal system development	2	10	12	187	0.0388778	0.23807	ADIPOQ(ADIPOQ);CALB1(CALB1)	ALDH1A2(ALDH1A2);BMP4(BMP4);BMPER(BMPER);EYA1(EYA1);OSR1(OSR1);SIX2(SIX2);TBX18(TBX18);TFAP2A(TFAP2A);TFAP2B(TFAP2B);WNT6(WNT6)
GO:2000027	BP	regulation of animal organ morphogenesis	2	7	9	126	0.0389169	0.23807	ISL1(ISL1);NGFR(NGFR)	BMP4(BMP4);EYA1(EYA1);MSX1(MSX1);ROR2(ROR2);SIX2(SIX2);TFAP2A(TFAP2A);WNT6(WNT6)
GO:0051716	BP	cellular response to stimulus	71	84	155	3818	0.0389429	0.23807	ACHE(ACHE);ADGRF4(ADGRF4);ADIPOQ(ADIPOQ);ADORA2A(ADORA2A);AQP3(AQP3);ARHGAP25(ARHGAP25);ASB18(ASB18);ASB5(ASB5);ASS1(ASS1);AVPR1B(AVPR1B);BAIAP3(BAIAP3);BLK(BLK);CALB1(CALB1);CBLN1(CBLN1);DEPDC1B(DEPDC1B);DLK1(DLK1);DLX5(DLX5);DRD1(DRD1);DRD2(DRD2);DTHD1(DTHD1);ECEL1(ECEL1);EFNB3(EFNB3);FOSB(FOSB);GFRAL(GFRAL);GLP1R(GLP1R);GLRA2(GLRA2);GNAL(GNAL);GRP(GRP);HCRTR1(HCRTR1);HCRTR2(HCRTR2);INSRR(INSRR…	ADM(ADM);ALDH1A2(ALDH1A2);ANGPTL1(ANGPTL1);APLNR(APLNR);ASB9(ASB9);BMP4(BMP4);BMP5(BMP5);BMPER(BMPER);CCL24(CCL24);CCL5(CCL5);CCN5(CCN5);CD27(CD27);CD3G(CD3G);CD4(CD4);CGA(CGA);COL1A1(COL1A1);COL1A2(COL1A2);COL2A1(COL2A1);COL4A5(COL4A5);COLEC12(COLEC12);CPS1(CPS1);CXCL10(CXCL10);CXCL12(CXCL12);CXCL9(CXCL9);DCN(DCN);DPP4(DPP4);EDAR(EDAR);EYA1(EYA1);FANCD2(FANCD2);FAS(FAS);FGA(FGA);GFI1(GFI1);GH(GH…
GO:0042733	BP	embryonic digit morphogenesis	0	5	5	52	0.0390015	0.23807	-	ALX4(ALX4);BMP4(BMP4);MSX1(MSX1);OSR1(OSR1);ROR2(ROR2)
GO:0072078	BP	nephron tubule morphogenesis	0	5	5	52	0.0390015	0.23807	-	BMP4(BMP4);EYA1(EYA1);OSR1(OSR1);SIX2(SIX2);WNT6(WNT6)
GO:0005886	CC	plasma membrane	56	69	125	2910	0.0396283	0.236779	ACHE(ACHE);ADORA2A(ADORA2A);ANO3(ANO3);AQP3(AQP3);ARHGAP25(ARHGAP25);AVPR1B(AVPR1B);BAIAP3(BAIAP3);BLK(BLK);CBLN1(CBLN1);CCDC70(CCDC70);CDHR1(CDHR1);CHRM5(CHRM5);CPO(CPO);DNAAF1(DNAAF1);DOC2B(DOC2B);DRD1(DRD1);DRD2(DRD2);EFNB3(EFNB3);GFRAL(GFRAL);GLP1R(GLP1R);GLRA2(GLRA2);HCRTR1(HCRTR1);HCRTR2(HCRTR2);HTR1D(HTR1D);INSRR(INSRR);KCNG1(KCNG1);KCNN4(KCNN4);KIF17(KIF17);LOC101103749(LOC101103749);LOC1…	ADAM28(ADAM28);APLNR(APLNR);AQP6(AQP6);ATP2C2(ATP2C2);BFSP1(BFSP1);C6(C6);C7(C7);C9(C9);CD2(CD2);CD244(CD244);CD27(CD27);CD3G(CD3G);CD4(CD4);CD52(CD52);CHRNA6(CHRNA6);CLDN3(CLDN3);COL6A3(COL6A3);COLQ(COLQ);CORIN(CORIN);CRTAM(CRTAM);CUBN(CUBN);CXCL10(CXCL10);CXCL9(CXCL9);CXCR6(CXCR6);DPP4(DPP4);DSC3(DSC3);EDAR(EDAR);FAS(FAS);FGA(FGA);FRK(FRK);GH(GH);GPRC5A(GPRC5A);ICOS(ICOS);IL7R(IL7R);INSC(INSC);…
GO:0002495	BP	antigen processing and presentation of peptide antigen via MHC class II	0	2	2	9	0.0396698	0.23807	-	LOC101109219(LOC101109219);LOC101110545(LOC101110545)
GO:0003159	BP	morphogenesis of an endothelium	0	2	2	9	0.0396698	0.23807	-	BMP4(BMP4);CXCL10(CXCL10)
GO:0003263	BP	cardioblast proliferation	1	1	2	9	0.0396698	0.23807	ISL1(ISL1)	EYA1(EYA1)
GO:0003264	BP	regulation of cardioblast proliferation	1	1	2	9	0.0396698	0.23807	ISL1(ISL1)	EYA1(EYA1)
GO:0003266	BP	regulation of secondary heart field cardioblast proliferation	1	1	2	9	0.0396698	0.23807	ISL1(ISL1)	EYA1(EYA1)
GO:0007501	BP	mesodermal cell fate specification	0	2	2	9	0.0396698	0.23807	-	EYA1(EYA1);SIX2(SIX2)
GO:0010839	BP	negative regulation of keratinocyte proliferation	1	1	2	9	0.0396698	0.23807	SFN(SFN)	SNAI2(SNAI2)
GO:0010960	BP	magnesium ion homeostasis	0	2	2	9	0.0396698	0.23807	-	GH(GH);TFAP2B(TFAP2B)
GO:0014072	BP	response to isoquinoline alkaloid	2	0	2	9	0.0396698	0.23807	DRD2(DRD2);PPP1R1B(PPP1R1B)	-
GO:0021978	BP	telencephalon regionalization	1	1	2	9	0.0396698	0.23807	SIX3(SIX3)	BMP4(BMP4)
GO:0034383	BP	low-density lipoprotein particle clearance	1	1	2	9	0.0396698	0.23807	ADIPOQ(ADIPOQ)	APOB(APOB)
GO:0042359	BP	vitamin D metabolic process	0	2	2	9	0.0396698	0.23807	-	GFI1(GFI1);SNAI2(SNAI2)
GO:0043278	BP	response to morphine	2	0	2	9	0.0396698	0.23807	DRD2(DRD2);PPP1R1B(PPP1R1B)	-
GO:0046007	BP	negative regulation of activated T cell proliferation	0	2	2	9	0.0396698	0.23807	-	CRTAM(CRTAM);PDCD1LG2(PDCD1LG2)
GO:0061154	BP	endothelial tube morphogenesis	0	2	2	9	0.0396698	0.23807	-	BMP4(BMP4);CXCL10(CXCL10)
GO:0072224	BP	metanephric glomerulus development	1	1	2	9	0.0396698	0.23807	ADIPOQ(ADIPOQ)	OSR1(OSR1)
GO:0072567	BP	chemokine (C-X-C motif) ligand 2 production	1	1	2	9	0.0396698	0.23807	LPL(LPL)	TLR4(TLR4)
GO:1902931	BP	negative regulation of alcohol biosynthetic process	0	2	2	9	0.0396698	0.23807	-	BMP5(BMP5);GFI1(GFI1)
GO:2000257	BP	regulation of protein activation cascade	0	2	2	9	0.0396698	0.23807	-	C6(C6);LOC101119740(LOC101119740)
GO:2000341	BP	regulation of chemokine (C-X-C motif) ligand 2 production	1	1	2	9	0.0396698	0.23807	LPL(LPL)	TLR4(TLR4)
GO:0005372	MF	water transmembrane transporter activity	2	0	2	9	0.0397691	0.224763	AQP3(AQP3);SLC5A1(SLC5A1)	-
GO:0021879	BP	forebrain neuron differentiation	4	0	4	36	0.0398516	0.238235	BCL11B(BCL11B);DLX5(DLX5);DRD2(DRD2);LHX8(LHX8)	-
GO:0070169	BP	positive regulation of biomineral tissue development	0	4	4	36	0.0398516	0.238235	-	BMP4(BMP4);OSR1(OSR1);TFAP2A(TFAP2A);WNT6(WNT6)
GO:0070228	BP	regulation of lymphocyte apoptotic process	0	4	4	36	0.0398516	0.238235	-	BMP4(BMP4);CD27(CD27);CD3G(CD3G);IL7R(IL7R)
GO:0001505	BP	regulation of neurotransmitter levels	6	5	11	167	0.0399007	0.238235	ACHE(ACHE);ASS1(ASS1);BAIAP3(BAIAP3);DOC2B(DOC2B);DRD2(DRD2);SLC5A7(SLC5A7)	CPS1(CPS1);DMGDH(DMGDH);LOC101116896(LOC101116896);SLC22A2(SLC22A2);TLR4(TLR4)
GO:0004715	MF	non-membrane spanning protein tyrosine kinase activity	2	2	4	36	0.0400304	0.224763	BLK(BLK);MELK(MELK)	FRK(FRK);ITK(ITK)
GO:0001655	BP	urogenital system development	3	10	13	209	0.0401385	0.23935	ADIPOQ(ADIPOQ);CALB1(CALB1);FOXB1(FOXB1)	ALDH1A2(ALDH1A2);BMP4(BMP4);BMPER(BMPER);EYA1(EYA1);OSR1(OSR1);SIX2(SIX2);TBX18(TBX18);TFAP2A(TFAP2A);TFAP2B(TFAP2B);WNT6(WNT6)
GO:0051272	BP	positive regulation of cellular component movement	4	14	18	318	0.0402133	0.239491	FUT1(FUT1);NR4A3(NR4A3);TACR1(TACR1);TACR3(TACR3)	BMP4(BMP4);CCL24(CCL24);CCL5(CCL5);CLDN3(CLDN3);COL18A1(COL18A1);COL1A1(COL1A1);CXCL10(CXCL10);CXCL12(CXCL12);LOC101117706(LOC101117706);NTF3(NTF3);ROR2(ROR2);SELP(SELP);SNAI2(SNAI2);TWIST2(TWIST2)
GO:0060170	CC	ciliary membrane	4	0	4	35	0.0402263	0.237385	CDHR1(CDHR1);DRD1(DRD1);DRD2(DRD2);RHO(RHO)	-
GO:1901699	BP	cellular response to nitrogen compound	6	10	16	274	0.0404383	0.24041	ACHE(ACHE);ADIPOQ(ADIPOQ);GLRA2(GLRA2);IRS4(IRS4);NGFR(NGFR);NR4A3(NR4A3)	COL1A1(COL1A1);COL1A2(COL1A2);COLEC12(COLEC12);CPS1(CPS1);GH(GH);IGF2(IGF2);LOC101102194(LOC101102194);PCK1(PCK1);SLC5A5(SLC5A5);TLR4(TLR4)
GO:0006814	BP	sodium ion transport	3	3	6	70	0.0404701	0.24041	DRD2(DRD2);SCN5A(SCN5A);SLC5A1(SLC5A1)	GH(GH);OSR1(OSR1);SLC13A4(SLC13A4)
GO:1901617	BP	organic hydroxy compound biosynthetic process	2	7	9	127	0.0406111	0.240942	AVPR1B(AVPR1B);TH(TH)	APOB(APOB);BMP5(BMP5);CD244(CD244);GFI1(GFI1);IP6K3(IP6K3);PCK1(PCK1);SNAI2(SNAI2)
GO:0070887	BP	cellular response to chemical stimulus	24	43	67	1509	0.0406716	0.240996	ACHE(ACHE);ADIPOQ(ADIPOQ);AQP3(AQP3);BAIAP3(BAIAP3);CALB1(CALB1);DLX5(DLX5);FOSB(FOSB);GLRA2(GLRA2);IRS4(IRS4);JUNB(JUNB);LOC101110922(LOC101110922);LOC443269(LOC443269);LPL(LPL);MELK(MELK);NGFR(NGFR);NR4A3(NR4A3);NTRK1(NTRK1);OSTN(OSTN);RASAL1(RASAL1);SCN5A(SCN5A);SKOR1(SKOR1);TAC1(TAC1);UCP1(UCP1);WFS1(WFS1)	ALDH1A2(ALDH1A2);BMP4(BMP4);BMPER(BMPER);CCL24(CCL24);CCL5(CCL5);CD4(CD4);COL1A1(COL1A1);COL1A2(COL1A2);COL2A1(COL2A1);COLEC12(COLEC12);CPS1(CPS1);CXCL10(CXCL10);CXCL12(CXCL12);DCN(DCN);DPP4(DPP4);FANCD2(FANCD2);FAS(FAS);GFI1(GFI1);GH(GH);HK2(HK2);IGF2(IGF2);JAML(JAML);LOC101102194(LOC101102194);LOC101111463(LOC101111463);LOC101116896(LOC101116896);LOC101117706(LOC101117706);LOC101119218(LOC10111…
GO:0005875	CC	microtubule associated complex	6	0	6	68	0.0408942	0.238383	CCDC65(CCDC65);DNAH1(DNAH1);DNAH2(DNAH2);DNAH5(DNAH5);DNAH6(DNAH6);KIF17(KIF17)	-
GO:0006935	BP	chemotaxis	7	11	18	319	0.0412594	0.24417	BCL11B(BCL11B);DLX5(DLX5);EFNB3(EFNB3);GBX1(GBX1);ISL1(ISL1);NGFR(NGFR);NR4A3(NR4A3)	CCL24(CCL24);CCL5(CCL5);CXCL10(CXCL10);CXCL12(CXCL12);CXCR6(CXCR6);DPP4(DPP4);JAML(JAML);LOC101111463(LOC101111463);LOC101116896(LOC101116896);LOC101117706(LOC101117706);NTF3(NTF3)
GO:0043009	BP	chordate embryonic development	5	20	25	479	0.0415244	0.245429	FOXB1(FOXB1);ISL1(ISL1);JUNB(JUNB);NEK2(NEK2);SLC5A7(SLC5A7)	ADM(ADM);ALDH1A2(ALDH1A2);ALX1(ALX1);ALX3(ALX3);ALX4(ALX4);APOB(APOB);BMP4(BMP4);C6(C6);COL1A1(COL1A1);COL2A1(COL2A1);DSC3(DSC3);EYA1(EYA1);IGF2(IGF2);MSX1(MSX1);OSR1(OSR1);PRL(PRL);ROR2(ROR2);SIX2(SIX2);SPINT1(SPINT1);TBX15(TBX15)
GO:0007623	BP	circadian rhythm	8	0	8	108	0.0417103	0.245432	ASS1(ASS1);CIART(CIART);DRD2(DRD2);HCRTR2(HCRTR2);MC3R(MC3R);NGFR(NGFR);NTRK1(NTRK1);SIX3(SIX3)	-
GO:0008645	BP	hexose transmembrane transport	4	1	5	53	0.0418392	0.245432	ADIPOQ(ADIPOQ);NR4A3(NR4A3);OSTN(OSTN);SLC5A1(SLC5A1)	HK2(HK2)
GO:0015749	BP	monosaccharide transmembrane transport	4	1	5	53	0.0418392	0.245432	ADIPOQ(ADIPOQ);NR4A3(NR4A3);OSTN(OSTN);SLC5A1(SLC5A1)	HK2(HK2)
GO:0034219	BP	carbohydrate transmembrane transport	4	1	5	53	0.0418392	0.245432	ADIPOQ(ADIPOQ);NR4A3(NR4A3);OSTN(OSTN);SLC5A1(SLC5A1)	HK2(HK2)
GO:1903531	BP	negative regulation of secretion by cell	3	2	5	53	0.0418392	0.245432	DRD2(DRD2);FAM3D(FAM3D);OPRM1(OPRM1)	LOC101117706(LOC101117706);RSAD2(RSAD2)
GO:1904659	BP	glucose transmembrane transport	4	1	5	53	0.0418392	0.245432	ADIPOQ(ADIPOQ);NR4A3(NR4A3);OSTN(OSTN);SLC5A1(SLC5A1)	HK2(HK2)
GO:0045165	BP	cell fate commitment	4	6	10	148	0.0421468	0.246928	BCL11B(BCL11B);GBX1(GBX1);ISL1(ISL1);LOC101110922(LOC101110922)	BMP4(BMP4);EYA1(EYA1);ROR2(ROR2);SIX2(SIX2);TBX18(TBX18);TBX21(TBX21)
GO:0003774	MF	motor activity	5	2	7	89	0.0421756	0.235067	DNAH1(DNAH1);DNAH2(DNAH2);DNAH5(DNAH5);DNAH6(DNAH6);KIF17(KIF17)	KIF19(KIF19);MYH8(MYH8)
GO:0006954	BP	inflammatory response	7	13	20	365	0.0423046	0.247542	ADIPOQ(ADIPOQ);ADORA2A(ADORA2A);ISL1(ISL1);LOC101110922(LOC101110922);LPL(LPL);PGLYRP2(PGLYRP2);TAC1(TAC1)	C6(C6);CCL24(CCL24);CCL5(CCL5);CXCR6(CXCR6);FANCD2(FANCD2);LAT(LAT);LOC101117706(LOC101117706);LOC101119740(LOC101119740);LOC101121216(LOC101121216);LOC101123672(LOC101123672);MS4A2(MS4A2);SELP(SELP);TLR4(TLR4)
GO:0002702	BP	positive regulation of production of molecular mediator of immune response	2	4	6	71	0.0429183	0.249294	KLK5(KLK5);NR4A3(NR4A3)	CD244(CD244);RSAD2(RSAD2);TBX21(TBX21);TLR4(TLR4)
GO:0008277	BP	regulation of G protein-coupled receptor signaling pathway	4	2	6	71	0.0429183	0.249294	DRD2(DRD2);GRP(GRP);KLK5(KLK5);RGS14(RGS14)	ADM(ADM);APLNR(APLNR)
GO:2000181	BP	negative regulation of blood vessel morphogenesis	1	5	6	71	0.0429183	0.249294	NGFR(NGFR)	APOH(APOH);CXCL10(CXCL10);DCN(DCN);LOC101117706(LOC101117706);THBS2(THBS2)
GO:0002369	BP	T cell cytokine production	0	3	3	22	0.0433976	0.249294	-	LOC101117706(LOC101117706);RSAD2(RSAD2);TBX21(TBX21)
GO:0002724	BP	regulation of T cell cytokine production	0	3	3	22	0.0433976	0.249294	-	LOC101117706(LOC101117706);RSAD2(RSAD2);TBX21(TBX21)
GO:0010518	BP	positive regulation of phospholipase activity	2	1	3	22	0.0433976	0.249294	AVPR1B(AVPR1B);NMUR2(NMUR2)	ITK(ITK)
GO:0040018	BP	positive regulation of multicellular organism growth	1	2	3	22	0.0433976	0.249294	DRD2(DRD2)	GH(GH);IGF2(IGF2)
GO:0060325	BP	face morphogenesis	1	2	3	22	0.0433976	0.249294	DLX5(DLX5)	COL1A1(COL1A1);MSX1(MSX1)
GO:0060795	BP	cell fate commitment involved in formation of primary germ layer	0	3	3	22	0.0433976	0.249294	-	BMP4(BMP4);EYA1(EYA1);SIX2(SIX2)
GO:0070229	BP	negative regulation of lymphocyte apoptotic process	0	3	3	22	0.0433976	0.249294	-	BMP4(BMP4);CD27(CD27);IL7R(IL7R)
GO:0071300	BP	cellular response to retinoic acid	1	2	3	22	0.0433976	0.249294	LOC101110922(LOC101110922)	ALDH1A2(ALDH1A2);OSR1(OSR1)
GO:0071398	BP	cellular response to fatty acid	2	1	3	22	0.0433976	0.249294	LPL(LPL);UCP1(UCP1)	PTGFR(PTGFR)
GO:0032879	BP	regulation of localization	26	42	68	1540	0.0434246	0.249294	ADIPOQ(ADIPOQ);AVPR1B(AVPR1B);BAIAP3(BAIAP3);BLK(BLK);CCDC65(CCDC65);CFAP43(CFAP43);DNAAF1(DNAAF1);DOC2B(DOC2B);DRD1(DRD1);DRD2(DRD2);FAM3D(FAM3D);FUT1(FUT1);GRP(GRP);KCNG1(KCNG1);KCNN4(KCNN4);LPL(LPL);NGFR(NGFR);NR4A3(NR4A3);OPRM1(OPRM1);OSTN(OSTN);SCN5A(SCN5A);SFN(SFN);SLC35D3(SLC35D3);SSTR5(SSTR5);TACR1(TACR1);TACR3(TACR3)	APLNR(APLNR);APOA2(APOA2);APOB(APOB);APOH(APOH);ATP2C2(ATP2C2);BMP4(BMP4);BMPER(BMPER);CCL24(CCL24);CCL5(CCL5);CD4(CD4);CLDN3(CLDN3);COL18A1(COL18A1);COL1A1(COL1A1);CORIN(CORIN);CXCL10(CXCL10);CXCL12(CXCL12);CXCL9(CXCL9);DCN(DCN);DPP4(DPP4);FGA(FGA);GH(GH);HK2(HK2);KCNG4(KCNG4);KCNJ13(KCNJ13);LOC101111463(LOC101111463);LOC101116441(LOC101116441);LOC101116896(LOC101116896);LOC101117706(LOC10111770…
GO:0023051	BP	regulation of signaling	37	46	83	1925	0.0434254	0.249294	ACHE(ACHE);ADIPOQ(ADIPOQ);ADORA2A(ADORA2A);ARHGAP25(ARHGAP25);AVPR1B(AVPR1B);BAIAP3(BAIAP3);BLK(BLK);CALB1(CALB1);CBLN1(CBLN1);DEPDC1B(DEPDC1B);DLK1(DLK1);DLX5(DLX5);DOC2B(DOC2B);DRD2(DRD2);EFNB3(EFNB3);FAM3D(FAM3D);GFRAL(GFRAL);GRP(GRP);HCRTR1(HCRTR1);ISL1(ISL1);KCNN4(KCNN4);KLHL31(KLHL31);KLK5(KLK5);LOC101110922(LOC101110922);LOC101120030(LOC101120030);MYOZ1(MYOZ1);NGFR(NGFR);NTRK1(NTRK1);OPRM1…	ADM(ADM);APLNR(APLNR);BMP4(BMP4);BMP5(BMP5);BMPER(BMPER);CD27(CD27);CD4(CD4);CGA(CGA);COL1A1(COL1A1);COL2A1(COL2A1);CXCL12(CXCL12);DCN(DCN);EDAR(EDAR);EYA1(EYA1);FANCD2(FANCD2);FAS(FAS);FGA(FGA);GFI1(GFI1);HCST(HCST);IGF2(IGF2);IL7R(IL7R);LOC101111463(LOC101111463);LOC101116441(LOC101116441);LOC101117706(LOC101117706);LOC101119218(LOC101119218);MSX1(MSX1);NTF3(NTF3);PRL(PRL);RHOH(RHOH);ROR1(ROR1)…
GO:0071715	BP	icosanoid transport	3	1	4	37	0.043455	0.249294	AVPR1B(AVPR1B);DRD2(DRD2);NMUR2(NMUR2)	LOC101107675(LOC101107675)
GO:1901571	BP	fatty acid derivative transport	3	1	4	37	0.043455	0.249294	AVPR1B(AVPR1B);DRD2(DRD2);NMUR2(NMUR2)	LOC101107675(LOC101107675)
GO:0016504	MF	peptidase activator activity	0	3	3	22	0.04355	0.239747	-	FBLN1(FBLN1);PCOLCE(PCOLCE);PRSS22(PRSS22)
GO:0005496	MF	steroid binding	1	3	4	37	0.0436478	0.239747	CALB1(CALB1)	ESRRB(ESRRB);GC(GC);LOC101111463(LOC101111463)
GO:0008544	BP	epidermis development	7	4	11	170	0.04444	0.254633	BCL11B(BCL11B);GRXCR2(GRXCR2);KRT25(KRT25);LOC101110922(LOC101110922);NGFR(NGFR);SFN(SFN);TMEM132E(TMEM132E)	ALX4(ALX4);BMP4(BMP4);EDAR(EDAR);WNT16(WNT16)
GO:0032760	BP	positive regulation of tumor necrosis factor production	2	3	5	54	0.0447984	0.255749	ISL1(ISL1);LPL(LPL)	CD2(CD2);LOC101117706(LOC101117706);TLR4(TLR4)
GO:0051592	BP	response to calcium ion	4	1	5	54	0.0447984	0.255749	FOSB(FOSB);JUNB(JUNB);RASAL1(RASAL1);SCN5A(SCN5A)	FGA(FGA)
GO:0072088	BP	nephron epithelium morphogenesis	0	5	5	54	0.0447984	0.255749	-	BMP4(BMP4);EYA1(EYA1);OSR1(OSR1);SIX2(SIX2);WNT6(WNT6)
GO:0007283	BP	spermatogenesis	9	6	15	256	0.0451143	0.257203	CFAP43(CFAP43);DNAH1(DNAH1);DPY19L2(DPY19L2);HOATZ(HOATZ);LOC101110922(LOC101110922);NANOS2(NANOS2);ROPN1(ROPN1);SPATA25(SPATA25);THEG(THEG)	APOB(APOB);BTBD18(BTBD18);MSH4(MSH4);NLRP14(NLRP14);ROS1(ROS1);SPATC1L(SPATC1L)
GO:0030097	BP	hemopoiesis	6	21	27	530	0.0451628	0.257203	ADIPOQ(ADIPOQ);BCL11B(BCL11B);JUNB(JUNB);LOC101110922(LOC101110922);NTRK1(NTRK1);PGLYRP2(PGLYRP2)	BATF2(BATF2);BMP4(BMP4);CD27(CD27);CD4(CD4);CRTAM(CRTAM);EOMES(EOMES);FANCD2(FANCD2);GFI1(GFI1);HEATR9(HEATR9);IL7R(IL7R);ITK(ITK);LOC101110545(LOC101110545);LOC101111463(LOC101111463);LOC101117706(LOC101117706);PCK1(PCK1);RHOH(RHOH);RSAD2(RSAD2);SCIN(SCIN);TBX21(TBX21);THEMIS(THEMIS);TNFSF8(TNFSF8)
GO:0043523	BP	regulation of neuron apoptotic process	6	2	8	110	0.0456715	0.259785	FOXB1(FOXB1);GFRAL(GFRAL);ISL1(ISL1);NR4A3(NR4A3);NTRK1(NTRK1);TFAP2D(TFAP2D)	TFAP2A(TFAP2A);TFAP2B(TFAP2B)
GO:0005516	MF	calmodulin binding	5	1	6	72	0.0457331	0.249393	KCNN4(KCNN4);NGFR(NGFR);PCP4(PCP4);RYR3(RYR3);SCN5A(SCN5A)	FAS(FAS)
GO:0030534	BP	adult behavior	7	0	7	91	0.046331	0.261262	DRD2(DRD2);EFNB3(EFNB3);GBX1(GBX1);LOC443269(LOC443269);NR4A3(NR4A3);OPRM1(OPRM1);PPP1R1B(PPP1R1B)	-
GO:0000003	BP	reproduction	17	19	36	747	0.0465601	0.261262	CFAP43(CFAP43);COL9A3(COL9A3);DNAH1(DNAH1);DPY19L2(DPY19L2);HOATZ(HOATZ);INSRR(INSRR);JUNB(JUNB);LHX8(LHX8);LOC101110922(LOC101110922);NANOS2(NANOS2);PPP1R1B(PPP1R1B);ROPN1(ROPN1);SIX3(SIX3);SPATA25(SPATA25);TEKT4(TEKT4);TH(TH);THEG(THEG)	ADM(ADM);APOB(APOB);BMP4(BMP4);BTBD18(BTBD18);CORIN(CORIN);FANCD2(FANCD2);HPGDS(HPGDS);IGF2(IGF2);LOC101111435(LOC101111435);MSH4(MSH4);MSX1(MSX1);NLRP14(NLRP14);OSR1(OSR1);ROR2(ROR2);ROS1(ROS1);SEBOX(SEBOX);SPATC1L(SPATC1L);SPESP1(SPESP1);SPINT1(SPINT1)
GO:0022414	BP	reproductive process	17	19	36	747	0.0465601	0.261262	CFAP43(CFAP43);COL9A3(COL9A3);DNAH1(DNAH1);DPY19L2(DPY19L2);HOATZ(HOATZ);INSRR(INSRR);JUNB(JUNB);LHX8(LHX8);LOC101110922(LOC101110922);NANOS2(NANOS2);PPP1R1B(PPP1R1B);ROPN1(ROPN1);SIX3(SIX3);SPATA25(SPATA25);TEKT4(TEKT4);TH(TH);THEG(THEG)	ADM(ADM);APOB(APOB);BMP4(BMP4);BTBD18(BTBD18);CORIN(CORIN);FANCD2(FANCD2);HPGDS(HPGDS);IGF2(IGF2);LOC101111435(LOC101111435);MSH4(MSH4);MSX1(MSX1);NLRP14(NLRP14);OSR1(OSR1);ROR2(ROR2);ROS1(ROS1);SEBOX(SEBOX);SPATC1L(SPATC1L);SPESP1(SPESP1);SPINT1(SPINT1)
GO:0051270	BP	regulation of cellular component movement	10	20	30	603	0.0468037	0.261262	ADIPOQ(ADIPOQ);CCDC65(CCDC65);CFAP43(CFAP43);DNAAF1(DNAAF1);DRD2(DRD2);FUT1(FUT1);NR4A3(NR4A3);SCN5A(SCN5A);TACR1(TACR1);TACR3(TACR3)	APOH(APOH);BMP4(BMP4);BMPER(BMPER);CCL24(CCL24);CCL5(CCL5);CLDN3(CLDN3);COL18A1(COL18A1);COL1A1(COL1A1);CXCL10(CXCL10);CXCL12(CXCL12);DCN(DCN);DPP4(DPP4);LOC101111463(LOC101111463);LOC101116896(LOC101116896);LOC101117706(LOC101117706);NTF3(NTF3);ROR2(ROR2);SELP(SELP);SNAI2(SNAI2);TWIST2(TWIST2)
GO:0003407	BP	neural retina development	2	2	4	38	0.0472355	0.261262	CALB1(CALB1);SIX3(SIX3)	TFAP2A(TFAP2A);TFAP2B(TFAP2B)
GO:0010827	BP	regulation of glucose transmembrane transport	3	1	4	38	0.0472355	0.261262	ADIPOQ(ADIPOQ);NR4A3(NR4A3);OSTN(OSTN)	HK2(HK2)
GO:0032757	BP	positive regulation of interleukin-8 production	1	3	4	38	0.0472355	0.261262	ADIPOQ(ADIPOQ)	CD2(CD2);CD244(CD244);TLR4(TLR4)
GO:0038034	BP	signal transduction in absence of ligand	1	3	4	38	0.0472355	0.261262	GFRAL(GFRAL)	COL2A1(COL2A1);EYA1(EYA1);SRPX(SRPX)
GO:0090303	BP	positive regulation of wound healing	0	4	4	38	0.0472355	0.261262	-	APOH(APOH);CLDN3(CLDN3);SELP(SELP);TLR4(TLR4)
GO:0097192	BP	extrinsic apoptotic signaling pathway in absence of ligand	1	3	4	38	0.0472355	0.261262	GFRAL(GFRAL)	COL2A1(COL2A1);EYA1(EYA1);SRPX(SRPX)
GO:1903426	BP	regulation of reactive oxygen species biosynthetic process	2	2	4	38	0.0472355	0.261262	ASS1(ASS1);UCP1(UCP1)	LOC101116896(LOC101116896);TLR4(TLR4)
GO:0006950	BP	response to stress	30	57	87	2037	0.0473616	0.261262	ADIPOQ(ADIPOQ);ADORA2A(ADORA2A);AQP3(AQP3);ASS1(ASS1);CKM(CKM);COCH(COCH);DRD2(DRD2);F7(F7);GFRAL(GFRAL);GPX5(GPX5);ISL1(ISL1);KLHL31(KLHL31);KLK5(KLK5);LOC101105132(LOC101105132);LOC101110922(LOC101110922);LPL(LPL);MELK(MELK);MMRN1(MMRN1);MYOZ1(MYOZ1);NR4A3(NR4A3);NTRK1(NTRK1);OPRM1(OPRM1);PGLYRP2(PGLYRP2);RGS14(RGS14);SFN(SFN);TAC1(TAC1);TH(TH);TP73(TP73);UCP1(UCP1);WFS1(WFS1)	APOH(APOH);BATF2(BATF2);BST-2A(BST-2A);BST-2B(BST-2B);C6(C6);C7(C7);C9(C9);CCL24(CCL24);CCL5(CCL5);CD27(CD27);CIITA(CIITA);CLDN3(CLDN3);COLEC12(COLEC12);CRTAM(CRTAM);CXCL12(CXCL12);CXCL9(CXCL9);CXCR6(CXCR6);DPP4(DPP4);EYA1(EYA1);F13A1(F13A1);FANCD2(FANCD2);FAS(FAS);FGA(FGA);FGG(FGG);GFI1(GFI1);GH(GH);HK2(HK2);IFI44L(IFI44L);IL7R(IL7R);ITGB4(ITGB4);JCHAIN(JCHAIN);LAT(LAT);LOC101102194(LOC101102194…
GO:0070201	BP	regulation of establishment of protein localization	11	5	16	280	0.047612	0.261262	ADIPOQ(ADIPOQ);BAIAP3(BAIAP3);BLK(BLK);DOC2B(DOC2B);DRD2(DRD2);FAM3D(FAM3D);KCNN4(KCNN4);OPRM1(OPRM1);SFN(SFN);SLC35D3(SLC35D3);SSTR5(SSTR5)	BMP4(BMP4);FGA(FGA);RSAD2(RSAD2);TFAP2B(TFAP2B);TLR4(TLR4)
GO:0019218	BP	regulation of steroid metabolic process	0	5	5	55	0.0478796	0.261262	-	APOB(APOB);BMP5(BMP5);CGA(CGA);GFI1(GFI1);SNAI2(SNAI2)
GO:0051928	BP	positive regulation of calcium ion transport	1	4	5	55	0.0478796	0.261262	DRD1(DRD1)	APLNR(APLNR);ATP2C2(ATP2C2);CXCL10(CXCL10);CXCL9(CXCL9)
GO:0061333	BP	renal tubule morphogenesis	0	5	5	55	0.0478796	0.261262	-	BMP4(BMP4);EYA1(EYA1);OSR1(OSR1);SIX2(SIX2);WNT6(WNT6)
GO:0072028	BP	nephron morphogenesis	0	5	5	55	0.0478796	0.261262	-	BMP4(BMP4);EYA1(EYA1);OSR1(OSR1);SIX2(SIX2);WNT6(WNT6)
GO:0040017	BP	positive regulation of locomotion	4	14	18	325	0.0479539	0.261262	FUT1(FUT1);NR4A3(NR4A3);TACR1(TACR1);TACR3(TACR3)	BMP4(BMP4);CCL24(CCL24);CCL5(CCL5);CLDN3(CLDN3);COL18A1(COL18A1);COL1A1(COL1A1);CXCL10(CXCL10);CXCL12(CXCL12);LOC101117706(LOC101117706);NTF3(NTF3);ROR2(ROR2);SELP(SELP);SNAI2(SNAI2);TWIST2(TWIST2)
GO:0005506	MF	iron ion binding	5	3	8	111	0.0480993	0.260423	CYP11B1(CYP11B1);CYP19(CYP19);LOC101105114(LOC101105114);LOC101110922(LOC101110922);TH(TH)	AGMO(AGMO);FTL(FTL);LOC101121820(LOC101121820)
GO:0001919	BP	regulation of receptor recycling	1	1	2	10	0.0484233	0.261262	ACHE(ACHE)	LOC101116441(LOC101116441)
GO:0002323	BP	natural killer cell activation involved in immune response	1	1	2	10	0.0484233	0.261262	PGLYRP2(PGLYRP2)	CD244(CD244)
GO:0002693	BP	positive regulation of cellular extravasation	0	2	2	10	0.0484233	0.261262	-	LOC101117706(LOC101117706);SELP(SELP)
GO:0002710	BP	negative regulation of T cell mediated immunity	0	2	2	10	0.0484233	0.261262	-	IL7R(IL7R);TBX21(TBX21)
GO:0002829	BP	negative regulation of type 2 immune response	0	2	2	10	0.0484233	0.261262	-	LOC101117706(LOC101117706);TBX21(TBX21)
GO:0003091	BP	renal water homeostasis	1	1	2	10	0.0484233	0.261262	AQP3(AQP3)	TFAP2B(TFAP2B)
GO:0003334	BP	keratinocyte development	2	0	2	10	0.0484233	0.261262	BCL11B(BCL11B);SFN(SFN)	-
GO:0006555	BP	methionine metabolic process	0	2	2	10	0.0484233	0.261262	-	BHMT(BHMT);BHMT2(BHMT2)
GO:0007202	BP	activation of phospholipase C activity	1	1	2	10	0.0484233	0.261262	AVPR1B(AVPR1B)	ITK(ITK)
GO:0007617	BP	mating behavior	2	0	2	10	0.0484233	0.261262	PPP1R1B(PPP1R1B);TH(TH)	-
GO:0008356	BP	asymmetric cell division	1	1	2	10	0.0484233	0.261262	RGS14(RGS14)	INSC(INSC)
GO:0018195	BP	peptidyl-arginine modification	2	0	2	10	0.0484233	0.261262	PADI3(PADI3);PADI6(PADI6)	-
GO:0018298	BP	protein-chromophore linkage	1	1	2	10	0.0484233	0.261262	RHO(RHO)	LOC101104205(LOC101104205)
GO:0031424	BP	keratinization	2	0	2	10	0.0484233	0.261262	LOC101110922(LOC101110922);SFN(SFN)	-
GO:0035461	BP	vitamin transmembrane transport	1	1	2	10	0.0484233	0.261262	FOLR1(FOLR1)	FOLR3(FOLR3)
GO:0042573	BP	retinoic acid metabolic process	1	1	2	10	0.0484233	0.261262	LOC101110922(LOC101110922)	ALDH1A2(ALDH1A2)
GO:0060670	BP	branching involved in labyrinthine layer morphogenesis	0	2	2	10	0.0484233	0.261262	-	ADM(ADM);SPINT1(SPINT1)
GO:0060911	BP	cardiac cell fate commitment	1	1	2	10	0.0484233	0.261262	ISL1(ISL1)	TBX18(TBX18)
GO:0070166	BP	enamel mineralization	1	1	2	10	0.0484233	0.261262	AMELX(AMELX)	WDR72(WDR72)
GO:0072111	BP	cell proliferation involved in kidney development	0	2	2	10	0.0484233	0.261262	-	BMP4(BMP4);OSR1(OSR1)
GO:0072283	BP	metanephric renal vesicle morphogenesis	0	2	2	10	0.0484233	0.261262	-	BMP4(BMP4);SIX2(SIX2)
GO:1901213	BP	regulation of transcription from RNA polymerase II promoter involved in heart development	0	2	2	10	0.0484233	0.261262	-	BMP4(BMP4);MSX1(MSX1)
GO:1904752	BP	regulation of vascular associated smooth muscle cell migration	2	0	2	10	0.0484233	0.261262	ADIPOQ(ADIPOQ);NR4A3(NR4A3)	-
GO:0051046	BP	regulation of secretion	10	7	17	303	0.0485094	0.261262	AVPR1B(AVPR1B);BAIAP3(BAIAP3);BLK(BLK);DOC2B(DOC2B);DRD2(DRD2);FAM3D(FAM3D);GRP(GRP);KCNN4(KCNN4);OPRM1(OPRM1);SSTR5(SSTR5)	CORIN(CORIN);FGA(FGA);LOC101117706(LOC101117706);PRL(PRL);RSAD2(RSAD2);TFAP2B(TFAP2B);TLR4(TLR4)
GO:0071944	CC	cell periphery	56	71	127	2984	0.0485754	0.279748	ACHE(ACHE);ADORA2A(ADORA2A);ANO3(ANO3);AQP3(AQP3);ARHGAP25(ARHGAP25);AVPR1B(AVPR1B);BAIAP3(BAIAP3);BLK(BLK);CBLN1(CBLN1);CCDC70(CCDC70);CDHR1(CDHR1);CHRM5(CHRM5);CPO(CPO);DNAAF1(DNAAF1);DOC2B(DOC2B);DRD1(DRD1);DRD2(DRD2);EFNB3(EFNB3);GFRAL(GFRAL);GLP1R(GLP1R);GLRA2(GLRA2);HCRTR1(HCRTR1);HCRTR2(HCRTR2);HTR1D(HTR1D);INSRR(INSRR);KCNG1(KCNG1);KCNN4(KCNN4);KIF17(KIF17);LOC101103749(LOC101103749);LOC1…	ADAM28(ADAM28);APLNR(APLNR);AQP6(AQP6);ATP2C2(ATP2C2);BFSP1(BFSP1);C6(C6);C7(C7);C9(C9);CD2(CD2);CD244(CD244);CD27(CD27);CD3G(CD3G);CD4(CD4);CD52(CD52);CHRNA6(CHRNA6);CLDN3(CLDN3);COL6A3(COL6A3);COLQ(COLQ);CORIN(CORIN);CRTAM(CRTAM);CUBN(CUBN);CXCL10(CXCL10);CXCL9(CXCL9);CXCR6(CXCR6);DPP4(DPP4);DSC3(DSC3);EDAR(EDAR);FAS(FAS);FGA(FGA);FRK(FRK);GH(GH);GPRC5A(GPRC5A);ICOS(ICOS);IL7R(IL7R);INSC(INSC);…
GO:0002823	BP	negative regulation of adaptive immune response based on somatic recombination of immune receptors built from immunoglobulin superfamily domains	0	3	3	23	0.0486118	0.261262	-	IL7R(IL7R);LOC101119740(LOC101119740);TBX21(TBX21)
GO:0007628	BP	adult walking behavior	3	0	3	23	0.0486118	0.261262	DRD2(DRD2);EFNB3(EFNB3);GBX1(GBX1)	-
GO:0050856	BP	regulation of T cell receptor signaling pathway	1	2	3	23	0.0486118	0.261262	KCNN4(KCNN4)	LOC101116441(LOC101116441);SH2D1A(SH2D1A)
GO:0060914	BP	heart formation	1	2	3	23	0.0486118	0.261262	ISL1(ISL1)	BMP4(BMP4);EYA1(EYA1)
GO:0098868	BP	bone growth	2	1	3	23	0.0486118	0.261262	MMP13(MMP13);OSTN(OSTN)	BNC2(BNC2)
GO:2000404	BP	regulation of T cell migration	0	3	3	23	0.0486118	0.261262	-	CXCL10(CXCL10);CXCL12(CXCL12);LOC101117706(LOC101117706)
GO:0046890	BP	regulation of lipid biosynthetic process	0	7	7	92	0.0486626	0.261262	-	APOB(APOB);BMP5(BMP5);CGA(CGA);GFI1(GFI1);PCK1(PCK1);PRL(PRL);SNAI2(SNAI2)
GO:0048519	BP	negative regulation of biological process	47	74	121	2936	0.0497043	0.266549	ADIPOQ(ADIPOQ);ADORA2A(ADORA2A);ARHGAP25(ARHGAP25);ASS1(ASS1);B4GALNT2(B4GALNT2);BCL11B(BCL11B);CARHSP1(CARHSP1);CBLN1(CBLN1);CIART(CIART);CRYM(CRYM);DLK1(DLK1);DRD1(DRD1);DRD2(DRD2);EFNB3(EFNB3);FAM3D(FAM3D);FOXB1(FOXB1);GFRAL(GFRAL);ISL1(ISL1);KLHL31(KLHL31);LIN28B(LIN28B);LMO1(LMO1);LOC101105044(LOC101105044);LOC101105644(LOC101105644);LOC101110922(LOC101110922);LOC101119530(LOC101119530);MAK(…	A4GNT(A4GNT);ADM(ADM);ALDH1A2(ALDH1A2);ALX1(ALX1);APLNR(APLNR);APOH(APOH);BMP4(BMP4);BMP5(BMP5);BMPER(BMPER);BTBD18(BTBD18);CCL5(CCL5);CD27(CD27);CIITA(CIITA);CLDN3(CLDN3);COL1A1(COL1A1);COL2A1(COL2A1);CRTAM(CRTAM);CXCL10(CXCL10);CXCL12(CXCL12);CXCL9(CXCL9);DCN(DCN);DPP4(DPP4);DPT(DPT);EYA1(EYA1);FGA(FGA);FRK(FRK);GFI1(GFI1);HK2(HK2);HPGDS(HPGDS);IGF2(IGF2);IL7R(IL7R);LOC101102194(LOC101102194);L…
GO:0060322	BP	head development	13	8	21	395	0.0498139	0.266832	BCL11B(BCL11B);CBLN1(CBLN1);CFAP43(CFAP43);DLX5(DLX5);DLX6(DLX6);DNAH5(DNAH5);DRD2(DRD2);FOXB1(FOXB1);ISL1(ISL1);LHX8(LHX8);NR4A3(NR4A3);SIX3(SIX3);TFAP2D(TFAP2D)	ALDH1A2(ALDH1A2);BMP4(BMP4);COL1A1(COL1A1);COL2A1(COL2A1);EOMES(EOMES);FANCD2(FANCD2);MSX1(MSX1);ZIC1(ZIC1)
GO:0002764	BP	immune response-regulating signaling pathway	3	10	13	216	0.0499466	0.267237	BLK(BLK);KCNN4(KCNN4);NR4A3(NR4A3)	COLEC12(COLEC12);GFI1(GFI1);ITK(ITK);LOC101116441(LOC101116441);LOC101116896(LOC101116896);MS4A2(MS4A2);RSAD2(RSAD2);SH2D1A(SH2D1A);THEMIS(THEMIS);TLR4(TLR4)
GO:0009967	BP	positive regulation of signal transduction	13	28	41	874	0.0501799	0.268179	ADIPOQ(ADIPOQ);ADORA2A(ADORA2A);AVPR1B(AVPR1B);DEPDC1B(DEPDC1B);DLX5(DLX5);GFRAL(GFRAL);GRP(GRP);HCRTR1(HCRTR1);ISL1(ISL1);KCNN4(KCNN4);KLK5(KLK5);NGFR(NGFR);NTRK1(NTRK1)	BMP4(BMP4);BMP5(BMP5);BMPER(BMPER);CD27(CD27);CD4(CD4);COL1A1(COL1A1);DCN(DCN);EDAR(EDAR);FAS(FAS);FGA(FGA);GFI1(GFI1);HCST(HCST);IGF2(IGF2);IL7R(IL7R);LOC101111463(LOC101111463);LOC101116441(LOC101116441);MSX1(MSX1);NTF3(NTF3);ROR1(ROR1);ROR2(ROR2);RSAD2(RSAD2);S100A4(S100A4);SELP(SELP);SPATC1L(SPATC1L);SRPX(SRPX);TLR4(TLR4);WNT16(WNT16);ZBP1(ZBP1)
GO:0004252	MF	serine-type endopeptidase activity	4	5	9	132	0.0502355	0.27006	F7(F7);KLK5(KLK5);PRSS35(PRSS35);TMPRSS5(TMPRSS5)	C1S(C1S);CORIN(CORIN);DPP4(DPP4);PRSS22(PRSS22);RHBDL2(RHBDL2)
GO:0002687	BP	positive regulation of leukocyte migration	0	6	6	74	0.0508116	0.270202	-	CCL24(CCL24);CCL5(CCL5);CXCL10(CXCL10);CXCL12(CXCL12);LOC101117706(LOC101117706);SELP(SELP)
GO:0051701	BP	interaction with host	2	4	6	74	0.0508116	0.270202	NECTIN4(NECTIN4);PGLYRP2(PGLYRP2)	CD4(CD4);LOC101102194(LOC101102194);TRIM21(TRIM21);ZG16(ZG16)
GO:0010033	BP	response to organic substance	26	38	64	1452	0.0510234	0.270202	ACHE(ACHE);ADIPOQ(ADIPOQ);ADORA2A(ADORA2A);AQP3(AQP3);BAIAP3(BAIAP3);CALB1(CALB1);DLX5(DLX5);DRD2(DRD2);GLRA2(GLRA2);IRS4(IRS4);LOC101103749(LOC101103749);LOC101110922(LOC101110922);LOC443269(LOC443269);LPL(LPL);MC4R(MC4R);NGFR(NGFR);NR4A3(NR4A3);NTRK1(NTRK1);OPRM1(OPRM1);OSTN(OSTN);PPP1R1B(PPP1R1B);SKOR1(SKOR1);TAC1(TAC1);TH(TH);UCP1(UCP1);WFS1(WFS1)	ALDH1A2(ALDH1A2);BMP4(BMP4);BMPER(BMPER);CCL5(CCL5);CD4(CD4);CIITA(CIITA);COL1A1(COL1A1);COL1A2(COL1A2);COL2A1(COL2A1);COLEC12(COLEC12);CPS1(CPS1);CXCL10(CXCL10);CXCL12(CXCL12);DCN(DCN);GFI1(GFI1);GH(GH);HK2(HK2);IGF2(IGF2);LOC101102194(LOC101102194);LOC101113705(LOC101113705);LOC101116896(LOC101116896);LOC101119218(LOC101119218);MSX1(MSX1);MXRA5(MXRA5);OSR1(OSR1);PCK1(PCK1);PCOLCE(PCOLCE);PTGFR(…
GO:0050777	BP	negative regulation of immune response	2	5	7	93	0.0510675	0.270202	DRD2(DRD2);PGLYRP2(PGLYRP2)	IL7R(IL7R);LOC101117706(LOC101117706);LOC101119740(LOC101119740);TBX21(TBX21);TRIM21(TRIM21)
GO:0002367	BP	cytokine production involved in immune response	1	4	5	56	0.0510834	0.270202	NR4A3(NR4A3)	LOC101117706(LOC101117706);RSAD2(RSAD2);TBX21(TBX21);TLR4(TLR4)
GO:0002718	BP	regulation of cytokine production involved in immune response	1	4	5	56	0.0510834	0.270202	NR4A3(NR4A3)	LOC101117706(LOC101117706);RSAD2(RSAD2);TBX21(TBX21);TLR4(TLR4)
GO:1903557	BP	positive regulation of tumor necrosis factor superfamily cytokine production	2	3	5	56	0.0510834	0.270202	ISL1(ISL1);LPL(LPL)	CD2(CD2);LOC101117706(LOC101117706);TLR4(TLR4)
GO:0001910	BP	regulation of leukocyte mediated cytotoxicity	0	4	4	39	0.0511926	0.270202	-	CRTAM(CRTAM);IL7R(IL7R);LOC101116896(LOC101116896);SH2D1A(SH2D1A)
GO:0002028	BP	regulation of sodium ion transport	2	2	4	39	0.0511926	0.270202	DRD2(DRD2);SCN5A(SCN5A)	GH(GH);OSR1(OSR1)
GO:0035725	BP	sodium ion transmembrane transport	2	2	4	39	0.0511926	0.270202	SCN5A(SCN5A);SLC5A1(SLC5A1)	GH(GH);OSR1(OSR1)
GO:0060359	BP	response to ammonium ion	3	1	4	39	0.0511926	0.270202	ACHE(ACHE);DRD2(DRD2);PPP1R1B(PPP1R1B)	CPS1(CPS1)
GO:0042101	CC	T cell receptor complex	0	2	2	10	0.0512739	0.291773	-	CD3G(CD3G);LOC101116441(LOC101116441)
GO:0070371	BP	ERK1 and ERK2 cascade	3	7	10	154	0.0526843	0.277763	ADIPOQ(ADIPOQ);HCRTR1(HCRTR1);NTRK1(NTRK1)	BMP4(BMP4);BMPER(BMPER);CD4(CD4);FGA(FGA);LOC101111463(LOC101111463);ROS1(ROS1);TLR4(TLR4)
GO:0044703	BP	multi-organism reproductive process	13	13	26	515	0.0532185	0.280264	CFAP43(CFAP43);DNAH1(DNAH1);DPY19L2(DPY19L2);HOATZ(HOATZ);JUNB(JUNB);LOC101110922(LOC101110922);NANOS2(NANOS2);PPP1R1B(PPP1R1B);ROPN1(ROPN1);SPATA25(SPATA25);TEKT4(TEKT4);TH(TH);THEG(THEG)	APOB(APOB);BMP4(BMP4);BTBD18(BTBD18);CORIN(CORIN);FANCD2(FANCD2);HPGDS(HPGDS);LOC101111435(LOC101111435);MSH4(MSH4);NLRP14(NLRP14);ROS1(ROS1);SEBOX(SEBOX);SPATC1L(SPATC1L);SPESP1(SPESP1)
GO:0034764	BP	positive regulation of transmembrane transport	3	4	7	94	0.0535462	0.281674	ADIPOQ(ADIPOQ);DRD1(DRD1);NR4A3(NR4A3)	APLNR(APLNR);CXCL10(CXCL10);CXCL9(CXCL9);GH(GH)
GO:0002062	BP	chondrocyte differentiation	0	6	6	75	0.0536274	0.281784	-	BMP4(BMP4);COL2A1(COL2A1);CYTL1(CYTL1);OSR1(OSR1);SIX2(SIX2);SNAI2(SNAI2)
GO:0001523	BP	retinoid metabolic process	1	2	3	24	0.0541172	0.282458	LOC101110922(LOC101110922)	ALDH1A1(ALDH1A1);ALDH1A2(ALDH1A2)
GO:0002686	BP	negative regulation of leukocyte migration	0	3	3	24	0.0541172	0.282458	-	CXCL12(CXCL12);DPP4(DPP4);LOC101116896(LOC101116896)
GO:0042092	BP	type 2 immune response	0	3	3	24	0.0541172	0.282458	-	LOC101117706(LOC101117706);RSAD2(RSAD2);TBX21(TBX21)
GO:0043368	BP	positive T cell selection	1	2	3	24	0.0541172	0.282458	BCL11B(BCL11B)	TBX21(TBX21);THEMIS(THEMIS)
GO:0051937	BP	catecholamine transport	2	1	3	24	0.0541172	0.282458	CHRM5(CHRM5);DRD2(DRD2)	SLC22A2(SLC22A2)
GO:0060351	BP	cartilage development involved in endochondral bone morphogenesis	1	2	3	24	0.0541172	0.282458	MMP13(MMP13)	COL1A1(COL1A1);COL2A1(COL2A1)
GO:0050920	BP	regulation of chemotaxis	0	8	8	114	0.054315	0.282726	-	CCL5(CCL5);CXCL10(CXCL10);CXCL12(CXCL12);DPP4(DPP4);LOC101111463(LOC101111463);LOC101116896(LOC101116896);LOC101117706(LOC101117706);NTF3(NTF3)
GO:1904018	BP	positive regulation of vasculature development	2	6	8	114	0.054315	0.282726	FUT1(FUT1);ISL1(ISL1)	ADM(ADM);APLNR(APLNR);BMPER(BMPER);C6(C6);CCL24(CCL24);HK2(HK2)
GO:0030203	BP	glycosaminoglycan metabolic process	1	4	5	57	0.0544098	0.282726	PGLYRP2(PGLYRP2)	DCN(DCN);EGFLAM(EGFLAM);ITIH1(ITIH1);ITIH2(ITIH2)
GO:2001237	BP	negative regulation of extrinsic apoptotic signaling pathway	1	4	5	57	0.0544098	0.282726	GFRAL(GFRAL)	BMP4(BMP4);COL2A1(COL2A1);EYA1(EYA1);FGA(FGA)
GO:0001658	BP	branching involved in ureteric bud morphogenesis	0	4	4	40	0.0553255	0.286166	-	BMP4(BMP4);EYA1(EYA1);SIX2(SIX2);WNT6(WNT6)
GO:0034754	BP	cellular hormone metabolic process	1	3	4	40	0.0553255	0.286166	LOC101110922(LOC101110922)	ALDH1A1(ALDH1A1);ALDH1A2(ALDH1A2);BMP5(BMP5)
GO:0050891	BP	multicellular organismal water homeostasis	3	1	4	40	0.0553255	0.286166	AQP3(AQP3);LOC101110922(LOC101110922);SFN(SFN)	TFAP2B(TFAP2B)
GO:0007276	BP	gamete generation	9	10	19	354	0.055607	0.286166	CFAP43(CFAP43);DNAH1(DNAH1);DPY19L2(DPY19L2);HOATZ(HOATZ);LOC101110922(LOC101110922);NANOS2(NANOS2);ROPN1(ROPN1);SPATA25(SPATA25);THEG(THEG)	APOB(APOB);BMP4(BMP4);BTBD18(BTBD18);FANCD2(FANCD2);HPGDS(HPGDS);MSH4(MSH4);NLRP14(NLRP14);ROS1(ROS1);SEBOX(SEBOX);SPATC1L(SPATC1L)
GO:0002685	BP	regulation of leukocyte migration	0	8	8	115	0.0566286	0.286166	-	CCL24(CCL24);CCL5(CCL5);CXCL10(CXCL10);CXCL12(CXCL12);DPP4(DPP4);LOC101116896(LOC101116896);LOC101117706(LOC101117706);SELP(SELP)
GO:1901698	BP	response to nitrogen compound	12	10	22	425	0.0575654	0.286166	ACHE(ACHE);ADIPOQ(ADIPOQ);ADORA2A(ADORA2A);DRD2(DRD2);GLRA2(GLRA2);IRS4(IRS4);LPL(LPL);MC4R(MC4R);NGFR(NGFR);NR4A3(NR4A3);PPP1R1B(PPP1R1B);WFS1(WFS1)	COL1A1(COL1A1);COL1A2(COL1A2);COLEC12(COLEC12);CPS1(CPS1);GH(GH);IGF2(IGF2);LOC101102194(LOC101102194);PCK1(PCK1);SLC5A5(SLC5A5);TLR4(TLR4)
GO:0002029	BP	desensitization of G protein-coupled receptor signaling pathway	0	2	2	11	0.0577992	0.286166	-	ADM(ADM);APLNR(APLNR)
GO:0002689	BP	negative regulation of leukocyte chemotaxis	0	2	2	11	0.0577992	0.286166	-	DPP4(DPP4);LOC101116896(LOC101116896)
GO:0003356	BP	regulation of cilium beat frequency	2	0	2	11	0.0577992	0.286166	CFAP43(CFAP43);DNAAF1(DNAAF1)	-
GO:0006833	BP	water transport	2	0	2	11	0.0577992	0.286166	AQP3(AQP3);SLC5A1(SLC5A1)	-
GO:0010738	BP	regulation of protein kinase A signaling	1	1	2	11	0.0577992	0.286166	ADIPOQ(ADIPOQ)	SPATC1L(SPATC1L)
GO:0022401	BP	negative adaptation of signaling pathway	0	2	2	11	0.0577992	0.286166	-	ADM(ADM);APLNR(APLNR)
GO:0036158	BP	outer dynein arm assembly	2	0	2	11	0.0577992	0.286166	DNAAF1(DNAAF1);DNAH5(DNAH5)	-
GO:0038093	BP	Fc receptor signaling pathway	1	1	2	11	0.0577992	0.286166	NR4A3(NR4A3)	MS4A2(MS4A2)
GO:0042487	BP	regulation of odontogenesis of dentin-containing tooth	1	1	2	11	0.0577992	0.286166	NGFR(NGFR)	BMP4(BMP4)
GO:0042730	BP	fibrinolysis	0	2	2	11	0.0577992	0.286166	-	APOH(APOH);FGA(FGA)
GO:0043374	BP	CD8-positive, alpha-beta T cell differentiation	0	2	2	11	0.0577992	0.286166	-	EOMES(EOMES);TNFSF8(TNFSF8)
GO:0061318	BP	renal filtration cell differentiation	1	1	2	11	0.0577992	0.286166	ADIPOQ(ADIPOQ)	BMP4(BMP4)
GO:0070206	BP	protein trimerization	0	2	2	11	0.0577992	0.286166	-	COL1A2(COL1A2);MLKL(MLKL)
GO:0071599	BP	otic vesicle development	0	2	2	11	0.0577992	0.286166	-	COL2A1(COL2A1);EYA1(EYA1)
GO:0072112	BP	glomerular visceral epithelial cell differentiation	1	1	2	11	0.0577992	0.286166	ADIPOQ(ADIPOQ)	BMP4(BMP4)
GO:0072176	BP	nephric duct development	0	2	2	11	0.0577992	0.286166	-	BMP4(BMP4);OSR1(OSR1)
GO:0072311	BP	glomerular epithelial cell differentiation	1	1	2	11	0.0577992	0.286166	ADIPOQ(ADIPOQ)	BMP4(BMP4)
GO:1903861	BP	positive regulation of dendrite extension	2	0	2	11	0.0577992	0.286166	CPNE5(CPNE5);RASAL1(RASAL1)	-
GO:1904738	BP	vascular associated smooth muscle cell migration	2	0	2	11	0.0577992	0.286166	ADIPOQ(ADIPOQ);NR4A3(NR4A3)	-
GO:0001776	BP	leukocyte homeostasis	1	4	5	58	0.0578588	0.286166	LMO1(LMO1)	LAT(LAT);LOC101111463(LOC101111463);LOC101117706(LOC101117706);SIT1(SIT1)
GO:0120162	BP	positive regulation of cold-induced thermogenesis	3	2	5	58	0.0578588	0.286166	ACHE(ACHE);ADIPOQ(ADIPOQ);UCP1(UCP1)	LOC101117706(LOC101117706);PLAC8(PLAC8)
GO:0016813	MF	hydrolase activity, acting on carbon-nitrogen (but not peptide) bonds, in linear amidines	2	0	2	11	0.0579395	0.283645	PADI3(PADI3);PADI6(PADI6)	-
GO:0030169	MF	low-density lipoprotein particle binding	0	2	2	11	0.0579395	0.283645	-	COLEC12(COLEC12);MSR1(MSR1)
GO:0044425	CC	membrane part	84	118	202	4962	0.0587788	0.330544	ADGRF4(ADGRF4);ADORA2A(ADORA2A);ANO3(ANO3);AQP3(AQP3);ARHGAP25(ARHGAP25);ASB5(ASB5);AVPR1B(AVPR1B);B4GALNT2(B4GALNT2);CBLN1(CBLN1);CCDC180(CCDC180);CDHR1(CDHR1);CES5A(CES5A);CHODL(CHODL);CHRM5(CHRM5);CPO(CPO);DLK1(DLK1);DNAJC22(DNAJC22);DPY19L2(DPY19L2);DRD1(DRD1);DRD2(DRD2);EFNB3(EFNB3);FAM3D(FAM3D);FREM3(FREM3);GFRAL(GFRAL);GLP1R(GLP1R);GLRA2(GLRA2);GP5(GP5);GPR101(GPR101);GPR119(GPR119);GSG1(G…	ABO(ABO);ADAM28(ADAM28);ADAM33(ADAM33);AGMO(AGMO);APLNR(APLNR);AQP6(AQP6);ATP2C2(ATP2C2);BST-2A(BST-2A);BST-2B(BST-2B);C6(C6);C7(C7);C9(C9);CD2(CD2);CD244(CD244);CD27(CD27);CD3G(CD3G);CD4(CD4);CD52(CD52);CD69(CD69);CD7(CD7);CHRNA6(CHRNA6);CLDN3(CLDN3);COLEC12(COLEC12);CORIN(CORIN);CR2(CR2);CRTAM(CRTAM);CUBN(CUBN);CXCL10(CXCL10);CXCL9(CXCL9);CXCR6(CXCR6);DMGDH(DMGDH);DPP4(DPP4);DSC3(DSC3);EDAR(EDA…
GO:1903522	BP	regulation of blood circulation	5	3	8	116	0.0590039	0.286166	DRD2(DRD2);ISL1(ISL1);LOC101120030(LOC101120030);SCN5A(SCN5A);TH(TH)	ADM(ADM);FGA(FGA);TBX18(TBX18)
GO:0016705	MF	oxidoreductase activity, acting on paired donors, with incorporation or reduction of molecular oxygen	5	3	8	116	0.0594287	0.283645	CYP11B1(CYP11B1);CYP19(CYP19);LOC101105114(LOC101105114);LOC101110922(LOC101110922);TH(TH)	AGMO(AGMO);LOC101106806(LOC101106806);LOC101121820(LOC101121820)
GO:0009266	BP	response to temperature stimulus	5	1	6	77	0.0595382	0.286166	CKM(CKM);LOC101105132(LOC101105132);NGFR(NGFR);RHO(RHO);UCP1(UCP1)	PLAC8(PLAC8)
GO:0050806	BP	positive regulation of synaptic transmission	5	1	6	77	0.0595382	0.286166	ADORA2A(ADORA2A);BAIAP3(BAIAP3);CALB1(CALB1);DRD2(DRD2);RGS14(RGS14)	LOC101117706(LOC101117706)
GO:0032963	BP	collagen metabolic process	1	3	4	41	0.059633	0.286166	MMP13(MMP13)	BMP4(BMP4);COL1A1(COL1A1);COL1A2(COL1A2)
GO:0042136	BP	neurotransmitter biosynthetic process	2	2	4	41	0.059633	0.286166	ASS1(ASS1);SLC5A7(SLC5A7)	LOC101116896(LOC101116896);TLR4(TLR4)
GO:0051279	BP	regulation of release of sequestered calcium ion into cytosol	1	3	4	41	0.059633	0.286166	DRD1(DRD1)	APLNR(APLNR);CXCL10(CXCL10);CXCL9(CXCL9)
GO:0061045	BP	negative regulation of wound healing	1	3	4	41	0.059633	0.286166	MYOZ1(MYOZ1)	APOH(APOH);CLDN3(CLDN3);FGA(FGA)
GO:0005518	MF	collagen binding	1	3	4	41	0.0598864	0.283645	ACHE(ACHE)	AEBP1(AEBP1);DCN(DCN);PCOLCE(PCOLCE)
GO:0016101	BP	diterpenoid metabolic process	1	2	3	25	0.0599073	0.286166	LOC101110922(LOC101110922)	ALDH1A1(ALDH1A1);ALDH1A2(ALDH1A2)
GO:0022617	BP	extracellular matrix disassembly	1	2	3	25	0.0599073	0.286166	MMP13(MMP13)	DPP4(DPP4);WDR72(WDR72)
GO:0043392	BP	negative regulation of DNA binding	1	2	3	25	0.0599073	0.286166	NEK2(NEK2)	MSX1(MSX1);WFIKKN2(WFIKKN2)
GO:0045494	BP	photoreceptor cell maintenance	3	0	3	25	0.0599073	0.286166	CDHR1(CDHR1);MAK(MAK);RHO(RHO)	-
GO:0046006	BP	regulation of activated T cell proliferation	0	3	3	25	0.0599073	0.286166	-	CRTAM(CRTAM);IGF2(IGF2);PDCD1LG2(PDCD1LG2)
GO:0090659	BP	walking behavior	3	0	3	25	0.0599073	0.286166	DRD2(DRD2);EFNB3(EFNB3);GBX1(GBX1)	-
GO:0097755	BP	positive regulation of blood vessel diameter	1	2	3	25	0.0599073	0.286166	DRD1(DRD1)	ADM(ADM);CPS1(CPS1)
GO:0099528	MF	G protein-coupled neurotransmitter receptor activity	3	0	3	25	0.06011	0.283645	CHRM5(CHRM5);HTR1D(HTR1D);OPRM1(OPRM1)	-
GO:0051235	BP	maintenance of location	2	9	11	179	0.0601484	0.286166	DRD1(DRD1);LPL(LPL)	APLNR(APLNR);APOB(APOB);CD4(CD4);CXCL10(CXCL10);CXCL9(CXCL9);HK2(HK2);MSR1(MSR1);SCIN(SCIN);SLC30A2(SLC30A2)
GO:0030278	BP	regulation of ossification	2	7	9	137	0.0603348	0.286166	OSTN(OSTN);TNN(TNN)	BMP4(BMP4);OMD(OMD);OSR1(OSR1);SIX2(SIX2);SNAI2(SNAI2);TFAP2A(TFAP2A);TWIST2(TWIST2)
GO:0051402	BP	neuron apoptotic process	7	2	9	137	0.0603348	0.286166	FOXB1(FOXB1);GFRAL(GFRAL);ISL1(ISL1);NGFR(NGFR);NR4A3(NR4A3);NTRK1(NTRK1);TFAP2D(TFAP2D)	TFAP2A(TFAP2A);TFAP2B(TFAP2B)
GO:0002460	BP	adaptive immune response based on somatic recombination of immune receptors built from immunoglobulin superfamily domains	0	10	10	158	0.0606046	0.286166	-	C1S(C1S);C6(C6);C7(C7);C9(C9);IL7R(IL7R);LOC101117706(LOC101117706);LOC101119740(LOC101119740);LOC101123672(LOC101123672);RSAD2(RSAD2);TBX21(TBX21)
GO:0048232	BP	male gamete generation	9	6	15	267	0.0607013	0.286166	CFAP43(CFAP43);DNAH1(DNAH1);DPY19L2(DPY19L2);HOATZ(HOATZ);LOC101110922(LOC101110922);NANOS2(NANOS2);ROPN1(ROPN1);SPATA25(SPATA25);THEG(THEG)	APOB(APOB);BTBD18(BTBD18);MSH4(MSH4);NLRP14(NLRP14);ROS1(ROS1);SPATC1L(SPATC1L)
GO:0055002	BP	striated muscle cell development	3	4	7	97	0.0614286	0.286166	ACTA1(ACTA1);ISL1(ISL1);MYOZ1(MYOZ1)	BMP4(BMP4);PI16(PI16);TBX18(TBX18);WFIKKN2(WFIKKN2)
GO:0050868	BP	negative regulation of T cell activation	1	4	5	59	0.0614304	0.286166	ADORA2A(ADORA2A)	BMP4(BMP4);CRTAM(CRTAM);PDCD1LG2(PDCD1LG2);TBX21(TBX21)
GO:0051048	BP	negative regulation of secretion	3	2	5	59	0.0614304	0.286166	DRD2(DRD2);FAM3D(FAM3D);OPRM1(OPRM1)	LOC101117706(LOC101117706);RSAD2(RSAD2)
GO:0098742	BP	cell-cell adhesion via plasma-membrane adhesion molecules	3	5	8	117	0.0614412	0.286166	ADIPOQ(ADIPOQ);CBLN1(CBLN1);CDHR1(CDHR1)	CLDN3(CLDN3);CRTAM(CRTAM);DSC3(DSC3);JAML(JAML);SELP(SELP)
GO:0022603	BP	regulation of anatomical structure morphogenesis	8	21	29	596	0.0628957	0.286166	ADIPOQ(ADIPOQ);CPNE5(CPNE5);EFNB3(EFNB3);FUT1(FUT1);ISL1(ISL1);NGFR(NGFR);OSTN(OSTN);RASAL1(RASAL1)	ADM(ADM);APLNR(APLNR);APOH(APOH);BMP4(BMP4);BMPER(BMPER);C6(C6);CCL24(CCL24);CLDN3(CLDN3);CXCL10(CXCL10);CXCL9(CXCL9);DCN(DCN);EYA1(EYA1);HK2(HK2);LOC101117706(LOC101117706);MSX1(MSX1);OSR1(OSR1);ROR2(ROR2);SIX2(SIX2);TFAP2A(TFAP2A);THBS2(THBS2);WNT6(WNT6)
GO:0010646	BP	regulation of cell communication	35	46	81	1910	0.0632303	0.286166	ADIPOQ(ADIPOQ);ADORA2A(ADORA2A);ARHGAP25(ARHGAP25);AVPR1B(AVPR1B);BAIAP3(BAIAP3);BLK(BLK);CALB1(CALB1);CBLN1(CBLN1);DEPDC1B(DEPDC1B);DLK1(DLK1);DLX5(DLX5);DOC2B(DOC2B);DRD2(DRD2);EFNB3(EFNB3);FAM3D(FAM3D);GFRAL(GFRAL);GRP(GRP);HCRTR1(HCRTR1);ISL1(ISL1);KCNN4(KCNN4);KLHL31(KLHL31);KLK5(KLK5);LOC101110922(LOC101110922);MYOZ1(MYOZ1);NGFR(NGFR);NTRK1(NTRK1);OPRM1(OPRM1);RASAL1(RASAL1);RGS14(RGS14);SH…	ADM(ADM);APLNR(APLNR);BMP4(BMP4);BMP5(BMP5);BMPER(BMPER);CD27(CD27);CD4(CD4);CGA(CGA);COL1A1(COL1A1);COL2A1(COL2A1);CXCL12(CXCL12);DCN(DCN);EDAR(EDAR);EYA1(EYA1);FANCD2(FANCD2);FAS(FAS);FGA(FGA);GFI1(GFI1);HCST(HCST);IGF2(IGF2);IL7R(IL7R);LOC101111463(LOC101111463);LOC101116441(LOC101116441);LOC101117706(LOC101117706);LOC101119218(LOC101119218);MSX1(MSX1);NTF3(NTF3);PRL(PRL);RHOH(RHOH);ROR1(ROR1)…
GO:0002066	BP	columnar/cuboidal epithelial cell development	1	3	4	42	0.0641137	0.286166	GRXCR2(GRXCR2)	BMP4(BMP4);BMP5(BMP5);ROS1(ROS1)
GO:0032526	BP	response to retinoic acid	2	2	4	42	0.0641137	0.286166	AQP3(AQP3);LOC101110922(LOC101110922)	ALDH1A2(ALDH1A2);OSR1(OSR1)
GO:0032922	BP	circadian regulation of gene expression	4	0	4	42	0.0641137	0.286166	CIART(CIART);DRD2(DRD2);MC3R(MC3R);NGFR(NGFR)	-
GO:0048844	BP	artery morphogenesis	0	4	4	42	0.0641137	0.286166	-	APOB(APOB);BMP4(BMP4);EYA1(EYA1);TFAP2B(TFAP2B)
GO:0061337	BP	cardiac conduction	3	1	4	42	0.0641137	0.286166	ISL1(ISL1);LOC101120030(LOC101120030);SCN5A(SCN5A)	TBX18(TBX18)
GO:1903036	BP	positive regulation of response to wounding	0	4	4	42	0.0641137	0.286166	-	APOH(APOH);CLDN3(CLDN3);SELP(SELP);TLR4(TLR4)
GO:1903510	BP	mucopolysaccharide metabolic process	0	4	4	42	0.0641137	0.286166	-	DCN(DCN);EGFLAM(EGFLAM);ITIH1(ITIH1);ITIH2(ITIH2)
GO:0002695	BP	negative regulation of leukocyte activation	2	5	7	98	0.0642056	0.286166	ADORA2A(ADORA2A);PGLYRP2(PGLYRP2)	BMP4(BMP4);CRTAM(CRTAM);LOC101117706(LOC101117706);PDCD1LG2(PDCD1LG2);TBX21(TBX21)
GO:0001772	CC	immunological synapse	0	3	3	25	0.0646721	0.333415	-	CRTAM(CRTAM);LAT(LAT);RHOH(RHOH)
GO:0031594	CC	neuromuscular junction	2	2	4	41	0.0655047	0.333415	ACHE(ACHE);SLC5A7(SLC5A7)	COL4A5(COL4A5);COLQ(COLQ)
GO:0001755	BP	neural crest cell migration	1	2	3	26	0.0659744	0.286166	ISL1(ISL1)	ALX1(ALX1);BMP4(BMP4)
GO:0002820	BP	negative regulation of adaptive immune response	0	3	3	26	0.0659744	0.286166	-	IL7R(IL7R);LOC101119740(LOC101119740);TBX21(TBX21)
GO:0002920	BP	regulation of humoral immune response	1	2	3	26	0.0659744	0.286166	KLK5(KLK5)	C6(C6);LOC101119740(LOC101119740)
GO:0010517	BP	regulation of phospholipase activity	2	1	3	26	0.0659744	0.286166	AVPR1B(AVPR1B);NMUR2(NMUR2)	ITK(ITK)
GO:0030225	BP	macrophage differentiation	1	2	3	26	0.0659744	0.286166	ADIPOQ(ADIPOQ)	BMP4(BMP4);CD4(CD4)
GO:0007417	BP	central nervous system development	15	10	25	503	0.0661563	0.286166	BCL11B(BCL11B);CBLN1(CBLN1);CFAP43(CFAP43);DLX5(DLX5);DNAH5(DNAH5);DRD2(DRD2);FOXB1(FOXB1);GBX1(GBX1);ISL1(ISL1);LHX8(LHX8);NGFR(NGFR);NMUR2(NMUR2);NR4A3(NR4A3);SIX3(SIX3);TFAP2D(TFAP2D)	ALDH1A2(ALDH1A2);BMP4(BMP4);CLDN3(CLDN3);COL2A1(COL2A1);EOMES(EOMES);FANCD2(FANCD2);MSX1(MSX1);TLR4(TLR4);VTN(VTN);ZIC1(ZIC1)
GO:0031349	BP	positive regulation of defense response	3	10	13	226	0.0666471	0.286166	COCH(COCH);KLK5(KLK5);LPL(LPL)	CCL24(CCL24);COLEC12(COLEC12);CRTAM(CRTAM);GFI1(GFI1);LOC101116896(LOC101116896);LOC101117706(LOC101117706);RSAD2(RSAD2);SH2D1A(SH2D1A);TLR4(TLR4);ZBP1(ZBP1)
GO:0004713	MF	protein tyrosine kinase activity	4	3	7	99	0.0674841	0.283645	BLK(BLK);INSRR(INSRR);MELK(MELK);NTRK1(NTRK1)	FRK(FRK);ITK(ITK);ROS1(ROS1)
GO:0098772	MF	molecular function regulator	14	34	48	1068	0.0675319	0.283645	ADIPOQ(ADIPOQ);ARHGAP25(ARHGAP25);CALCB(CALCB);GRP(GRP);LOC101105044(LOC101105044);LOC101123010(LOC101123010);LOC443269(LOC443269);MYOZ1(MYOZ1);NTS(NTS);PDYN(PDYN);PPP1R1B(PPP1R1B);RASAL1(RASAL1);RGS14(RGS14);RGS8(RGS8)	ADM(ADM);APOH(APOH);BMP4(BMP4);BMP5(BMP5);CCL1(CCL1);CCL24(CCL24);CCL26(CCL26);CCL5(CCL5);CD27(CD27);CGA(CGA);COL6A3(COL6A3);CSTL1(CSTL1);CXCL10(CXCL10);CXCL12(CXCL12);CXCL9(CXCL9);DENND2C(DENND2C);DPP4(DPP4);FBLN1(FBLN1);GH(GH);IGF2(IGF2);ITIH1(ITIH1);ITIH2(ITIH2);LOC101104205(LOC101104205);LOC101111435(LOC101111435);LOC101123672(LOC101123672);NTF3(NTF3);OGN(OGN);PCOLCE(PCOLCE);PPP1R3B(PPP1R3B);…
GO:0001502	BP	cartilage condensation	0	2	2	12	0.0677413	0.286166	-	COL2A1(COL2A1);ROR2(ROR2)
GO:0002076	BP	osteoblast development	2	0	2	12	0.0677413	0.286166	ACHE(ACHE);TNN(TNN)	-
GO:0003351	BP	epithelial cilium movement	2	0	2	12	0.0677413	0.286166	DNAH5(DNAH5);SPAG17(SPAG17)	-
GO:0009067	BP	aspartate family amino acid biosynthetic process	0	2	2	12	0.0677413	0.286166	-	BHMT(BHMT);BHMT2(BHMT2)
GO:0016048	BP	detection of temperature stimulus	2	0	2	12	0.0677413	0.286166	NGFR(NGFR);RHO(RHO)	-
GO:0035743	BP	CD4-positive, alpha-beta T cell cytokine production	0	2	2	12	0.0677413	0.286166	-	RSAD2(RSAD2);TBX21(TBX21)
GO:0060231	BP	mesenchymal to epithelial transition	0	2	2	12	0.0677413	0.286166	-	BMP4(BMP4);SIX2(SIX2)
GO:0060712	BP	spongiotrophoblast layer development	0	2	2	12	0.0677413	0.286166	-	ADM(ADM);IGF2(IGF2)
GO:0061081	BP	positive regulation of myeloid leukocyte cytokine production involved in immune response	1	1	2	12	0.0677413	0.286166	NR4A3(NR4A3)	TLR4(TLR4)
GO:0071360	BP	cellular response to exogenous dsRNA	0	2	2	12	0.0677413	0.286166	-	COLEC12(COLEC12);LOC101102194(LOC101102194)
GO:0072337	BP	modified amino acid transport	1	1	2	12	0.0677413	0.286166	FOLR1(FOLR1)	FOLR3(FOLR3)
GO:0098743	BP	cell aggregation	0	2	2	12	0.0677413	0.286166	-	COL2A1(COL2A1);ROR2(ROR2)
GO:1902932	BP	positive regulation of alcohol biosynthetic process	1	1	2	12	0.0677413	0.286166	AVPR1B(AVPR1B)	CD244(CD244)
GO:1904996	BP	positive regulation of leukocyte adhesion to vascular endothelial cell	0	2	2	12	0.0677413	0.286166	-	LOC101117706(LOC101117706);SELP(SELP)
GO:2000696	BP	regulation of epithelial cell differentiation involved in kidney development	1	1	2	12	0.0677413	0.286166	ADIPOQ(ADIPOQ)	OSR1(OSR1)
GO:0001871	MF	pattern binding	0	2	2	12	0.0679033	0.283645	-	PRG4(PRG4);VTN(VTN)
GO:0015101	MF	organic cation transmembrane transporter activity	1	1	2	12	0.0679033	0.283645	SLC5A7(SLC5A7)	SLC22A2(SLC22A2)
GO:0030247	MF	polysaccharide binding	0	2	2	12	0.0679033	0.283645	-	PRG4(PRG4);VTN(VTN)
GO:0070696	MF	transmembrane receptor protein serine/threonine kinase binding	0	2	2	12	0.0679033	0.283645	-	BMP4(BMP4);BMP5(BMP5)
GO:0002709	BP	regulation of T cell mediated immunity	0	4	4	43	0.0687656	0.286166	-	IL7R(IL7R);LOC101117706(LOC101117706);RSAD2(RSAD2);TBX21(TBX21)
GO:0006855	BP	drug transmembrane transport	1	3	4	43	0.0687656	0.286166	FOLR1(FOLR1)	FOLR3(FOLR3);SLC22A2(SLC22A2);SLC6A20(SLC6A20)
GO:0014068	BP	positive regulation of phosphatidylinositol 3-kinase signaling	0	4	4	43	0.0687656	0.286166	-	DCN(DCN);HCST(HCST);SELP(SELP);WNT16(WNT16)
GO:0015909	BP	long-chain fatty acid transport	3	1	4	43	0.0687656	0.286166	AVPR1B(AVPR1B);DRD2(DRD2);NMUR2(NMUR2)	LOC101107675(LOC101107675)
GO:0022600	BP	digestive system process	2	2	4	43	0.0687656	0.286166	CHRM5(CHRM5);KCNN4(KCNN4)	APOA2(APOA2);TLR4(TLR4)
GO:0046323	BP	glucose import	3	1	4	43	0.0687656	0.286166	ADIPOQ(ADIPOQ);OSTN(OSTN);SLC5A1(SLC5A1)	HK2(HK2)
GO:0055013	BP	cardiac muscle cell development	1	3	4	43	0.0687656	0.286166	ISL1(ISL1)	BMP4(BMP4);PI16(PI16);TBX18(TBX18)
GO:0050852	BP	T cell receptor signaling pathway	1	4	5	61	0.0689399	0.286166	KCNN4(KCNN4)	ITK(ITK);LOC101116441(LOC101116441);SH2D1A(SH2D1A);THEMIS(THEMIS)
GO:0060840	BP	artery development	1	4	5	61	0.0689399	0.286166	NGFR(NGFR)	APOB(APOB);BMP4(BMP4);EYA1(EYA1);TFAP2B(TFAP2B)
GO:1904064	BP	positive regulation of cation transmembrane transport	1	4	5	61	0.0689399	0.286166	DRD1(DRD1)	APLNR(APLNR);CXCL10(CXCL10);CXCL9(CXCL9);GH(GH)
GO:0048565	BP	digestive tract development	1	5	6	80	0.0691043	0.286166	DNAAF1(DNAAF1)	ALDH1A2(ALDH1A2);ALX4(ALX4);BMP4(BMP4);SIX2(SIX2);ZIC3(ZIC3)
GO:0050680	BP	negative regulation of epithelial cell proliferation	2	4	6	80	0.0691043	0.286166	NGFR(NGFR);SFN(SFN)	A4GNT(A4GNT);APOH(APOH);BMP4(BMP4);SNAI2(SNAI2)
GO:0051250	BP	negative regulation of lymphocyte activation	2	4	6	80	0.0691043	0.286166	ADORA2A(ADORA2A);PGLYRP2(PGLYRP2)	BMP4(BMP4);CRTAM(CRTAM);PDCD1LG2(PDCD1LG2);TBX21(TBX21)
GO:0040012	BP	regulation of locomotion	7	22	29	602	0.0695023	0.286166	ADIPOQ(ADIPOQ);DRD2(DRD2);FUT1(FUT1);HTR1D(HTR1D);NR4A3(NR4A3);TACR1(TACR1);TACR3(TACR3)	APOH(APOH);BMP4(BMP4);BMPER(BMPER);CCL24(CCL24);CCL5(CCL5);CLDN3(CLDN3);COL18A1(COL18A1);COL1A1(COL1A1);CXCL10(CXCL10);CXCL12(CXCL12);DCN(DCN);DPP4(DPP4);LOC101111463(LOC101111463);LOC101116896(LOC101116896);LOC101117706(LOC101117706);NTF3(NTF3);ROR2(ROR2);SELP(SELP);SNAI2(SNAI2);TRIM21(TRIM21);TWIST2(TWIST2);ZG16(ZG16)
GO:0008016	BP	regulation of heart contraction	5	2	7	100	0.0699851	0.286166	DRD2(DRD2);ISL1(ISL1);LOC101120030(LOC101120030);SCN5A(SCN5A);TH(TH)	ADM(ADM);TBX18(TBX18)
GO:0005198	MF	structural molecule activity	8	11	19	364	0.0701662	0.283645	AMELX(AMELX);KRT17(KRT17);KRT24(KRT24);KRT25(KRT25);LOC100526781(LOC100526781);LOC101109545(LOC101109545);LOC101119795(LOC101119795);MYL1(MYL1)	BFSP1(BFSP1);CLDN3(CLDN3);COL1A1(COL1A1);COL1A2(COL1A2);COL2A1(COL2A1);COL4A5(COL4A5);DCN(DCN);FGA(FGA);LAT(LAT);LOC101121371(LOC101121371);LOC101123533(LOC101123533)
GO:0051050	BP	positive regulation of transport	13	9	22	435	0.0702238	0.286166	ADIPOQ(ADIPOQ);AVPR1B(AVPR1B);BAIAP3(BAIAP3);BLK(BLK);DOC2B(DOC2B);DRD1(DRD1);DRD2(DRD2);GRP(GRP);KCNN4(KCNN4);NR4A3(NR4A3);SCN5A(SCN5A);SFN(SFN);SLC35D3(SLC35D3)	APLNR(APLNR);ATP2C2(ATP2C2);CXCL10(CXCL10);CXCL9(CXCL9);FGA(FGA);GH(GH);NTF3(NTF3);PRL(PRL);TLR4(TLR4)
GO:0015711	BP	organic anion transport	5	6	11	184	0.0702843	0.286166	AVPR1B(AVPR1B);DRD2(DRD2);FOLR1(FOLR1);KCNN4(KCNN4);NMUR2(NMUR2)	FOLR3(FOLR3);LOC101107675(LOC101107675);OSR1(OSR1);SLC10A6(SLC10A6);SLC22A2(SLC22A2);SLC6A20(SLC6A20)
GO:0001905	BP	activation of membrane attack complex	0	1	1	2	0.0710074	0.286166	-	C6(C6)
GO:0001969	BP	regulation of activation of membrane attack complex	0	1	1	2	0.0710074	0.286166	-	C6(C6)
GO:0002220	BP	innate immune response activating cell surface receptor signaling pathway	0	1	1	2	0.0710074	0.286166	-	LOC101116896(LOC101116896)
GO:0002924	BP	negative regulation of humoral immune response mediated by circulating immunoglobulin	0	1	1	2	0.0710074	0.286166	-	LOC101119740(LOC101119740)
GO:0003050	BP	regulation of systemic arterial blood pressure by atrial natriuretic peptide	0	1	1	2	0.0710074	0.286166	-	CORIN(CORIN)
GO:0003130	BP	BMP signaling pathway involved in heart induction	0	1	1	2	0.0710074	0.286166	-	BMP4(BMP4)
GO:0003133	BP	endodermal-mesodermal cell signaling	0	1	1	2	0.0710074	0.286166	-	BMP4(BMP4)
GO:0003134	BP	endodermal-mesodermal cell signaling involved in heart induction	0	1	1	2	0.0710074	0.286166	-	BMP4(BMP4)
GO:0003366	BP	cell-matrix adhesion involved in ameboidal cell migration	0	1	1	2	0.0710074	0.286166	-	ITGB7(ITGB7)
GO:0006114	BP	glycerol biosynthetic process	0	1	1	2	0.0710074	0.286166	-	PCK1(PCK1)
GO:0007597	BP	blood coagulation, intrinsic pathway	0	1	1	2	0.0710074	0.286166	-	APOH(APOH)
GO:0007621	BP	negative regulation of female receptivity	1	0	1	2	0.0710074	0.286166	PPP1R1B(PPP1R1B)	-
GO:0008292	BP	acetylcholine biosynthetic process	1	0	1	2	0.0710074	0.286166	SLC5A7(SLC5A7)	-
GO:0010446	BP	response to alkaline pH	1	0	1	2	0.0710074	0.286166	INSRR(INSRR)	-
GO:0010481	BP	epidermal cell division	1	0	1	2	0.0710074	0.286166	SFN(SFN)	-
GO:0010482	BP	regulation of epidermal cell division	1	0	1	2	0.0710074	0.286166	SFN(SFN)	-
GO:0010716	BP	negative regulation of extracellular matrix disassembly	0	1	1	2	0.0710074	0.286166	-	DPP4(DPP4)
GO:0010956	BP	negative regulation of calcidiol 1-monooxygenase activity	0	1	1	2	0.0710074	0.286166	-	GFI1(GFI1)
GO:0014016	BP	neuroblast differentiation	1	0	1	2	0.0710074	0.286166	SIX3(SIX3)	-
GO:0015840	BP	urea transport	1	0	1	2	0.0710074	0.286166	AQP3(AQP3)	-
GO:0019060	BP	intracellular transport of viral protein in host cell	0	1	1	2	0.0710074	0.286166	-	LOC101102194(LOC101102194)
GO:0019401	BP	alditol biosynthetic process	0	1	1	2	0.0710074	0.286166	-	PCK1(PCK1)
GO:0019695	BP	choline metabolic process	0	1	1	2	0.0710074	0.286166	-	DMGDH(DMGDH)
GO:0021767	BP	mammillary body development	1	0	1	2	0.0710074	0.286166	FOXB1(FOXB1)	-
GO:0030322	BP	stabilization of membrane potential	1	0	1	2	0.0710074	0.286166	KCNN4(KCNN4)	-
GO:0030581	BP	symbiont intracellular protein transport in host	0	1	1	2	0.0710074	0.286166	-	LOC101102194(LOC101102194)
GO:0030997	BP	regulation of centriole-centriole cohesion	1	0	1	2	0.0710074	0.286166	NEK2(NEK2)	-
GO:0031017	BP	exocrine pancreas development	0	1	1	2	0.0710074	0.286166	-	IGF2(IGF2)
GO:0031944	BP	negative regulation of glucocorticoid metabolic process	0	1	1	2	0.0710074	0.286166	-	BMP5(BMP5)
GO:0031947	BP	negative regulation of glucocorticoid biosynthetic process	0	1	1	2	0.0710074	0.286166	-	BMP5(BMP5)
GO:0032345	BP	negative regulation of aldosterone metabolic process	0	1	1	2	0.0710074	0.286166	-	BMP5(BMP5)
GO:0032348	BP	negative regulation of aldosterone biosynthetic process	0	1	1	2	0.0710074	0.286166	-	BMP5(BMP5)
GO:0032707	BP	negative regulation of interleukin-23 production	0	1	1	2	0.0710074	0.286166	-	TLR4(TLR4)
GO:0032824	BP	negative regulation of natural killer cell differentiation	1	0	1	2	0.0710074	0.286166	PGLYRP2(PGLYRP2)	-
GO:0032827	BP	negative regulation of natural killer cell differentiation involved in immune response	1	0	1	2	0.0710074	0.286166	PGLYRP2(PGLYRP2)	-
GO:0032929	BP	negative regulation of superoxide anion generation	0	1	1	2	0.0710074	0.286166	-	PON3(PON3)
GO:0035377	BP	transepithelial water transport	1	0	1	2	0.0710074	0.286166	SLC5A1(SLC5A1)	-
GO:0035502	BP	metanephric part of ureteric bud development	1	0	1	2	0.0710074	0.286166	CALB1(CALB1)	-
GO:0035545	BP	determination of left/right asymmetry in nervous system	0	1	1	2	0.0710074	0.286166	-	ZIC3(ZIC3)
GO:0035747	BP	natural killer cell chemotaxis	0	1	1	2	0.0710074	0.286166	-	LOC101116896(LOC101116896)
GO:0035795	BP	negative regulation of mitochondrial membrane permeability	0	1	1	2	0.0710074	0.286166	-	HK2(HK2)
GO:0035815	BP	positive regulation of renal sodium excretion	1	0	1	2	0.0710074	0.286166	DRD2(DRD2)	-
GO:0035844	BP	cloaca development	0	1	1	2	0.0710074	0.286166	-	BMP4(BMP4)
GO:0035880	BP	embryonic nail plate morphogenesis	0	1	1	2	0.0710074	0.286166	-	MSX1(MSX1)
GO:0035989	BP	tendon development	0	1	1	2	0.0710074	0.286166	-	BMP4(BMP4)
GO:0035993	BP	deltoid tuberosity development	0	1	1	2	0.0710074	0.286166	-	BMP4(BMP4)
GO:0036023	BP	embryonic skeletal limb joint morphogenesis	0	1	1	2	0.0710074	0.286166	-	OSR1(OSR1)
GO:0036301	BP	macrophage colony-stimulating factor production	1	0	1	2	0.0710074	0.286166	ISL1(ISL1)	-
GO:0036337	BP	Fas signaling pathway	0	1	1	2	0.0710074	0.286166	-	FAS(FAS)
GO:0036343	BP	psychomotor behavior	0	1	1	2	0.0710074	0.286166	-	DPP4(DPP4)
GO:0043052	BP	thermotaxis	1	0	1	2	0.0710074	0.286166	RHO(RHO)	-
GO:0043382	BP	positive regulation of memory T cell differentiation	0	1	1	2	0.0710074	0.286166	-	PCK1(PCK1)
GO:0045917	BP	positive regulation of complement activation	0	1	1	2	0.0710074	0.286166	-	C6(C6)
GO:0046013	BP	regulation of T cell homeostatic proliferation	1	0	1	2	0.0710074	0.286166	LMO1(LMO1)	-
GO:0048633	BP	positive regulation of skeletal muscle tissue growth	0	1	1	2	0.0710074	0.286166	-	IGF2(IGF2)
GO:0051365	BP	cellular response to potassium ion starvation	0	1	1	2	0.0710074	0.286166	-	PCK1(PCK1)
GO:0051586	BP	positive regulation of dopamine uptake involved in synaptic transmission	1	0	1	2	0.0710074	0.286166	DRD2(DRD2)	-
GO:0051708	BP	intracellular protein transport in other organism involved in symbiotic interaction	0	1	1	2	0.0710074	0.286166	-	LOC101102194(LOC101102194)
GO:0051944	BP	positive regulation of catecholamine uptake involved in synaptic transmission	1	0	1	2	0.0710074	0.286166	DRD2(DRD2)	-
GO:0051967	BP	negative regulation of synaptic transmission, glutamatergic	1	0	1	2	0.0710074	0.286166	DRD2(DRD2)	-
GO:0055095	BP	lipoprotein particle mediated signaling	1	0	1	2	0.0710074	0.286166	LPL(LPL)	-
GO:0055096	BP	low-density lipoprotein particle mediated signaling	1	0	1	2	0.0710074	0.286166	LPL(LPL)	-
GO:0060197	BP	cloacal septation	0	1	1	2	0.0710074	0.286166	-	BMP4(BMP4)
GO:0060244	BP	negative regulation of cell proliferation involved in contact inhibition	0	1	1	2	0.0710074	0.286166	-	SRPX(SRPX)
GO:0060372	BP	regulation of atrial cardiac muscle cell membrane repolarization	1	0	1	2	0.0710074	0.286166	SCN5A(SCN5A)	-
GO:0060378	BP	regulation of brood size	1	0	1	2	0.0710074	0.286166	TEKT4(TEKT4)	-
GO:0060913	BP	cardiac cell fate determination	1	0	1	2	0.0710074	0.286166	ISL1(ISL1)	-
GO:0061052	BP	negative regulation of cell growth involved in cardiac muscle cell development	0	1	1	2	0.0710074	0.286166	-	PI16(PI16)
GO:0061355	BP	Wnt protein secretion	1	0	1	2	0.0710074	0.286166	OPRM1(OPRM1)	-
GO:0061356	BP	regulation of Wnt protein secretion	1	0	1	2	0.0710074	0.286166	OPRM1(OPRM1)	-
GO:0061373	BP	mammillary axonal complex development	1	0	1	2	0.0710074	0.286166	FOXB1(FOXB1)	-
GO:0061402	BP	positive regulation of transcription from RNA polymerase II promoter in response to acidic pH	0	1	1	2	0.0710074	0.286166	-	PCK1(PCK1)
GO:0070103	BP	regulation of interleukin-6-mediated signaling pathway	0	1	1	2	0.0710074	0.286166	-	GFI1(GFI1)
GO:0070563	BP	negative regulation of vitamin D receptor signaling pathway	0	1	1	2	0.0710074	0.286166	-	SNAI2(SNAI2)
GO:0070994	BP	detection of oxidative stress	1	0	1	2	0.0710074	0.286166	ADIPOQ(ADIPOQ)	-
GO:0071611	BP	granulocyte colony-stimulating factor production	1	0	1	2	0.0710074	0.286166	ISL1(ISL1)	-
GO:0071613	BP	granzyme B production	0	1	1	2	0.0710074	0.286166	-	CD244(CD244)
GO:0071623	BP	negative regulation of granulocyte chemotaxis	0	1	1	2	0.0710074	0.286166	-	DPP4(DPP4)
GO:0071655	BP	regulation of granulocyte colony-stimulating factor production	1	0	1	2	0.0710074	0.286166	ISL1(ISL1)	-
GO:0071657	BP	positive regulation of granulocyte colony-stimulating factor production	1	0	1	2	0.0710074	0.286166	ISL1(ISL1)	-
GO:0071661	BP	regulation of granzyme B production	0	1	1	2	0.0710074	0.286166	-	CD244(CD244)
GO:0071663	BP	positive regulation of granzyme B production	0	1	1	2	0.0710074	0.286166	-	CD244(CD244)
GO:0072025	BP	distal convoluted tubule development	1	0	1	2	0.0710074	0.286166	CALB1(CALB1)	-
GO:0072071	BP	kidney interstitial fibroblast differentiation	0	1	1	2	0.0710074	0.286166	-	OSR1(OSR1)
GO:0072125	BP	negative regulation of glomerular mesangial cell proliferation	0	1	1	2	0.0710074	0.286166	-	BMP4(BMP4)
GO:0072141	BP	renal interstitial fibroblast development	0	1	1	2	0.0710074	0.286166	-	OSR1(OSR1)
GO:0072143	BP	mesangial cell development	0	1	1	2	0.0710074	0.286166	-	OSR1(OSR1)
GO:0072162	BP	metanephric mesenchymal cell differentiation	0	1	1	2	0.0710074	0.286166	-	OSR1(OSR1)
GO:0072194	BP	kidney smooth muscle tissue development	0	1	1	2	0.0710074	0.286166	-	OSR1(OSR1)
GO:0072198	BP	mesenchymal cell proliferation involved in ureter development	0	1	1	2	0.0710074	0.286166	-	BMP4(BMP4)
GO:0072199	BP	regulation of mesenchymal cell proliferation involved in ureter development	0	1	1	2	0.0710074	0.286166	-	BMP4(BMP4)
GO:0072208	BP	metanephric smooth muscle tissue development	0	1	1	2	0.0710074	0.286166	-	OSR1(OSR1)
GO:0072221	BP	metanephric distal convoluted tubule development	1	0	1	2	0.0710074	0.286166	CALB1(CALB1)	-
GO:0072244	BP	metanephric glomerular epithelium development	1	0	1	2	0.0710074	0.286166	ADIPOQ(ADIPOQ)	-
GO:0072248	BP	metanephric glomerular visceral epithelial cell differentiation	1	0	1	2	0.0710074	0.286166	ADIPOQ(ADIPOQ)	-
GO:0072249	BP	metanephric glomerular visceral epithelial cell development	1	0	1	2	0.0710074	0.286166	ADIPOQ(ADIPOQ)	-
GO:0072278	BP	metanephric comma-shaped body morphogenesis	0	1	1	2	0.0710074	0.286166	-	BMP4(BMP4)
GO:0072298	BP	regulation of metanephric glomerulus development	1	0	1	2	0.0710074	0.286166	ADIPOQ(ADIPOQ)	-
GO:0072300	BP	positive regulation of metanephric glomerulus development	1	0	1	2	0.0710074	0.286166	ADIPOQ(ADIPOQ)	-
GO:0072312	BP	metanephric glomerular epithelial cell differentiation	1	0	1	2	0.0710074	0.286166	ADIPOQ(ADIPOQ)	-
GO:0072313	BP	metanephric glomerular epithelial cell development	1	0	1	2	0.0710074	0.286166	ADIPOQ(ADIPOQ)	-
GO:0090024	BP	negative regulation of neutrophil chemotaxis	0	1	1	2	0.0710074	0.286166	-	DPP4(DPP4)
GO:0090032	BP	negative regulation of steroid hormone biosynthetic process	0	1	1	2	0.0710074	0.286166	-	BMP5(BMP5)
GO:0090194	BP	negative regulation of glomerulus development	0	1	1	2	0.0710074	0.286166	-	BMP4(BMP4)
GO:0090214	BP	spongiotrophoblast layer developmental growth	0	1	1	2	0.0710074	0.286166	-	IGF2(IGF2)
GO:0090427	BP	activation of meiosis	0	1	1	2	0.0710074	0.286166	-	MSX1(MSX1)
GO:0097017	BP	renal protein absorption	1	0	1	2	0.0710074	0.286166	ADIPOQ(ADIPOQ)	-
GO:0097050	BP	type B pancreatic cell apoptotic process	1	0	1	2	0.0710074	0.286166	WFS1(WFS1)	-
GO:0097272	BP	ammonia homeostasis	0	1	1	2	0.0710074	0.286166	-	TFAP2B(TFAP2B)
GO:0097273	BP	creatinine homeostasis	0	1	1	2	0.0710074	0.286166	-	TFAP2B(TFAP2B)
GO:0097376	BP	interneuron axon guidance	1	0	1	2	0.0710074	0.286166	DLX5(DLX5)	-
GO:0097402	BP	neuroblast migration	1	0	1	2	0.0710074	0.286166	SIX3(SIX3)	-
GO:0097528	BP	execution phase of necroptosis	0	1	1	2	0.0710074	0.286166	-	MLKL(MLKL)
GO:0097534	BP	lymphoid lineage cell migration	1	0	1	2	0.0710074	0.286166	BCL11B(BCL11B)	-
GO:0097535	BP	lymphoid lineage cell migration into thymus	1	0	1	2	0.0710074	0.286166	BCL11B(BCL11B)	-
GO:0097638	BP	L-arginine import across plasma membrane	0	1	1	2	0.0710074	0.286166	-	SLC22A2(SLC22A2)
GO:0097647	BP	amylin receptor signaling pathway	0	1	1	2	0.0710074	0.286166	-	ADM(ADM)
GO:0098907	BP	regulation of SA node cell action potential	0	1	1	2	0.0710074	0.286166	-	TBX18(TBX18)
GO:0098912	BP	membrane depolarization during atrial cardiac muscle cell action potential	1	0	1	2	0.0710074	0.286166	SCN5A(SCN5A)	-
GO:0098971	BP	anterograde dendritic transport of neurotransmitter receptor complex	1	0	1	2	0.0710074	0.286166	KIF17(KIF17)	-
GO:0099557	BP	trans-synaptic signaling by trans-synaptic complex, modulating synaptic transmission	1	0	1	2	0.0710074	0.286166	EFNB3(EFNB3)	-
GO:0110112	BP	regulation of lipid transporter activity	1	0	1	2	0.0710074	0.286166	ADIPOQ(ADIPOQ)	-
GO:0110113	BP	positive regulation of lipid transporter activity	1	0	1	2	0.0710074	0.286166	ADIPOQ(ADIPOQ)	-
GO:1900620	BP	acetate ester biosynthetic process	1	0	1	2	0.0710074	0.286166	SLC5A7(SLC5A7)	-
GO:1900623	BP	regulation of monocyte aggregation	1	0	1	2	0.0710074	0.286166	NR4A3(NR4A3)	-
GO:1900625	BP	positive regulation of monocyte aggregation	1	0	1	2	0.0710074	0.286166	NR4A3(NR4A3)	-
GO:1900736	BP	regulation of phospholipase C-activating G protein-coupled receptor signaling pathway	1	0	1	2	0.0710074	0.286166	GRP(GRP)	-
GO:1900738	BP	positive regulation of phospholipase C-activating G protein-coupled receptor signaling pathway	1	0	1	2	0.0710074	0.286166	GRP(GRP)	-
GO:1901256	BP	regulation of macrophage colony-stimulating factor production	1	0	1	2	0.0710074	0.286166	ISL1(ISL1)	-
GO:1901258	BP	positive regulation of macrophage colony-stimulating factor production	1	0	1	2	0.0710074	0.286166	ISL1(ISL1)	-
GO:1901624	BP	negative regulation of lymphocyte chemotaxis	0	1	1	2	0.0710074	0.286166	-	LOC101116896(LOC101116896)
GO:1901740	BP	negative regulation of myoblast fusion	0	1	1	2	0.0710074	0.286166	-	CXCL10(CXCL10)
GO:1901963	BP	regulation of cell proliferation involved in outflow tract morphogenesis	0	1	1	2	0.0710074	0.286166	-	BMP4(BMP4)
GO:1902623	BP	negative regulation of neutrophil migration	0	1	1	2	0.0710074	0.286166	-	DPP4(DPP4)
GO:1902811	BP	positive regulation of skeletal muscle fiber differentiation	1	0	1	2	0.0710074	0.286166	LOC101110922(LOC101110922)	-
GO:1903027	BP	regulation of opsonization	0	1	1	2	0.0710074	0.286166	-	LOC101119740(LOC101119740)
GO:1903400	BP	L-arginine transmembrane transport	0	1	1	2	0.0710074	0.286166	-	SLC22A2(SLC22A2)
GO:1903406	BP	regulation of sodium:potassium-exchanging ATPase activity	0	1	1	2	0.0710074	0.286166	-	GH(GH)
GO:1903408	BP	positive regulation of sodium:potassium-exchanging ATPase activity	0	1	1	2	0.0710074	0.286166	-	GH(GH)
GO:1903826	BP	arginine transmembrane transport	0	1	1	2	0.0710074	0.286166	-	SLC22A2(SLC22A2)
GO:1904271	BP	L-proline import across plasma membrane	0	1	1	2	0.0710074	0.286166	-	SLC6A20(SLC6A20)
GO:1904464	BP	regulation of matrix metallopeptidase secretion	0	1	1	2	0.0710074	0.286166	-	TLR4(TLR4)
GO:1904466	BP	positive regulation of matrix metallopeptidase secretion	0	1	1	2	0.0710074	0.286166	-	TLR4(TLR4)
GO:1904555	BP	L-proline transmembrane transport	0	1	1	2	0.0710074	0.286166	-	SLC6A20(SLC6A20)
GO:1905407	BP	regulation of creatine transmembrane transporter activity	0	1	1	2	0.0710074	0.286166	-	OSR1(OSR1)
GO:1905408	BP	negative regulation of creatine transmembrane transporter activity	0	1	1	2	0.0710074	0.286166	-	OSR1(OSR1)
GO:1905598	BP	negative regulation of low-density lipoprotein receptor activity	1	0	1	2	0.0710074	0.286166	ADIPOQ(ADIPOQ)	-
GO:1905647	BP	proline import across plasma membrane	0	1	1	2	0.0710074	0.286166	-	SLC6A20(SLC6A20)
GO:1990773	BP	matrix metallopeptidase secretion	0	1	1	2	0.0710074	0.286166	-	TLR4(TLR4)
GO:2000065	BP	negative regulation of cortisol biosynthetic process	0	1	1	2	0.0710074	0.286166	-	BMP5(BMP5)
GO:2000253	BP	positive regulation of feeding behavior	1	0	1	2	0.0710074	0.286166	NR4A3(NR4A3)	-
GO:2000259	BP	positive regulation of protein activation cascade	0	1	1	2	0.0710074	0.286166	-	C6(C6)
GO:2000329	BP	negative regulation of T-helper 17 cell lineage commitment	0	1	1	2	0.0710074	0.286166	-	TBX21(TBX21)
GO:2000410	BP	regulation of thymocyte migration	0	1	1	2	0.0710074	0.286166	-	LOC101117706(LOC101117706)
GO:2000416	BP	regulation of eosinophil migration	0	1	1	2	0.0710074	0.286166	-	CCL24(CCL24)
GO:2000437	BP	regulation of monocyte extravasation	0	1	1	2	0.0710074	0.286166	-	LOC101117706(LOC101117706)
GO:2000439	BP	positive regulation of monocyte extravasation	0	1	1	2	0.0710074	0.286166	-	LOC101117706(LOC101117706)
GO:2000451	BP	positive regulation of CD8-positive, alpha-beta T cell extravasation	0	1	1	2	0.0710074	0.286166	-	LOC101117706(LOC101117706)
GO:2000471	BP	regulation of hematopoietic stem cell migration	0	1	1	2	0.0710074	0.286166	-	LOC101117706(LOC101117706)
GO:2000473	BP	positive regulation of hematopoietic stem cell migration	0	1	1	2	0.0710074	0.286166	-	LOC101117706(LOC101117706)
GO:2000501	BP	regulation of natural killer cell chemotaxis	0	1	1	2	0.0710074	0.286166	-	LOC101116896(LOC101116896)
GO:2000552	BP	negative regulation of T-helper 2 cell cytokine production	0	1	1	2	0.0710074	0.286166	-	TBX21(TBX21)
GO:0001515	MF	opioid peptide activity	1	0	1	2	0.0710984	0.283645	PDYN(PDYN)	-
GO:0001588	MF	dopamine neurotransmitter receptor activity, coupled via Gs	1	0	1	2	0.0710984	0.283645	DRD1(DRD1)	-
GO:0001591	MF	dopamine neurotransmitter receptor activity, coupled via Gi/Go	1	0	1	2	0.0710984	0.283645	DRD2(DRD2)	-
GO:0001607	MF	neuromedin U receptor activity	1	0	1	2	0.0710984	0.283645	NMUR2(NMUR2)	-
GO:0003868	MF	4-hydroxyphenylpyruvate dioxygenase activity	0	1	1	2	0.0710984	0.283645	-	HPD(HPD)
GO:0003990	MF	acetylcholinesterase activity	1	0	1	2	0.0710984	0.283645	ACHE(ACHE)	-
GO:0004088	MF	carbamoyl-phosphate synthase (glutamine-hydrolyzing) activity	0	1	1	2	0.0710984	0.283645	-	CPS1(CPS1)
GO:0004465	MF	lipoprotein lipase activity	1	0	1	2	0.0710984	0.283645	LPL(LPL)	-
GO:0004558	MF	alpha-1,4-glucosidase activity	1	0	1	2	0.0710984	0.283645	MGAM(MGAM)	-
GO:0004611	MF	phosphoenolpyruvate carboxykinase activity	0	1	1	2	0.0710984	0.283645	-	PCK1(PCK1)
GO:0004613	MF	phosphoenolpyruvate carboxykinase (GTP) activity	0	1	1	2	0.0710984	0.283645	-	PCK1(PCK1)
GO:0004958	MF	prostaglandin F receptor activity	0	1	1	2	0.0710984	0.283645	-	PTGFR(PTGFR)
GO:0004967	MF	glucagon receptor activity	1	0	1	2	0.0710984	0.283645	GLP1R(GLP1R)	-
GO:0005148	MF	prolactin receptor binding	0	1	1	2	0.0710984	0.283645	-	PRL(PRL)
GO:0005275	MF	amine transmembrane transporter activity	0	1	1	2	0.0710984	0.283645	-	SLC22A2(SLC22A2)
GO:0005308	MF	creatine transmembrane transporter activity	0	1	1	2	0.0710984	0.283645	-	SLC16A12(SLC16A12)
GO:0005502	MF	11-cis retinal binding	1	0	1	2	0.0710984	0.283645	RLBP1(RLBP1)	-
GO:0008107	MF	galactoside 2-alpha-L-fucosyltransferase activity	1	0	1	2	0.0710984	0.283645	FUT1(FUT1)	-
GO:0008401	MF	retinoic acid 4-hydroxylase activity	1	0	1	2	0.0710984	0.283645	LOC101110922(LOC101110922)	-
GO:0010465	MF	nerve growth factor receptor activity	1	0	1	2	0.0710984	0.283645	NTRK1(NTRK1)	-
GO:0015111	MF	iodide transmembrane transporter activity	0	1	1	2	0.0710984	0.283645	-	SLC5A5(SLC5A5)
GO:0015151	MF	alpha-glucoside transmembrane transporter activity	1	0	1	2	0.0710984	0.283645	SLC5A1(SLC5A1)	-
GO:0016160	MF	amylase activity	1	0	1	2	0.0710984	0.283645	MGAM(MGAM)	-
GO:0016913	MF	follicle-stimulating hormone activity	0	1	1	2	0.0710984	0.283645	-	CGA(CGA)
GO:0022852	MF	glycine-gated chloride ion channel activity	1	0	1	2	0.0710984	0.283645	GLRA2(GLRA2)	-
GO:0031014	MF	troponin T binding	1	0	1	2	0.0710984	0.283645	TNNI2(TNNI2)	-
GO:0031127	MF	alpha-(1,2)-fucosyltransferase activity	1	0	1	2	0.0710984	0.283645	FUT1(FUT1)	-
GO:0031727	MF	CCR2 chemokine receptor binding	0	1	1	2	0.0710984	0.283645	-	LOC101117706(LOC101117706)
GO:0031956	MF	medium-chain fatty acid-CoA ligase activity	0	1	1	2	0.0710984	0.283645	-	ACSM1(ACSM1)
GO:0035717	MF	chemokine (C-C motif) ligand 7 binding	0	1	1	2	0.0710984	0.283645	-	LOC101117706(LOC101117706)
GO:0042924	MF	neuromedin U binding	1	0	1	2	0.0710984	0.283645	NMUR2(NMUR2)	-
GO:0047760	MF	butyrate-CoA ligase activity	0	1	1	2	0.0710984	0.283645	-	ACSM1(ACSM1)
GO:0052739	MF	phosphatidylserine 1-acylhydrolase activity	1	0	1	2	0.0710984	0.283645	LPL(LPL)	-
GO:0052740	MF	1-acyl-2-lysophosphatidylserine acylhydrolase activity	1	0	1	2	0.0710984	0.283645	LPL(LPL)	-
GO:0086062	MF	voltage-gated sodium channel activity involved in Purkinje myocyte action potential	1	0	1	2	0.0710984	0.283645	SCN5A(SCN5A)	-
GO:0102077	MF	oleamide hydrolase activity	0	1	1	2	0.0710984	0.283645	-	LOC101103602(LOC101103602)
GO:0103073	MF	anandamide amidohydrolase activity	0	1	1	2	0.0710984	0.283645	-	LOC101103602(LOC101103602)
GO:0098688	CC	parallel fiber to Purkinje cell synapse	2	0	2	12	0.0716198	0.333415	CALB2(CALB2);CBLN1(CBLN1)	-
GO:0004930	MF	G protein-coupled receptor activity	21	11	32	676	0.0719881	0.285691	ADGRF4(ADGRF4);ADORA2A(ADORA2A);AVPR1B(AVPR1B);CHRM5(CHRM5);DRD1(DRD1);DRD2(DRD2);GLP1R(GLP1R);GPR101(GPR101);GPR119(GPR119);HCRTR1(HCRTR1);HCRTR2(HCRTR2);HTR1D(HTR1D);LOC101103749(LOC101103749);MC3R(MC3R);MC4R(MC4R);NMUR2(NMUR2);OPRM1(OPRM1);RHO(RHO);SSTR5(SSTR5);TACR1(TACR1);TACR3(TACR3)	APLNR(APLNR);CXCR6(CXCR6);GPR182(GPR182);GPRC5A(GPRC5A);HCAR1(HCAR1);LOC101111463(LOC101111463);LOC101117706(LOC101117706);MLNR(MLNR);P2RY10(P2RY10);PTGFR(PTGFR);S1PR4(S1PR4)
GO:0023061	BP	signal release	9	4	13	229	0.0723005	0.289924	BAIAP3(BAIAP3);BLK(BLK);DOC2B(DOC2B);DRD2(DRD2);FAM3D(FAM3D);GRP(GRP);MC4R(MC4R);OPRM1(OPRM1);SSTR5(SSTR5)	FGA(FGA);GH(GH);PRL(PRL);TFAP2B(TFAP2B)
GO:0003382	BP	epithelial cell morphogenesis	1	2	3	27	0.0723108	0.289924	BCL11B(BCL11B)	CLDN3(CLDN3);COL18A1(COL18A1)
GO:0009066	BP	aspartate family amino acid metabolic process	1	2	3	27	0.0723108	0.289924	ASS1(ASS1)	BHMT(BHMT);BHMT2(BHMT2)
GO:0032024	BP	positive regulation of insulin secretion	3	0	3	27	0.0723108	0.289924	BAIAP3(BAIAP3);BLK(BLK);DOC2B(DOC2B)	-
GO:0060323	BP	head morphogenesis	1	2	3	27	0.0723108	0.289924	DLX5(DLX5)	COL1A1(COL1A1);MSX1(MSX1)
GO:0070542	BP	response to fatty acid	2	1	3	27	0.0723108	0.289924	LPL(LPL);UCP1(UCP1)	PTGFR(PTGFR)
GO:0001704	BP	formation of primary germ layer	1	5	6	81	0.0724797	0.290104	NR4A3(NR4A3)	BMP4(BMP4);COL12A1(COL12A1);EYA1(EYA1);ITGB4(ITGB4);SIX2(SIX2)
GO:0071248	BP	cellular response to metal ion	5	1	6	81	0.0724797	0.290104	FOSB(FOSB);GLRA2(GLRA2);JUNB(JUNB);RASAL1(RASAL1);SCN5A(SCN5A)	TFAP2A(TFAP2A)
GO:0097305	BP	response to alcohol	4	1	5	62	0.0728768	0.291196	DRD2(DRD2);GLRA2(GLRA2);OPRM1(OPRM1);TH(TH)	PTGFR(PTGFR)
GO:0098739	BP	import across plasma membrane	2	3	5	62	0.0728768	0.291196	FOLR1(FOLR1);SLC5A1(SLC5A1)	FOLR3(FOLR3);SLC22A2(SLC22A2);SLC6A20(SLC6A20)
GO:0016914	CC	follicle-stimulating hormone complex	0	1	1	2	0.0732397	0.333415	-	CGA(CGA)
GO:0032997	CC	Fc receptor complex	0	1	1	2	0.0732397	0.333415	-	MS4A2(MS4A2)
GO:0032998	CC	Fc-epsilon receptor I complex	0	1	1	2	0.0732397	0.333415	-	MS4A2(MS4A2)
GO:0034363	CC	intermediate-density lipoprotein particle	0	1	1	2	0.0732397	0.333415	-	APOB(APOB)
GO:0034669	CC	integrin alpha4-beta7 complex	0	1	1	2	0.0732397	0.333415	-	ITGB7(ITGB7)
GO:0036156	CC	inner dynein arm	1	0	1	2	0.0732397	0.333415	DNAH1(DNAH1)	-
GO:0042571	CC	immunoglobulin complex, circulating	0	1	1	2	0.0732397	0.333415	-	JCHAIN(JCHAIN)
GO:0061696	CC	pituitary gonadotropin complex	0	1	1	2	0.0732397	0.333415	-	CGA(CGA)
GO:0071745	CC	IgA immunoglobulin complex	0	1	1	2	0.0732397	0.333415	-	JCHAIN(JCHAIN)
GO:0071746	CC	IgA immunoglobulin complex, circulating	0	1	1	2	0.0732397	0.333415	-	JCHAIN(JCHAIN)
GO:0071749	CC	polymeric IgA immunoglobulin complex	0	1	1	2	0.0732397	0.333415	-	JCHAIN(JCHAIN)
GO:0071751	CC	secretory IgA immunoglobulin complex	0	1	1	2	0.0732397	0.333415	-	JCHAIN(JCHAIN)
GO:0097381	CC	photoreceptor disc membrane	1	0	1	2	0.0732397	0.333415	RHO(RHO)	-
GO:0097442	CC	CA3 pyramidal cell dendrite	1	0	1	2	0.0732397	0.333415	TNN(TNN)	-
GO:1990026	CC	hippocampal mossy fiber expansion	1	0	1	2	0.0732397	0.333415	TNN(TNN)	-
GO:1990716	CC	axonemal central apparatus	1	0	1	2	0.0732397	0.333415	SPAG17(SPAG17)	-
GO:1990913	CC	sperm head plasma membrane	1	0	1	2	0.0732397	0.333415	RHO(RHO)	-
GO:0055006	BP	cardiac cell development	1	3	4	44	0.0735868	0.293783	ISL1(ISL1)	BMP4(BMP4);PI16(PI16);TBX18(TBX18)
GO:0019953	BP	sexual reproduction	11	11	22	438	0.0743683	0.29665	CFAP43(CFAP43);DNAH1(DNAH1);DPY19L2(DPY19L2);HOATZ(HOATZ);LOC101110922(LOC101110922);NANOS2(NANOS2);PPP1R1B(PPP1R1B);ROPN1(ROPN1);SPATA25(SPATA25);TH(TH);THEG(THEG)	APOB(APOB);BMP4(BMP4);BTBD18(BTBD18);FANCD2(FANCD2);HPGDS(HPGDS);MSH4(MSH4);NLRP14(NLRP14);ROS1(ROS1);SEBOX(SEBOX);SPATC1L(SPATC1L);SPESP1(SPESP1)
GO:0048863	BP	stem cell differentiation	2	6	8	122	0.0745657	0.29694	ISL1(ISL1);SIX3(SIX3)	ALDH1A2(ALDH1A2);ALX1(ALX1);BMP4(BMP4);MSX1(MSX1);OSR1(OSR1);SNAI2(SNAI2)
GO:0015849	BP	organic acid transport	4	5	9	143	0.0746886	0.29694	AVPR1B(AVPR1B);DRD2(DRD2);FOLR1(FOLR1);NMUR2(NMUR2)	FOLR3(FOLR3);LOC101107675(LOC101107675);OSR1(OSR1);SLC22A2(SLC22A2);SLC6A20(SLC6A20)
GO:0046942	BP	carboxylic acid transport	4	5	9	143	0.0746886	0.29694	AVPR1B(AVPR1B);DRD2(DRD2);FOLR1(FOLR1);NMUR2(NMUR2)	FOLR3(FOLR3);LOC101107675(LOC101107675);OSR1(OSR1);SLC22A2(SLC22A2);SLC6A20(SLC6A20)
GO:0002757	BP	immune response-activating signal transduction	3	9	12	208	0.0746944	0.29694	BLK(BLK);KCNN4(KCNN4);NR4A3(NR4A3)	COLEC12(COLEC12);GFI1(GFI1);ITK(ITK);LOC101116441(LOC101116441);LOC101116896(LOC101116896);RSAD2(RSAD2);SH2D1A(SH2D1A);THEMIS(THEMIS);TLR4(TLR4)
GO:0008217	BP	regulation of blood pressure	3	3	6	82	0.0759481	0.301413	ADIPOQ(ADIPOQ);AVPR1B(AVPR1B);DRD2(DRD2)	ADM(ADM);COL1A2(COL1A2);CORIN(CORIN)
GO:0030282	BP	bone mineralization	1	5	6	82	0.0759481	0.301413	MMP13(MMP13)	BMP4(BMP4);COL1A2(COL1A2);OMD(OMD);OSR1(OSR1);TFAP2A(TFAP2A)
GO:0006022	BP	aminoglycan metabolic process	1	4	5	63	0.076934	0.304396	PGLYRP2(PGLYRP2)	DCN(DCN);EGFLAM(EGFLAM);ITIH1(ITIH1);ITIH2(ITIH2)
GO:0070167	BP	regulation of biomineral tissue development	0	5	5	63	0.076934	0.304396	-	BMP4(BMP4);OMD(OMD);OSR1(OSR1);TFAP2A(TFAP2A);WNT6(WNT6)
GO:0048511	BP	rhythmic process	9	0	9	144	0.077269	0.304396	ASS1(ASS1);CIART(CIART);DRD2(DRD2);HCRTR2(HCRTR2);MC3R(MC3R);NGFR(NGFR);NTRK1(NTRK1);SIX3(SIX3);TP73(TP73)	-
GO:0015291	MF	secondary active transmembrane transporter activity	5	4	9	144	0.0778417	0.303126	SLC10A4(SLC10A4);SLC1A7(SLC1A7);SLC47A2(SLC47A2);SLC5A1(SLC5A1);SLC5A7(SLC5A7)	SLC10A5(SLC10A5);SLC10A6(SLC10A6);SLC22A8(SLC22A8);SLC6A20(SLC6A20)
GO:0030335	BP	positive regulation of cell migration	2	14	16	300	0.0779105	0.304396	FUT1(FUT1);NR4A3(NR4A3)	BMP4(BMP4);CCL24(CCL24);CCL5(CCL5);CLDN3(CLDN3);COL18A1(COL18A1);COL1A1(COL1A1);CXCL10(CXCL10);CXCL12(CXCL12);LOC101117706(LOC101117706);NTF3(NTF3);ROR2(ROR2);SELP(SELP);SNAI2(SNAI2);TWIST2(TWIST2)
GO:0005882	CC	intermediate filament	5	1	6	80	0.0779562	0.348253	KRT17(KRT17);KRT24(KRT24);KRT25(KRT25);LOC100526781(LOC100526781);LOC101112469(LOC101112469)	BFSP1(BFSP1)
GO:0097730	CC	non-motile cilium	6	0	6	80	0.0779562	0.348253	CDHR1(CDHR1);DRD1(DRD1);DRD2(DRD2);KIF17(KIF17);MAK(MAK);RHO(RHO)	-
GO:0003128	BP	heart field specification	1	1	2	13	0.0781967	0.304396	ISL1(ISL1)	BMP4(BMP4)
GO:0003161	BP	cardiac conduction system development	1	1	2	13	0.0781967	0.304396	ISL1(ISL1)	TBX18(TBX18)
GO:0023058	BP	adaptation of signaling pathway	0	2	2	13	0.0781967	0.304396	-	ADM(ADM);APLNR(APLNR)
GO:0032928	BP	regulation of superoxide anion generation	0	2	2	13	0.0781967	0.304396	-	GH(GH);PON3(PON3)
GO:0034114	BP	regulation of heterotypic cell-cell adhesion	1	1	2	13	0.0781967	0.304396	ADIPOQ(ADIPOQ)	FGA(FGA)
GO:0035584	BP	calcium-mediated signaling using intracellular calcium source	0	2	2	13	0.0781967	0.304396	-	PTGFR(PTGFR);SELP(SELP)
GO:0038083	BP	peptidyl-tyrosine autophosphorylation	1	1	2	13	0.0781967	0.304396	NTRK1(NTRK1)	ROS1(ROS1)
GO:0045606	BP	positive regulation of epidermal cell differentiation	1	1	2	13	0.0781967	0.304396	SFN(SFN)	BMP4(BMP4)
GO:0046629	BP	gamma-delta T cell activation	0	2	2	13	0.0781967	0.304396	-	ITK(ITK);JAML(JAML)
GO:0048265	BP	response to pain	2	0	2	13	0.0781967	0.304396	NTRK1(NTRK1);TAC1(TAC1)	-
GO:0050862	BP	positive regulation of T cell receptor signaling pathway	1	1	2	13	0.0781967	0.304396	KCNN4(KCNN4)	LOC101116441(LOC101116441)
GO:0060033	BP	anatomical structure regression	2	0	2	13	0.0781967	0.304396	DRD2(DRD2);TH(TH)	-
GO:0070293	BP	renal absorption	2	0	2	13	0.0781967	0.304396	ADIPOQ(ADIPOQ);AQP3(AQP3)	-
GO:0071467	BP	cellular response to pH	1	1	2	13	0.0781967	0.304396	INSRR(INSRR)	PCK1(PCK1)
GO:0072010	BP	glomerular epithelium development	1	1	2	13	0.0781967	0.304396	ADIPOQ(ADIPOQ)	BMP4(BMP4)
GO:0072077	BP	renal vesicle morphogenesis	0	2	2	13	0.0781967	0.304396	-	BMP4(BMP4);SIX2(SIX2)
GO:0072215	BP	regulation of metanephros development	1	1	2	13	0.0781967	0.304396	ADIPOQ(ADIPOQ)	BMP4(BMP4)
GO:0090189	BP	regulation of branching involved in ureteric bud morphogenesis	0	2	2	13	0.0781967	0.304396	-	BMP4(BMP4);SIX2(SIX2)
GO:0098581	BP	detection of external biotic stimulus	1	1	2	13	0.0781967	0.304396	PGLYRP2(PGLYRP2)	TLR4(TLR4)
GO:0005158	MF	insulin receptor binding	1	1	2	13	0.0783808	0.303126	IRS4(IRS4)	IGF2(IGF2)
GO:0005501	MF	retinoid binding	2	0	2	13	0.0783808	0.303126	LOC101110922(LOC101110922);RLBP1(RLBP1)	-
GO:0019840	MF	isoprenoid binding	2	0	2	13	0.0783808	0.303126	LOC101110922(LOC101110922);RLBP1(RLBP1)	-
GO:0033612	MF	receptor serine/threonine kinase binding	0	2	2	13	0.0783808	0.303126	-	BMP4(BMP4);BMP5(BMP5)
GO:0048534	BP	hematopoietic or lymphoid organ development	6	21	27	561	0.0785573	0.304396	ADIPOQ(ADIPOQ);BCL11B(BCL11B);JUNB(JUNB);LOC101110922(LOC101110922);NTRK1(NTRK1);PGLYRP2(PGLYRP2)	BATF2(BATF2);BMP4(BMP4);CD27(CD27);CD4(CD4);CRTAM(CRTAM);EOMES(EOMES);FANCD2(FANCD2);GFI1(GFI1);HEATR9(HEATR9);IL7R(IL7R);ITK(ITK);LOC101110545(LOC101110545);LOC101111463(LOC101111463);LOC101117706(LOC101117706);PCK1(PCK1);RHOH(RHOH);RSAD2(RSAD2);SCIN(SCIN);TBX21(TBX21);THEMIS(THEMIS);TNFSF8(TNFSF8)
GO:0002292	BP	T cell differentiation involved in immune response	0	4	4	45	0.0785748	0.304396	-	EOMES(EOMES);LOC101111463(LOC101111463);PCK1(PCK1);TBX21(TBX21)
GO:0030104	BP	water homeostasis	3	1	4	45	0.0785748	0.304396	AQP3(AQP3);LOC101110922(LOC101110922);SFN(SFN)	TFAP2B(TFAP2B)
GO:0061448	BP	connective tissue development	1	9	10	166	0.078667	0.304396	MMP13(MMP13)	BMP4(BMP4);COL1A1(COL1A1);COL2A1(COL2A1);CYTL1(CYTL1);MSX1(MSX1);OSR1(OSR1);ROR2(ROR2);SIX2(SIX2);SNAI2(SNAI2)
GO:0003156	BP	regulation of animal organ formation	1	2	3	28	0.0789079	0.304396	ISL1(ISL1)	BMP4(BMP4);EYA1(EYA1)
GO:0006809	BP	nitric oxide biosynthetic process	1	2	3	28	0.0789079	0.304396	ASS1(ASS1)	LOC101116896(LOC101116896);TLR4(TLR4)
GO:0010676	BP	positive regulation of cellular carbohydrate metabolic process	1	2	3	28	0.0789079	0.304396	AVPR1B(AVPR1B)	CD244(CD244);IGF2(IGF2)
GO:0010883	BP	regulation of lipid storage	1	2	3	28	0.0789079	0.304396	LPL(LPL)	APOB(APOB);MSR1(MSR1)
GO:0043647	BP	inositol phosphate metabolic process	1	2	3	28	0.0789079	0.304396	AVPR1B(AVPR1B)	CD244(CD244);IP6K3(IP6K3)
GO:0045843	BP	negative regulation of striated muscle tissue development	1	2	3	28	0.0789079	0.304396	TP73(TP73)	BMP4(BMP4);PI16(PI16)
GO:0050805	BP	negative regulation of synaptic transmission	3	0	3	28	0.0789079	0.304396	ADIPOQ(ADIPOQ);CBLN1(CBLN1);DRD2(DRD2)	-
GO:0045088	BP	regulation of innate immune response	2	9	11	188	0.0791386	0.305035	COCH(COCH);DRD2(DRD2)	COLEC12(COLEC12);CRTAM(CRTAM);GFI1(GFI1);LOC101116896(LOC101116896);RSAD2(RSAD2);SH2D1A(SH2D1A);TLR4(TLR4);TRIM21(TRIM21);ZBP1(ZBP1)
GO:0002700	BP	regulation of production of molecular mediator of immune response	2	5	7	103	0.0792185	0.305092	KLK5(KLK5);NR4A3(NR4A3)	CD244(CD244);LOC101117706(LOC101117706);RSAD2(RSAD2);TBX21(TBX21);TLR4(TLR4)
GO:0001935	BP	endothelial cell proliferation	1	5	6	83	0.0795091	0.305709	NGFR(NGFR)	ALDH1A2(ALDH1A2);APOH(APOH);BMP4(BMP4);BMPER(BMPER);CCL24(CCL24)
GO:1905952	BP	regulation of lipid localization	3	3	6	83	0.0795091	0.305709	ADIPOQ(ADIPOQ);AVPR1B(AVPR1B);LPL(LPL)	APOA2(APOA2);APOB(APOB);MSR1(MSR1)
GO:0035296	BP	regulation of tube diameter	2	3	5	64	0.0811108	0.310847	DRD1(DRD1);HTR1D(HTR1D)	ADM(ADM);CPS1(CPS1);FGA(FGA)
GO:0050880	BP	regulation of blood vessel size	2	3	5	64	0.0811108	0.310847	DRD1(DRD1);HTR1D(HTR1D)	ADM(ADM);CPS1(CPS1);FGA(FGA)
GO:0051224	BP	negative regulation of protein transport	4	1	5	64	0.0811108	0.310847	ADIPOQ(ADIPOQ);DRD2(DRD2);FAM3D(FAM3D);OPRM1(OPRM1)	RSAD2(RSAD2)
GO:0097746	BP	regulation of blood vessel diameter	2	3	5	64	0.0811108	0.310847	DRD1(DRD1);HTR1D(HTR1D)	ADM(ADM);CPS1(CPS1);FGA(FGA)
GO:0035556	BP	intracellular signal transduction	27	38	65	1521	0.0816793	0.31277	ADIPOQ(ADIPOQ);ADORA2A(ADORA2A);ARHGAP25(ARHGAP25);ASB18(ASB18);ASB5(ASB5);AVPR1B(AVPR1B);DEPDC1B(DEPDC1B);DRD1(DRD1);DRD2(DRD2);GFRAL(GFRAL);GLP1R(GLP1R);HCRTR1(HCRTR1);ISL1(ISL1);KLHL31(KLHL31);MC3R(MC3R);MC4R(MC4R);MELK(MELK);MYOZ1(MYOZ1);NGFR(NGFR);NMUR2(NMUR2);NTRK1(NTRK1);OPRM1(OPRM1);RASAL1(RASAL1);RGS14(RGS14);SFN(SFN);TP73(TP73);WFS1(WFS1)	ADM(ADM);APLNR(APLNR);ASB9(ASB9);BMP4(BMP4);BMPER(BMPER);CD27(CD27);CD4(CD4);COL1A2(COL1A2);CXCL10(CXCL10);CXCL12(CXCL12);CXCL9(CXCL9);DCN(DCN);EDAR(EDAR);FAS(FAS);FGA(FGA);HCST(HCST);IGF2(IGF2);IL7R(IL7R);ITK(ITK);LAT(LAT);LOC101111463(LOC101111463);LOC101113683(LOC101113683);LOC101116441(LOC101116441);MSX1(MSX1);NTF3(NTF3);PRL(PRL);PTGFR(PTGFR);RHOH(RHOH);ROR1(ROR1);ROR2(ROR2);ROS1(ROS1);S100A4…
GO:0001659	BP	temperature homeostasis	4	3	7	104	0.0824465	0.315193	ACHE(ACHE);ADIPOQ(ADIPOQ);DRD2(DRD2);UCP1(UCP1)	LOC101117706(LOC101117706);PLAC8(PLAC8);TLR4(TLR4)
GO:0009913	BP	epidermal cell differentiation	5	2	7	104	0.0824465	0.315193	BCL11B(BCL11B);GRXCR2(GRXCR2);LOC101110922(LOC101110922);SFN(SFN);TMEM132E(TMEM132E)	BMP4(BMP4);WNT16(WNT16)
GO:0051222	BP	positive regulation of protein transport	7	2	9	146	0.0825916	0.31549	BAIAP3(BAIAP3);BLK(BLK);DOC2B(DOC2B);DRD2(DRD2);KCNN4(KCNN4);SFN(SFN);SLC35D3(SLC35D3)	FGA(FGA);TLR4(TLR4)
GO:0045087	BP	innate immune response	2	15	17	326	0.0830084	0.316825	COCH(COCH);DRD2(DRD2)	C6(C6);C7(C7);C9(C9);CIITA(CIITA);COLEC12(COLEC12);CRTAM(CRTAM);GFI1(GFI1);JCHAIN(JCHAIN);LOC101102194(LOC101102194);LOC101116896(LOC101116896);RSAD2(RSAD2);SH2D1A(SH2D1A);TLR4(TLR4);TRIM21(TRIM21);ZBP1(ZBP1)
GO:0006749	BP	glutathione metabolic process	1	3	4	46	0.0837271	0.31853	LOC101108705(LOC101108705)	HPGDS(HPGDS);LOC101107831(LOC101107831);LOC101118990(LOC101118990)
GO:0009798	BP	axis specification	1	3	4	46	0.0837271	0.31853	SIX3(SIX3)	BMP4(BMP4);SIX2(SIX2);WNT6(WNT6)
GO:0021872	BP	forebrain generation of neurons	4	0	4	46	0.0837271	0.31853	BCL11B(BCL11B);DLX5(DLX5);DRD2(DRD2);LHX8(LHX8)	-
GO:1904888	BP	cranial skeletal system development	0	4	4	46	0.0837271	0.31853	-	ALX3(ALX3);BMP4(BMP4);SIX2(SIX2);TBX15(TBX15)
GO:0002708	BP	positive regulation of lymphocyte mediated immunity	0	5	5	65	0.0854061	0.323105	-	CRTAM(CRTAM);LOC101116896(LOC101116896);RSAD2(RSAD2);SH2D1A(SH2D1A);TBX21(TBX21)
GO:0035150	BP	regulation of tube size	2	3	5	65	0.0854061	0.323105	DRD1(DRD1);HTR1D(HTR1D)	ADM(ADM);CPS1(CPS1);FGA(FGA)
GO:0060271	BP	cilium assembly	12	0	12	213	0.0855952	0.323105	CCDC65(CCDC65);CFAP43(CFAP43);DNAAF1(DNAAF1);DNAH1(DNAH1);DNAH5(DNAH5);DNAJB13(DNAJB13);HOATZ(HOATZ);MAK(MAK);SPAG17(SPAG17);TEKT1(TEKT1);TEKT2(TEKT2);TEKT4(TEKT4)	-
GO:0035148	BP	tube formation	0	7	7	105	0.0857493	0.323105	-	ADM(ADM);ALX1(ALX1);BMP4(BMP4);EDAR(EDAR);OSR1(OSR1);SPINT1(SPINT1);WNT6(WNT6)
GO:0001912	BP	positive regulation of leukocyte mediated cytotoxicity	0	3	3	29	0.0857569	0.323105	-	CRTAM(CRTAM);LOC101116896(LOC101116896);SH2D1A(SH2D1A)
GO:0006721	BP	terpenoid metabolic process	1	2	3	29	0.0857569	0.323105	LOC101110922(LOC101110922)	ALDH1A1(ALDH1A1);ALDH1A2(ALDH1A2)
GO:0010718	BP	positive regulation of epithelial to mesenchymal transition	0	3	3	29	0.0857569	0.323105	-	ALX1(ALX1);BMP4(BMP4);COL1A1(COL1A1)
GO:0045620	BP	negative regulation of lymphocyte differentiation	1	2	3	29	0.0857569	0.323105	PGLYRP2(PGLYRP2)	BMP4(BMP4);TBX21(TBX21)
GO:0048635	BP	negative regulation of muscle organ development	1	2	3	29	0.0857569	0.323105	TP73(TP73)	BMP4(BMP4);PI16(PI16)
GO:0050798	BP	activated T cell proliferation	0	3	3	29	0.0857569	0.323105	-	CRTAM(CRTAM);IGF2(IGF2);PDCD1LG2(PDCD1LG2)
GO:2000378	BP	negative regulation of reactive oxygen species metabolic process	0	3	3	29	0.0857569	0.323105	-	HK2(HK2);PON3(PON3);TFAP2A(TFAP2A)
GO:2000826	BP	regulation of heart morphogenesis	1	2	3	29	0.0857569	0.323105	ISL1(ISL1)	BMP4(BMP4);EYA1(EYA1)
GO:0050840	MF	extracellular matrix binding	1	2	3	29	0.0860328	0.33103	ACHE(ACHE)	DCN(DCN);VTN(VTN)
GO:0050670	BP	regulation of lymphocyte proliferation	1	7	8	126	0.0861962	0.324499	LMO1(LMO1)	BMP4(BMP4);CRTAM(CRTAM);IGF2(IGF2);LOC101111463(LOC101111463);LOC101117706(LOC101117706);PDCD1LG2(PDCD1LG2);TLR4(TLR4)
GO:0060041	BP	retina development in camera-type eye	4	2	6	85	0.0869078	0.326916	ACHE(ACHE);CALB1(CALB1);RHO(RHO);SIX3(SIX3)	TFAP2A(TFAP2A);TFAP2B(TFAP2B)
GO:0004714	MF	transmembrane receptor protein tyrosine kinase activity	3	3	6	85	0.0873754	0.334498	BLK(BLK);INSRR(INSRR);NTRK1(NTRK1)	FRK(FRK);ITK(ITK);ROS1(ROS1)
GO:0007167	BP	enzyme linked receptor protein signaling pathway	9	17	26	544	0.0884674	0.330185	ADIPOQ(ADIPOQ);DLX5(DLX5);EFNB3(EFNB3);INSRR(INSRR);IRS4(IRS4);NGFR(NGFR);NR4A3(NR4A3);NTRK1(NTRK1);SKOR1(SKOR1)	ANGPTL1(ANGPTL1);BMP4(BMP4);BMP5(BMP5);BMPER(BMPER);COL1A2(COL1A2);COL4A5(COL4A5);DCN(DCN);IGF2(IGF2);LOC101119218(LOC101119218);MSX1(MSX1);NTF3(NTF3);ROR1(ROR1);ROR2(ROR2);ROS1(ROS1);TFAP2B(TFAP2B);VWC2L(VWC2L);WFIKKN2(WFIKKN2)
GO:0006066	BP	alcohol metabolic process	1	9	10	170	0.0888275	0.330185	AVPR1B(AVPR1B)	ALDH1A1(ALDH1A1);APOA2(APOA2);APOB(APOB);BMP5(BMP5);CD244(CD244);CUBN(CUBN);GFI1(GFI1);IP6K3(IP6K3);PCK1(PCK1)
GO:0051049	BP	regulation of transport	18	23	41	916	0.088875	0.330185	ADIPOQ(ADIPOQ);AVPR1B(AVPR1B);BAIAP3(BAIAP3);BLK(BLK);DOC2B(DOC2B);DRD1(DRD1);DRD2(DRD2);FAM3D(FAM3D);GRP(GRP);KCNG1(KCNG1);KCNN4(KCNN4);NR4A3(NR4A3);OPRM1(OPRM1);OSTN(OSTN);SCN5A(SCN5A);SFN(SFN);SLC35D3(SLC35D3);SSTR5(SSTR5)	APLNR(APLNR);APOA2(APOA2);ATP2C2(ATP2C2);BMP4(BMP4);CD4(CD4);CORIN(CORIN);CXCL10(CXCL10);CXCL9(CXCL9);FGA(FGA);GH(GH);HK2(HK2);KCNG4(KCNG4);KCNJ13(KCNJ13);LOC101116441(LOC101116441);LOC101117706(LOC101117706);LOC101119740(LOC101119740);NTF3(NTF3);OSR1(OSR1);PRL(PRL);ROS1(ROS1);RSAD2(RSAD2);TFAP2B(TFAP2B);TLR4(TLR4)
GO:0060675	BP	ureteric bud morphogenesis	0	4	4	47	0.0890407	0.330185	-	BMP4(BMP4);EYA1(EYA1);SIX2(SIX2);WNT6(WNT6)
GO:0070227	BP	lymphocyte apoptotic process	0	4	4	47	0.0890407	0.330185	-	BMP4(BMP4);CD27(CD27);CD3G(CD3G);IL7R(IL7R)
GO:0002577	BP	regulation of antigen processing and presentation	0	2	2	14	0.0891155	0.330185	-	LOC101109219(LOC101109219);LOC101110545(LOC101110545)
GO:0003323	BP	type B pancreatic cell development	0	2	2	14	0.0891155	0.330185	-	BMP4(BMP4);BMP5(BMP5)
GO:0009110	BP	vitamin biosynthetic process	0	2	2	14	0.0891155	0.330185	-	GFI1(GFI1);SNAI2(SNAI2)
GO:0010863	BP	positive regulation of phospholipase C activity	1	1	2	14	0.0891155	0.330185	AVPR1B(AVPR1B)	ITK(ITK)
GO:0042220	BP	response to cocaine	2	0	2	14	0.0891155	0.330185	DRD2(DRD2);PPP1R1B(PPP1R1B)	-
GO:0044458	BP	motile cilium assembly	2	0	2	14	0.0891155	0.330185	CFAP43(CFAP43);DNAAF1(DNAAF1)	-
GO:0046621	BP	negative regulation of organ growth	1	1	2	14	0.0891155	0.330185	TP73(TP73)	PI16(PI16)
GO:0048485	BP	sympathetic nervous system development	1	1	2	14	0.0891155	0.330185	NTRK1(NTRK1)	TFAP2B(TFAP2B)
GO:0055026	BP	negative regulation of cardiac muscle tissue development	1	1	2	14	0.0891155	0.330185	TP73(TP73)	PI16(PI16)
GO:0061217	BP	regulation of mesonephros development	0	2	2	14	0.0891155	0.330185	-	BMP4(BMP4);SIX2(SIX2)
GO:0070873	BP	regulation of glycogen metabolic process	0	2	2	14	0.0891155	0.330185	-	IGF2(IGF2);PPP1R3B(PPP1R3B)
GO:0072012	BP	glomerulus vasculature development	0	2	2	14	0.0891155	0.330185	-	BMP4(BMP4);OSR1(OSR1)
GO:0072079	BP	nephron tubule formation	0	2	2	14	0.0891155	0.330185	-	OSR1(OSR1);WNT6(WNT6)
GO:0072234	BP	metanephric nephron tubule development	1	1	2	14	0.0891155	0.330185	CALB1(CALB1)	OSR1(OSR1)
GO:0001965	MF	G-protein alpha-subunit binding	2	0	2	14	0.0893221	0.340232	OPRM1(OPRM1);RGS14(RGS14)	-
GO:0035282	BP	segmentation	1	4	5	66	0.0898186	0.332265	FOXB1(FOXB1)	ALDH1A2(ALDH1A2);BMP4(BMP4);OSR1(OSR1);ROR2(ROR2)
GO:1904950	BP	negative regulation of establishment of protein localization	4	1	5	66	0.0898186	0.332265	ADIPOQ(ADIPOQ);DRD2(DRD2);FAM3D(FAM3D);OPRM1(OPRM1)	RSAD2(RSAD2)
GO:0051093	BP	negative regulation of developmental process	11	17	28	595	0.0915657	0.333744	ADIPOQ(ADIPOQ);CBLN1(CBLN1);EFNB3(EFNB3);ISL1(ISL1);MYOZ1(MYOZ1);NGFR(NGFR);OSTN(OSTN);PGLYRP2(PGLYRP2);SIX3(SIX3);TNN(TNN);TP73(TP73)	APOH(APOH);BMP4(BMP4);CXCL10(CXCL10);DCN(DCN);GFI1(GFI1);IGF2(IGF2);LOC101117706(LOC101117706);MSX1(MSX1);OSR1(OSR1);PI16(PI16);PLAC8(PLAC8);PRDM6(PRDM6);SIX2(SIX2);SNAI2(SNAI2);TBX21(TBX21);THBS2(THBS2);TWIST2(TWIST2)
GO:1901700	BP	response to oxygen-containing compound	16	15	31	669	0.0918226	0.333744	ACHE(ACHE);ADIPOQ(ADIPOQ);AQP3(AQP3);BAIAP3(BAIAP3);DRD2(DRD2);GLRA2(GLRA2);IRS4(IRS4);LOC101110922(LOC101110922);LPL(LPL);MC4R(MC4R);NGFR(NGFR);NR4A3(NR4A3);OPRM1(OPRM1);PPP1R1B(PPP1R1B);TH(TH);UCP1(UCP1)	ALDH1A2(ALDH1A2);COL1A1(COL1A1);COL1A2(COL1A2);CPS1(CPS1);CXCL10(CXCL10);GFI1(GFI1);GH(GH);IGF2(IGF2);LOC101116896(LOC101116896);OSR1(OSR1);PCK1(PCK1);PTGFR(PTGFR);SLC5A5(SLC5A5);SNAI2(SNAI2);TLR4(TLR4)
GO:0032944	BP	regulation of mononuclear cell proliferation	1	7	8	128	0.0923878	0.333744	LMO1(LMO1)	BMP4(BMP4);CRTAM(CRTAM);IGF2(IGF2);LOC101111463(LOC101111463);LOC101117706(LOC101117706);PDCD1LG2(PDCD1LG2);TLR4(TLR4)
GO:0015850	BP	organic hydroxy compound transport	3	4	7	107	0.0925782	0.333744	ADIPOQ(ADIPOQ);CHRM5(CHRM5);DRD2(DRD2)	APOA2(APOA2);APOB(APOB);MSR1(MSR1);SLC22A2(SLC22A2)
GO:0016331	BP	morphogenesis of embryonic epithelium	0	7	7	107	0.0925782	0.333744	-	ADM(ADM);ALDH1A2(ALDH1A2);ALX1(ALX1);BMP4(BMP4);OSR1(OSR1);SPINT1(SPINT1);WNT6(WNT6)
GO:0031076	BP	embryonic camera-type eye development	2	1	3	30	0.0928487	0.333744	SIX3(SIX3);TH(TH)	ALDH1A2(ALDH1A2)
GO:0042267	BP	natural killer cell mediated cytotoxicity	0	3	3	30	0.0928487	0.333744	-	CRTAM(CRTAM);LOC101116896(LOC101116896);SH2D1A(SH2D1A)
GO:0046718	BP	viral entry into host cell	1	2	3	30	0.0928487	0.333744	NECTIN4(NECTIN4)	CD4(CD4);TRIM21(TRIM21)
GO:1901862	BP	negative regulation of muscle tissue development	1	2	3	30	0.0928487	0.333744	TP73(TP73)	BMP4(BMP4);PI16(PI16)
GO:1902305	BP	regulation of sodium ion transmembrane transport	1	2	3	30	0.0928487	0.333744	SCN5A(SCN5A)	GH(GH);OSR1(OSR1)
GO:1901701	BP	cellular response to oxygen-containing compound	10	14	24	499	0.0937703	0.333744	ACHE(ACHE);ADIPOQ(ADIPOQ);BAIAP3(BAIAP3);GLRA2(GLRA2);IRS4(IRS4);LOC101110922(LOC101110922);LPL(LPL);NGFR(NGFR);NR4A3(NR4A3);UCP1(UCP1)	ALDH1A2(ALDH1A2);COL1A1(COL1A1);COL1A2(COL1A2);CXCL10(CXCL10);GFI1(GFI1);GH(GH);IGF2(IGF2);LOC101116896(LOC101116896);OSR1(OSR1);PCK1(PCK1);PTGFR(PTGFR);SLC5A5(SLC5A5);SNAI2(SNAI2);TLR4(TLR4)
GO:0003007	BP	heart morphogenesis	2	7	9	150	0.0938844	0.333744	DNAAF1(DNAAF1);ISL1(ISL1)	ALDH1A2(ALDH1A2);BMP4(BMP4);COL2A1(COL2A1);EYA1(EYA1);MSX1(MSX1);WNT16(WNT16);ZIC3(ZIC3)
GO:0009966	BP	regulation of signal transduction	27	44	71	1691	0.0939232	0.333744	ADIPOQ(ADIPOQ);ADORA2A(ADORA2A);ARHGAP25(ARHGAP25);AVPR1B(AVPR1B);CBLN1(CBLN1);DEPDC1B(DEPDC1B);DLK1(DLK1);DLX5(DLX5);DRD2(DRD2);GFRAL(GFRAL);GRP(GRP);HCRTR1(HCRTR1);ISL1(ISL1);KCNN4(KCNN4);KLHL31(KLHL31);KLK5(KLK5);LOC101110922(LOC101110922);MYOZ1(MYOZ1);NGFR(NGFR);NTRK1(NTRK1);RASAL1(RASAL1);RGS14(RGS14);SHISA3(SHISA3);SIX3(SIX3);SKOR1(SKOR1);TNN(TNN);WFS1(WFS1)	ADM(ADM);APLNR(APLNR);BMP4(BMP4);BMP5(BMP5);BMPER(BMPER);CD27(CD27);CD4(CD4);CGA(CGA);COL1A1(COL1A1);COL2A1(COL2A1);CXCL12(CXCL12);DCN(DCN);EDAR(EDAR);EYA1(EYA1);FANCD2(FANCD2);FAS(FAS);FGA(FGA);GFI1(GFI1);HCST(HCST);IGF2(IGF2);IL7R(IL7R);LOC101111463(LOC101111463);LOC101116441(LOC101116441);LOC101119218(LOC101119218);MSX1(MSX1);NTF3(NTF3);PRL(PRL);RHOH(RHOH);ROR1(ROR1);ROR2(ROR2);ROS1(ROS1);RSAD…
GO:0003073	BP	regulation of systemic arterial blood pressure	2	2	4	48	0.0945126	0.333744	AVPR1B(AVPR1B);DRD2(DRD2)	ADM(ADM);CORIN(CORIN)
GO:0031341	BP	regulation of cell killing	0	4	4	48	0.0945126	0.333744	-	CRTAM(CRTAM);IL7R(IL7R);LOC101116896(LOC101116896);SH2D1A(SH2D1A)
GO:0106106	BP	cold-induced thermogenesis	3	3	6	87	0.0946715	0.333744	ACHE(ACHE);ADIPOQ(ADIPOQ);UCP1(UCP1)	LOC101117706(LOC101117706);PLAC8(PLAC8);TLR4(TLR4)
GO:0120161	BP	regulation of cold-induced thermogenesis	3	3	6	87	0.0946715	0.333744	ACHE(ACHE);ADIPOQ(ADIPOQ);UCP1(UCP1)	LOC101117706(LOC101117706);PLAC8(PLAC8);TLR4(TLR4)
GO:0140110	MF	transcription regulator activity	18	22	40	895	0.0956212	0.342189	BCL11B(BCL11B);CRYM(CRYM);DLX5(DLX5);DLX6(DLX6);EGR4(EGR4);FOSB(FOSB);FOXB1(FOXB1);FOXJ1(FOXJ1);GBX1(GBX1);ISL1(ISL1);JUNB(JUNB);LHX8(LHX8);MAK(MAK);NR4A3(NR4A3);RXRG(RXRG);SIX3(SIX3);TFAP2D(TFAP2D);TP73(TP73)	AEBP1(AEBP1);ALX1(ALX1);ALX3(ALX3);ALX4(ALX4);BATF2(BATF2);EOMES(EOMES);ESRRB(ESRRB);FOXD2(FOXD2);GFI1(GFI1);MESP2(MESP2);MSX1(MSX1);RAX2(RAX2);SIX2(SIX2);SNAI2(SNAI2);TBX10(TBX10);TBX15(TBX15);TBX18(TBX18);TBX21(TBX21);TFAP2A(TFAP2A);TFAP2B(TFAP2B);TRIM21(TRIM21);ZIC3(ZIC3)
GO:0001654	BP	eye development	8	5	13	240	0.0956482	0.333744	ACHE(ACHE);BCL11B(BCL11B);CALB1(CALB1);DRD2(DRD2);LOC101119795(LOC101119795);RHO(RHO);SIX3(SIX3);TH(TH)	ALDH1A2(ALDH1A2);BMP4(BMP4);KERA(KERA);TFAP2A(TFAP2A);TFAP2B(TFAP2B)
GO:1901615	BP	organic hydroxy compound metabolic process	4	10	14	263	0.0957874	0.333744	AVPR1B(AVPR1B);CRYM(CRYM);DRD2(DRD2);TH(TH)	ALDH1A1(ALDH1A1);APOA2(APOA2);APOB(APOB);BMP5(BMP5);CD244(CD244);CUBN(CUBN);GFI1(GFI1);IP6K3(IP6K3);PCK1(PCK1);SNAI2(SNAI2)
GO:0030141	CC	secretory granule	3	6	9	146	0.0960169	0.415655	GRP(GRP);KLK5(KLK5);PADI6(PADI6)	FGA(FGA);GH(GH);SELP(SELP);SPESP1(SPESP1);STK31(STK31);ZG16(ZG16)
GO:0007169	BP	transmembrane receptor protein tyrosine kinase signaling pathway	7	10	17	333	0.0960719	0.333744	ADIPOQ(ADIPOQ);EFNB3(EFNB3);INSRR(INSRR);IRS4(IRS4);NGFR(NGFR);NR4A3(NR4A3);NTRK1(NTRK1)	ANGPTL1(ANGPTL1);BMP5(BMP5);COL4A5(COL4A5);DCN(DCN);IGF2(IGF2);LOC101119218(LOC101119218);NTF3(NTF3);ROR1(ROR1);ROR2(ROR2);ROS1(ROS1)
GO:0048592	BP	eye morphogenesis	4	3	7	108	0.0961037	0.333744	CALB1(CALB1);LOC101119795(LOC101119795);SIX3(SIX3);TH(TH)	BMP4(BMP4);TFAP2A(TFAP2A);TFAP2B(TFAP2B)
GO:0097529	BP	myeloid leukocyte migration	0	7	7	108	0.0961037	0.333744	-	CCL24(CCL24);CCL5(CCL5);CXCL10(CXCL10);CXCL12(CXCL12);DPP4(DPP4);JAML(JAML);LOC101117706(LOC101117706)
GO:0032102	BP	negative regulation of response to external stimulus	5	6	11	195	0.0962476	0.333744	ADIPOQ(ADIPOQ);ADORA2A(ADORA2A);DRD2(DRD2);ISL1(ISL1);MYOZ1(MYOZ1)	APOH(APOH);CLDN3(CLDN3);DPP4(DPP4);FGA(FGA);LOC101116896(LOC101116896);SNAI2(SNAI2)
GO:0035265	BP	organ growth	3	3	6	88	0.0986886	0.333744	MMP13(MMP13);OSTN(OSTN);TP73(TP73)	BNC2(BNC2);IGF2(IGF2);PI16(PI16)
GO:0071241	BP	cellular response to inorganic substance	5	1	6	88	0.0986886	0.333744	FOSB(FOSB);GLRA2(GLRA2);JUNB(JUNB);RASAL1(RASAL1);SCN5A(SCN5A)	TFAP2A(TFAP2A)
GO:0009719	BP	response to endogenous stimulus	14	19	33	724	0.0990463	0.333744	ACHE(ACHE);ADIPOQ(ADIPOQ);DLX5(DLX5);GLRA2(GLRA2);IRS4(IRS4);LOC443269(LOC443269);LPL(LPL);MC4R(MC4R);NGFR(NGFR);NR4A3(NR4A3);OSTN(OSTN);SKOR1(SKOR1);TAC1(TAC1);UCP1(UCP1)	BMP4(BMP4);BMPER(BMPER);COL1A1(COL1A1);COL1A2(COL1A2);COL2A1(COL2A1);GH(GH);IGF2(IGF2);LOC101119218(LOC101119218);MSX1(MSX1);MXRA5(MXRA5);PCK1(PCK1);PTGFR(PTGFR);ROR2(ROR2);SLC5A5(SLC5A5);SNAI2(SNAI2);TFAP2B(TFAP2B);TLR4(TLR4);VWC2L(VWC2L);WFIKKN2(WFIKKN2)
GO:0099080	CC	supramolecular complex	16	7	23	463	0.0994358	0.415655	ACTA1(ACTA1);DNAH1(DNAH1);DNAH2(DNAH2);DNAH5(DNAH5);DNAH6(DNAH6);KATNAL2(KATNAL2);KRT17(KRT17);KRT24(KRT24);KRT25(KRT25);LOC100526781(LOC100526781);LOC101112469(LOC101112469);MYL1(MYL1);MYOZ1(MYOZ1);SCN5A(SCN5A);TNNI1(TNNI1);TNNI2(TNNI2)	BFSP1(BFSP1);COL1A1(COL1A1);COL1A2(COL1A2);COL2A1(COL2A1);COL4A5(COL4A5);SKA1(SKA1);THSD4(THSD4)
GO:0099081	CC	supramolecular polymer	16	7	23	463	0.0994358	0.415655	ACTA1(ACTA1);DNAH1(DNAH1);DNAH2(DNAH2);DNAH5(DNAH5);DNAH6(DNAH6);KATNAL2(KATNAL2);KRT17(KRT17);KRT24(KRT24);KRT25(KRT25);LOC100526781(LOC100526781);LOC101112469(LOC101112469);MYL1(MYL1);MYOZ1(MYOZ1);SCN5A(SCN5A);TNNI1(TNNI1);TNNI2(TNNI2)	BFSP1(BFSP1);COL1A1(COL1A1);COL1A2(COL1A2);COL2A1(COL2A1);COL4A5(COL4A5);SKA1(SKA1);THSD4(THSD4)
GO:0050866	BP	negative regulation of cell activation	2	5	7	109	0.0997027	0.333744	ADORA2A(ADORA2A);PGLYRP2(PGLYRP2)	BMP4(BMP4);CRTAM(CRTAM);LOC101117706(LOC101117706);PDCD1LG2(PDCD1LG2);TBX21(TBX21)
GO:0032103	BP	positive regulation of response to external stimulus	2	8	10	174	0.0997438	0.333744	KLK5(KLK5);LPL(LPL)	APOH(APOH);CCL24(CCL24);CCL5(CCL5);CXCL10(CXCL10);CXCL12(CXCL12);LOC101117706(LOC101117706);NTF3(NTF3);TLR4(TLR4)
GO:0055080	BP	cation homeostasis	9	8	17	335	0.100031	0.333744	DRD1(DRD1);DRD2(DRD2);GLP1R(GLP1R);HCRTR1(HCRTR1);HCRTR2(HCRTR2);NMUR2(NMUR2);TAC1(TAC1);TACR1(TACR1);WFS1(WFS1)	APLNR(APLNR);CORIN(CORIN);CXCL10(CXCL10);CXCL9(CXCL9);FTL(FTL);GH(GH);SLC30A2(SLC30A2);TFAP2B(TFAP2B)
GO:0030193	BP	regulation of blood coagulation	0	4	4	49	0.10014	0.333744	-	APOH(APOH);FGA(FGA);SELP(SELP);TLR4(TLR4)
GO:0040014	BP	regulation of multicellular organism growth	1	3	4	49	0.10014	0.333744	DRD2(DRD2)	GH(GH);IGF2(IGF2);PLAC8(PLAC8)
GO:0002228	BP	natural killer cell mediated immunity	0	3	3	31	0.100174	0.333744	-	CRTAM(CRTAM);LOC101116896(LOC101116896);SH2D1A(SH2D1A)
GO:0003197	BP	endocardial cushion development	1	2	3	31	0.100174	0.333744	ISL1(ISL1)	BMP4(BMP4);MSX1(MSX1)
GO:0030501	BP	positive regulation of bone mineralization	0	3	3	31	0.100174	0.333744	-	BMP4(BMP4);OSR1(OSR1);TFAP2A(TFAP2A)
GO:0046324	BP	regulation of glucose import	2	1	3	31	0.100174	0.333744	ADIPOQ(ADIPOQ);OSTN(OSTN)	HK2(HK2)
GO:0046503	BP	glycerolipid catabolic process	1	2	3	31	0.100174	0.333744	LPL(LPL)	APOB(APOB);CPS1(CPS1)
GO:0051055	BP	negative regulation of lipid biosynthetic process	0	3	3	31	0.100174	0.333744	-	BMP5(BMP5);GFI1(GFI1);SNAI2(SNAI2)
GO:0060393	BP	regulation of pathway-restricted SMAD protein phosphorylation	0	3	3	31	0.100174	0.333744	-	BMP4(BMP4);BMP5(BMP5);BMPER(BMPER)
GO:0070231	BP	T cell apoptotic process	0	3	3	31	0.100174	0.333744	-	BMP4(BMP4);CD27(CD27);IL7R(IL7R)
GO:0150063	BP	visual system development	8	5	13	242	0.10034	0.333744	ACHE(ACHE);BCL11B(BCL11B);CALB1(CALB1);DRD2(DRD2);LOC101119795(LOC101119795);RHO(RHO);SIX3(SIX3);TH(TH)	ALDH1A2(ALDH1A2);BMP4(BMP4);KERA(KERA);TFAP2A(TFAP2A);TFAP2B(TFAP2B)
GO:0001539	BP	cilium or flagellum-dependent cell motility	2	0	2	15	0.100451	0.333744	DNAH6(DNAH6);RSPH4A(RSPH4A)	-
GO:0002922	BP	positive regulation of humoral immune response	1	1	2	15	0.100451	0.333744	KLK5(KLK5)	C6(C6)
GO:0010765	BP	positive regulation of sodium ion transport	1	1	2	15	0.100451	0.333744	SCN5A(SCN5A)	GH(GH)
GO:0030204	BP	chondroitin sulfate metabolic process	0	2	2	15	0.100451	0.333744	-	DCN(DCN);EGFLAM(EGFLAM)
GO:0031639	BP	plasminogen activation	0	2	2	15	0.100451	0.333744	-	APOH(APOH);FGA(FGA)
GO:0042417	BP	dopamine metabolic process	2	0	2	15	0.100451	0.333744	DRD2(DRD2);TH(TH)	-
GO:0043567	BP	regulation of insulin-like growth factor receptor signaling pathway	0	2	2	15	0.100451	0.333744	-	BMP5(BMP5);LOC101119218(LOC101119218)
GO:0043586	BP	tongue development	1	1	2	15	0.100451	0.333744	LOC101110922(LOC101110922)	BNC2(BNC2)
GO:0048643	BP	positive regulation of skeletal muscle tissue development	1	1	2	15	0.100451	0.333744	LOC101110922(LOC101110922)	IGF2(IGF2)
GO:0055094	BP	response to lipoprotein particle	1	1	2	15	0.100451	0.333744	LPL(LPL)	TLR4(TLR4)
GO:0060285	BP	cilium-dependent cell motility	2	0	2	15	0.100451	0.333744	DNAH6(DNAH6);RSPH4A(RSPH4A)	-
GO:0060713	BP	labyrinthine layer morphogenesis	0	2	2	15	0.100451	0.333744	-	ADM(ADM);SPINT1(SPINT1)
GO:0086019	BP	cell-cell signaling involved in cardiac conduction	1	1	2	15	0.100451	0.333744	SCN5A(SCN5A)	TBX18(TBX18)
GO:0098810	BP	neurotransmitter reuptake	1	1	2	15	0.100451	0.333744	DRD2(DRD2)	SLC22A2(SLC22A2)
GO:1900274	BP	regulation of phospholipase C activity	1	1	2	15	0.100451	0.333744	AVPR1B(AVPR1B)	ITK(ITK)
GO:1901739	BP	regulation of myoblast fusion	0	2	2	15	0.100451	0.333744	-	CXCL10(CXCL10);CXCL9(CXCL9)
GO:1903779	BP	regulation of cardiac conduction	1	1	2	15	0.100451	0.333744	LOC101120030(LOC101120030)	TBX18(TBX18)
GO:2000810	BP	regulation of bicellular tight junction assembly	0	2	2	15	0.100451	0.333744	-	CLDN3(CLDN3);SNAI2(SNAI2)
GO:0015179	MF	L-amino acid transmembrane transporter activity	1	2	3	31	0.100488	0.342189	SLC17A8(SLC17A8)	SLC22A2(SLC22A2);SLC6A20(SLC6A20)
GO:0003707	MF	steroid hormone receptor activity	1	1	2	15	0.10068	0.342189	RXRG(RXRG)	ESRRB(ESRRB)
GO:0005212	MF	structural constituent of eye lens	1	1	2	15	0.10068	0.342189	LOC101119795(LOC101119795)	BFSP1(BFSP1)
GO:0043394	MF	proteoglycan binding	1	1	2	15	0.10068	0.342189	LPL(LPL)	COL2A1(COL2A1)
GO:0007517	BP	muscle organ development	6	5	11	197	0.101514	0.333744	ACTA1(ACTA1);ISL1(ISL1);LOC101110922(LOC101110922);MYOZ1(MYOZ1);TP73(TP73);UNC45B(UNC45B)	ALX4(ALX4);BMP4(BMP4);IGF2(IGF2);MSX1(MSX1);PI16(PI16)
GO:0062012	BP	regulation of small molecule metabolic process	3	8	11	197	0.101514	0.333744	ADIPOQ(ADIPOQ);AVPR1B(AVPR1B);NR4A3(NR4A3)	APOB(APOB);BMP5(BMP5);CD244(CD244);GFI1(GFI1);IGF2(IGF2);PPP1R3B(PPP1R3B);PRL(PRL);SNAI2(SNAI2)
GO:1903532	BP	positive regulation of secretion by cell	6	2	8	131	0.102142	0.333744	BAIAP3(BAIAP3);BLK(BLK);DOC2B(DOC2B);DRD2(DRD2);GRP(GRP);KCNN4(KCNN4)	FGA(FGA);TLR4(TLR4)
GO:0015893	BP	drug transport	3	3	6	89	0.102795	0.333744	CHRM5(CHRM5);DRD2(DRD2);FOLR1(FOLR1)	FOLR3(FOLR3);SLC22A2(SLC22A2);SLC6A20(SLC6A20)
GO:1901214	BP	regulation of neuron death	6	3	9	153	0.102918	0.333744	FOXB1(FOXB1);GFRAL(GFRAL);ISL1(ISL1);NR4A3(NR4A3);NTRK1(NTRK1);TFAP2D(TFAP2D)	TFAP2A(TFAP2A);TFAP2B(TFAP2B);TLR4(TLR4)
GO:0034767	BP	positive regulation of ion transmembrane transport	1	4	5	69	0.103746	0.333744	DRD1(DRD1)	APLNR(APLNR);CXCL10(CXCL10);CXCL9(CXCL9);GH(GH)
GO:0044463	CC	cell projection part	28	4	32	680	0.103948	0.415655	CALB1(CALB1);CCDC65(CCDC65);CDHR1(CDHR1);CFAP43(CFAP43);CIBAR2(CIBAR2);DNAAF1(DNAAF1);DNAH1(DNAH1);DNAH2(DNAH2);DNAH5(DNAH5);DNAH6(DNAH6);DNAJB13(DNAJB13);DRD1(DRD1);DRD2(DRD2);GRXCR2(GRXCR2);KIF17(KIF17);MAK(MAK);PPP1R32(PPP1R32);RGS14(RGS14);RGS8(RGS8);RHO(RHO);ROPN1(ROPN1);RSPH4A(RSPH4A);SKOR1(SKOR1);SPAG17(SPAG17);TACR1(TACR1);TACR3(TACR3);TEKT4(TEKT4);TNN(TNN)	DPP4(DPP4);KIF19(KIF19);ROR1(ROR1);SPATC1L(SPATC1L)
GO:0120038	CC	plasma membrane bounded cell projection part	28	4	32	680	0.103948	0.415655	CALB1(CALB1);CCDC65(CCDC65);CDHR1(CDHR1);CFAP43(CFAP43);CIBAR2(CIBAR2);DNAAF1(DNAAF1);DNAH1(DNAH1);DNAH2(DNAH2);DNAH5(DNAH5);DNAH6(DNAH6);DNAJB13(DNAJB13);DRD1(DRD1);DRD2(DRD2);GRXCR2(GRXCR2);KIF17(KIF17);MAK(MAK);PPP1R32(PPP1R32);RGS14(RGS14);RGS8(RGS8);RHO(RHO);ROPN1(ROPN1);RSPH4A(RSPH4A);SKOR1(SKOR1);SPAG17(SPAG17);TACR1(TACR1);TACR3(TACR3);TEKT4(TEKT4);TNN(TNN)	DPP4(DPP4);KIF19(KIF19);ROR1(ROR1);SPATC1L(SPATC1L)
GO:0001777	BP	T cell homeostatic proliferation	1	0	1	3	0.104602	0.333744	LMO1(LMO1)	-
GO:0001915	BP	negative regulation of T cell mediated cytotoxicity	0	1	1	3	0.104602	0.333744	-	IL7R(IL7R)
GO:0001920	BP	negative regulation of receptor recycling	0	1	1	3	0.104602	0.333744	-	LOC101116441(LOC101116441)
GO:0001992	BP	regulation of systemic arterial blood pressure by vasopressin	1	0	1	3	0.104602	0.333744	AVPR1B(AVPR1B)	-
GO:0002023	BP	reduction of food intake in response to dietary excess	1	0	1	3	0.104602	0.333744	GFRAL(GFRAL)	-
GO:0002325	BP	natural killer cell differentiation involved in immune response	1	0	1	3	0.104602	0.333744	PGLYRP2(PGLYRP2)	-
GO:0002803	BP	positive regulation of antibacterial peptide production	1	0	1	3	0.104602	0.333744	KLK5(KLK5)	-
GO:0006599	BP	phosphagen metabolic process	1	0	1	3	0.104602	0.333744	CKM(CKM)	-
GO:0006603	BP	phosphocreatine metabolic process	1	0	1	3	0.104602	0.333744	CKM(CKM)	-
GO:0006642	BP	triglyceride mobilization	0	1	1	3	0.104602	0.333744	-	APOB(APOB)
GO:0007223	BP	Wnt signaling pathway, calcium modulating pathway	0	1	1	3	0.104602	0.333744	-	ROR2(ROR2)
GO:0008582	BP	regulation of synaptic growth at neuromuscular junction	0	1	1	3	0.104602	0.333744	-	COLQ(COLQ)
GO:0010159	BP	specification of animal organ position	0	1	1	3	0.104602	0.333744	-	BMP4(BMP4)
GO:0010751	BP	negative regulation of nitric oxide mediated signal transduction	0	1	1	3	0.104602	0.333744	-	PRL(PRL)
GO:0010944	BP	negative regulation of transcription by competitive promoter binding	0	1	1	3	0.104602	0.333744	-	TFAP2A(TFAP2A)
GO:0014045	BP	establishment of endothelial blood-brain barrier	0	1	1	3	0.104602	0.333744	-	CLDN3(CLDN3)
GO:0015816	BP	glycine transport	0	1	1	3	0.104602	0.333744	-	SLC6A20(SLC6A20)
GO:0016103	BP	diterpenoid catabolic process	1	0	1	3	0.104602	0.333744	LOC101110922(LOC101110922)	-
GO:0016115	BP	terpenoid catabolic process	1	0	1	3	0.104602	0.333744	LOC101110922(LOC101110922)	-
GO:0019230	BP	proprioception	1	0	1	3	0.104602	0.333744	GBX1(GBX1)	-
GO:0019276	BP	UDP-N-acetylgalactosamine metabolic process	1	0	1	3	0.104602	0.333744	B4GALNT2(B4GALNT2)	-
GO:0019755	BP	one-carbon compound transport	1	0	1	3	0.104602	0.333744	AQP3(AQP3)	-
GO:0021524	BP	visceral motor neuron differentiation	1	0	1	3	0.104602	0.333744	ISL1(ISL1)	-
GO:0021773	BP	striatal medium spiny neuron differentiation	1	0	1	3	0.104602	0.333744	BCL11B(BCL11B)	-
GO:0030049	BP	muscle filament sliding	0	1	1	3	0.104602	0.333744	-	MYH8(MYH8)
GO:0030538	BP	embryonic genitalia morphogenesis	0	1	1	3	0.104602	0.333744	-	ROR2(ROR2)
GO:0030718	BP	germ-line stem cell population maintenance	1	0	1	3	0.104602	0.333744	NANOS2(NANOS2)	-
GO:0032497	BP	detection of lipopolysaccharide	0	1	1	3	0.104602	0.333744	-	TLR4(TLR4)
GO:0032765	BP	positive regulation of mast cell cytokine production	1	0	1	3	0.104602	0.333744	NR4A3(NR4A3)	-
GO:0032826	BP	regulation of natural killer cell differentiation involved in immune response	1	0	1	3	0.104602	0.333744	PGLYRP2(PGLYRP2)	-
GO:0034242	BP	negative regulation of syncytium formation by plasma membrane fusion	0	1	1	3	0.104602	0.333744	-	CXCL10(CXCL10)
GO:0034392	BP	negative regulation of smooth muscle cell apoptotic process	0	1	1	3	0.104602	0.333744	-	APOH(APOH)
GO:0034653	BP	retinoic acid catabolic process	1	0	1	3	0.104602	0.333744	LOC101110922(LOC101110922)	-
GO:0034776	BP	response to histamine	1	0	1	3	0.104602	0.333744	DRD2(DRD2)	-
GO:0035524	BP	proline transmembrane transport	0	1	1	3	0.104602	0.333744	-	SLC6A20(SLC6A20)
GO:0035666	BP	TRIF-dependent toll-like receptor signaling pathway	0	1	1	3	0.104602	0.333744	-	TLR4(TLR4)
GO:0035697	BP	CD8-positive, alpha-beta T cell extravasation	0	1	1	3	0.104602	0.333744	-	LOC101117706(LOC101117706)
GO:0035723	BP	interleukin-15-mediated signaling pathway	0	1	1	3	0.104602	0.333744	-	CD4(CD4)
GO:0035726	BP	common myeloid progenitor cell proliferation	1	0	1	3	0.104602	0.333744	NR4A3(NR4A3)	-
GO:0035790	BP	platelet-derived growth factor receptor-alpha signaling pathway	1	0	1	3	0.104602	0.333744	ADIPOQ(ADIPOQ)	-
GO:0035799	BP	ureter maturation	0	1	1	3	0.104602	0.333744	-	ALDH1A2(ALDH1A2)
GO:0036022	BP	limb joint morphogenesis	0	1	1	3	0.104602	0.333744	-	OSR1(OSR1)
GO:0036476	BP	neuron death in response to hydrogen peroxide	1	0	1	3	0.104602	0.333744	NR4A3(NR4A3)	-
GO:0038028	BP	insulin receptor signaling pathway via phosphatidylinositol 3-kinase	0	1	1	3	0.104602	0.333744	-	IGF2(IGF2)
GO:0042396	BP	phosphagen biosynthetic process	1	0	1	3	0.104602	0.333744	CKM(CKM)	-
GO:0042421	BP	norepinephrine biosynthetic process	1	0	1	3	0.104602	0.333744	TH(TH)	-
GO:0042904	BP	9-cis-retinoic acid biosynthetic process	0	1	1	3	0.104602	0.333744	-	ALDH1A2(ALDH1A2)
GO:0042905	BP	9-cis-retinoic acid metabolic process	0	1	1	3	0.104602	0.333744	-	ALDH1A2(ALDH1A2)
GO:0042989	BP	sequestering of actin monomers	0	1	1	3	0.104602	0.333744	-	SCIN(SCIN)
GO:0043309	BP	regulation of eosinophil degranulation	0	1	1	3	0.104602	0.333744	-	LOC101117706(LOC101117706)
GO:0043435	BP	response to corticotropin-releasing hormone	1	0	1	3	0.104602	0.333744	NR4A3(NR4A3)	-
GO:0043471	BP	regulation of cellular carbohydrate catabolic process	0	1	1	3	0.104602	0.333744	-	PPP1R3B(PPP1R3B)
GO:0043503	BP	skeletal muscle fiber adaptation	1	0	1	3	0.104602	0.333744	MYOZ1(MYOZ1)	-
GO:0044339	BP	canonical Wnt signaling pathway involved in osteoblast differentiation	1	0	1	3	0.104602	0.333744	TNN(TNN)	-
GO:0044467	BP	glial cell-derived neurotrophic factor secretion	1	0	1	3	0.104602	0.333744	DRD2(DRD2)	-
GO:0046314	BP	phosphocreatine biosynthetic process	1	0	1	3	0.104602	0.333744	CKM(CKM)	-
GO:0048793	BP	pronephros development	0	1	1	3	0.104602	0.333744	-	OSR1(OSR1)
GO:0048936	BP	peripheral nervous system neuron axonogenesis	1	0	1	3	0.104602	0.333744	ISL1(ISL1)	-
GO:0050960	BP	detection of temperature stimulus involved in thermoception	1	0	1	3	0.104602	0.333744	RHO(RHO)	-
GO:0051584	BP	regulation of dopamine uptake involved in synaptic transmission	1	0	1	3	0.104602	0.333744	DRD2(DRD2)	-
GO:0051615	BP	histamine uptake	0	1	1	3	0.104602	0.333744	-	SLC22A2(SLC22A2)
GO:0051620	BP	norepinephrine uptake	0	1	1	3	0.104602	0.333744	-	SLC22A2(SLC22A2)
GO:0051940	BP	regulation of catecholamine uptake involved in synaptic transmission	1	0	1	3	0.104602	0.333744	DRD2(DRD2)	-
GO:0060005	BP	vestibular reflex	1	0	1	3	0.104602	0.333744	NR4A3(NR4A3)	-
GO:0060160	BP	negative regulation of dopamine receptor signaling pathway	1	0	1	3	0.104602	0.333744	DRD2(DRD2)	-
GO:0060166	BP	olfactory pit development	1	0	1	3	0.104602	0.333744	DLX5(DLX5)	-
GO:0060267	BP	positive regulation of respiratory burst	0	1	1	3	0.104602	0.333744	-	JCHAIN(JCHAIN)
GO:0060355	BP	positive regulation of cell adhesion molecule production	0	1	1	3	0.104602	0.333744	-	COLEC12(COLEC12)
GO:0060927	BP	cardiac pacemaker cell fate commitment	0	1	1	3	0.104602	0.333744	-	TBX18(TBX18)
GO:0061030	BP	epithelial cell differentiation involved in mammary gland alveolus development	1	0	1	3	0.104602	0.333744	FOXB1(FOXB1)	-
GO:0061218	BP	negative regulation of mesonephros development	0	1	1	3	0.104602	0.333744	-	BMP4(BMP4)
GO:0061325	BP	cell proliferation involved in outflow tract morphogenesis	0	1	1	3	0.104602	0.333744	-	BMP4(BMP4)
GO:0061590	BP	calcium activated phosphatidylcholine scrambling	1	0	1	3	0.104602	0.333744	ANO3(ANO3)	-
GO:0061591	BP	calcium activated galactosylceramide scrambling	1	0	1	3	0.104602	0.333744	ANO3(ANO3)	-
GO:0061792	BP	secretory granule maturation	1	0	1	3	0.104602	0.333744	BAIAP3(BAIAP3)	-
GO:0070091	BP	glucagon secretion	1	0	1	3	0.104602	0.333744	FAM3D(FAM3D)	-
GO:0070092	BP	regulation of glucagon secretion	1	0	1	3	0.104602	0.333744	FAM3D(FAM3D)	-
GO:0070327	BP	thyroid hormone transport	1	0	1	3	0.104602	0.333744	CRYM(CRYM)	-
GO:0070430	BP	positive regulation of nucleotide-binding oligomerization domain containing 1 signaling pathway	0	1	1	3	0.104602	0.333744	-	TLR4(TLR4)
GO:0070434	BP	positive regulation of nucleotide-binding oligomerization domain containing 2 signaling pathway	0	1	1	3	0.104602	0.333744	-	TLR4(TLR4)
GO:0071350	BP	cellular response to interleukin-15	0	1	1	3	0.104602	0.333744	-	CD4(CD4)
GO:0071376	BP	cellular response to corticotropin-releasing hormone stimulus	1	0	1	3	0.104602	0.333744	NR4A3(NR4A3)	-
GO:0071499	BP	cellular response to laminar fluid shear stress	1	0	1	3	0.104602	0.333744	ASS1(ASS1)	-
GO:0072007	BP	mesangial cell differentiation	0	1	1	3	0.104602	0.333744	-	OSR1(OSR1)
GO:0072047	BP	proximal/distal pattern formation involved in nephron development	0	1	1	3	0.104602	0.333744	-	OSR1(OSR1)
GO:0072081	BP	specification of nephron tubule identity	0	1	1	3	0.104602	0.333744	-	OSR1(OSR1)
GO:0072131	BP	kidney mesenchyme morphogenesis	0	1	1	3	0.104602	0.333744	-	OSR1(OSR1)
GO:0072133	BP	metanephric mesenchyme morphogenesis	0	1	1	3	0.104602	0.333744	-	OSR1(OSR1)
GO:0072138	BP	mesenchymal cell proliferation involved in ureteric bud development	0	1	1	3	0.104602	0.333744	-	BMP4(BMP4)
GO:0072191	BP	ureter smooth muscle development	0	1	1	3	0.104602	0.333744	-	BMP4(BMP4)
GO:0072193	BP	ureter smooth muscle cell differentiation	0	1	1	3	0.104602	0.333744	-	BMP4(BMP4)
GO:0072235	BP	metanephric distal tubule development	1	0	1	3	0.104602	0.333744	CALB1(CALB1)	-
GO:0072656	BP	maintenance of protein location in mitochondrion	0	1	1	3	0.104602	0.333744	-	HK2(HK2)
GO:0072679	BP	thymocyte migration	0	1	1	3	0.104602	0.333744	-	LOC101117706(LOC101117706)
GO:0090086	BP	negative regulation of protein deubiquitination	0	1	1	3	0.104602	0.333744	-	TRIM21(TRIM21)
GO:0090403	BP	oxidative stress-induced premature senescence	0	1	1	3	0.104602	0.333744	-	WNT16(WNT16)
GO:0097021	BP	lymphocyte migration into lymphoid organs	0	1	1	3	0.104602	0.333744	-	CRTAM(CRTAM)
GO:0097274	BP	urea homeostasis	0	1	1	3	0.104602	0.333744	-	TFAP2B(TFAP2B)
GO:0097350	BP	neutrophil clearance	0	1	1	3	0.104602	0.333744	-	LOC101117706(LOC101117706)
GO:0097374	BP	sensory neuron axon guidance	1	0	1	3	0.104602	0.333744	GBX1(GBX1)	-
GO:0097646	BP	calcitonin family receptor signaling pathway	0	1	1	3	0.104602	0.333744	-	ADM(ADM)
GO:0099151	BP	regulation of postsynaptic density assembly	1	0	1	3	0.104602	0.333744	CBLN1(CBLN1)	-
GO:0099624	BP	atrial cardiac muscle cell membrane repolarization	1	0	1	3	0.104602	0.333744	SCN5A(SCN5A)	-
GO:1900166	BP	regulation of glial cell-derived neurotrophic factor secretion	1	0	1	3	0.104602	0.333744	DRD2(DRD2)	-
GO:1900168	BP	positive regulation of glial cell-derived neurotrophic factor secretion	1	0	1	3	0.104602	0.333744	DRD2(DRD2)	-
GO:1901509	BP	regulation of endothelial tube morphogenesis	0	1	1	3	0.104602	0.333744	-	CXCL10(CXCL10)
GO:1902023	BP	L-arginine transport	0	1	1	3	0.104602	0.333744	-	SLC22A2(SLC22A2)
GO:1902566	BP	regulation of eosinophil activation	0	1	1	3	0.104602	0.333744	-	LOC101117706(LOC101117706)
GO:1902581	BP	multi-organism cellular localization	0	1	1	3	0.104602	0.333744	-	LOC101102194(LOC101102194)
GO:1902583	BP	multi-organism intracellular transport	0	1	1	3	0.104602	0.333744	-	LOC101102194(LOC101102194)
GO:1902809	BP	regulation of skeletal muscle fiber differentiation	1	0	1	3	0.104602	0.333744	LOC101110922(LOC101110922)	-
GO:1903207	BP	regulation of hydrogen peroxide-induced neuron death	1	0	1	3	0.104602	0.333744	NR4A3(NR4A3)	-
GO:1903208	BP	negative regulation of hydrogen peroxide-induced neuron death	1	0	1	3	0.104602	0.333744	NR4A3(NR4A3)	-
GO:1903223	BP	positive regulation of oxidative stress-induced neuron death	0	1	1	3	0.104602	0.333744	-	TLR4(TLR4)
GO:1903971	BP	positive regulation of response to macrophage colony-stimulating factor	0	1	1	3	0.104602	0.333744	-	TLR4(TLR4)
GO:1903974	BP	positive regulation of cellular response to macrophage colony-stimulating factor stimulus	0	1	1	3	0.104602	0.333744	-	TLR4(TLR4)
GO:1903977	BP	positive regulation of glial cell migration	0	1	1	3	0.104602	0.333744	-	LOC101117706(LOC101117706)
GO:1905292	BP	regulation of neural crest cell differentiation	0	1	1	3	0.104602	0.333744	-	BMP4(BMP4)
GO:1905294	BP	positive regulation of neural crest cell differentiation	0	1	1	3	0.104602	0.333744	-	BMP4(BMP4)
GO:1905310	BP	regulation of cardiac neural crest cell migration involved in outflow tract morphogenesis	0	1	1	3	0.104602	0.333744	-	BMP4(BMP4)
GO:1905312	BP	positive regulation of cardiac neural crest cell migration involved in outflow tract morphogenesis	0	1	1	3	0.104602	0.333744	-	BMP4(BMP4)
GO:1905702	BP	regulation of inhibitory synapse assembly	1	0	1	3	0.104602	0.333744	CBLN1(CBLN1)	-
GO:1905709	BP	negative regulation of membrane permeability	0	1	1	3	0.104602	0.333744	-	HK2(HK2)
GO:1905937	BP	negative regulation of germ cell proliferation	0	1	1	3	0.104602	0.333744	-	HPGDS(HPGDS)
GO:1990079	BP	cartilage homeostasis	0	1	1	3	0.104602	0.333744	-	CYTL1(CYTL1)
GO:1990086	BP	lens fiber cell apoptotic process	1	0	1	3	0.104602	0.333744	SIX3(SIX3)	-
GO:1990410	BP	adrenomedullin receptor signaling pathway	0	1	1	3	0.104602	0.333744	-	ADM(ADM)
GO:1990502	BP	dense core granule maturation	1	0	1	3	0.104602	0.333744	BAIAP3(BAIAP3)	-
GO:1990511	BP	piRNA biosynthetic process	0	1	1	3	0.104602	0.333744	-	BTBD18(BTBD18)
GO:1990822	BP	basic amino acid transmembrane transport	0	1	1	3	0.104602	0.333744	-	SLC22A2(SLC22A2)
GO:2000137	BP	negative regulation of cell proliferation involved in heart morphogenesis	0	1	1	3	0.104602	0.333744	-	BMP4(BMP4)
GO:2000255	BP	negative regulation of male germ cell proliferation	0	1	1	3	0.104602	0.333744	-	HPGDS(HPGDS)
GO:2000328	BP	regulation of T-helper 17 cell lineage commitment	0	1	1	3	0.104602	0.333744	-	TBX21(TBX21)
GO:2000409	BP	positive regulation of T cell extravasation	0	1	1	3	0.104602	0.333744	-	LOC101117706(LOC101117706)
GO:2000449	BP	regulation of CD8-positive, alpha-beta T cell extravasation	0	1	1	3	0.104602	0.333744	-	LOC101117706(LOC101117706)
GO:2000467	BP	positive regulation of glycogen (starch) synthase activity	0	1	1	3	0.104602	0.333744	-	IGF2(IGF2)
GO:2000583	BP	regulation of platelet-derived growth factor receptor-alpha signaling pathway	1	0	1	3	0.104602	0.333744	ADIPOQ(ADIPOQ)	-
GO:2000697	BP	negative regulation of epithelial cell differentiation involved in kidney development	0	1	1	3	0.104602	0.333744	-	OSR1(OSR1)
GO:0004069	MF	L-aspartate:2-oxoglutarate aminotransferase activity	1	0	1	3	0.104733	0.342189	GOT1L1(GOT1L1)	-
GO:0004104	MF	cholinesterase activity	1	0	1	3	0.104733	0.342189	ACHE(ACHE)	-
GO:0004111	MF	creatine kinase activity	1	0	1	3	0.104733	0.342189	CKM(CKM)	-
GO:0004127	MF	cytidylate kinase activity	1	0	1	3	0.104733	0.342189	AK7(AK7)	-
GO:0004185	MF	serine-type carboxypeptidase activity	0	1	1	3	0.104733	0.342189	-	CPVL(CPVL)
GO:0004565	MF	beta-galactosidase activity	1	0	1	3	0.104733	0.342189	GLB1L3(GLB1L3)	-
GO:0004667	MF	prostaglandin-D synthase activity	0	1	1	3	0.104733	0.342189	-	HPGDS(HPGDS)
GO:0005030	MF	neurotrophin receptor activity	1	0	1	3	0.104733	0.342189	NTRK1(NTRK1)	-
GO:0005131	MF	growth hormone receptor binding	0	1	1	3	0.104733	0.342189	-	GH(GH)
GO:0005219	MF	ryanodine-sensitive calcium-release channel activity	1	0	1	3	0.104733	0.342189	RYR3(RYR3)	-
GO:0005412	MF	glucose:sodium symporter activity	1	0	1	3	0.104733	0.342189	SLC5A1(SLC5A1)	-
GO:0008239	MF	dipeptidyl-peptidase activity	0	1	1	3	0.104733	0.342189	-	DPP4(DPP4)
GO:0008430	MF	selenium binding	0	1	1	3	0.104733	0.342189	-	SELENBP1(SELENBP1)
GO:0015254	MF	glycerol channel activity	1	0	1	3	0.104733	0.342189	AQP3(AQP3)	-
GO:0015925	MF	galactosidase activity	1	0	1	3	0.104733	0.342189	GLB1L3(GLB1L3)	-
GO:0016716	MF	oxidoreductase activity, acting on paired donors, with incorporation or reduction of molecular oxygen, another compound as one donor, and incorporation of one atom of oxygen	0	1	1	3	0.104733	0.342189	-	LOC101106806(LOC101106806)
GO:0016775	MF	phosphotransferase activity, nitrogenous group as acceptor	1	0	1	3	0.104733	0.342189	CKM(CKM)	-
GO:0019863	MF	IgE binding	0	1	1	3	0.104733	0.342189	-	MS4A2(MS4A2)
GO:0019958	MF	C-X-C chemokine binding	0	1	1	3	0.104733	0.342189	-	CXCR6(CXCR6)
GO:0030345	MF	structural constituent of tooth enamel	1	0	1	3	0.104733	0.342189	AMELX(AMELX)	-
GO:0031728	MF	CCR3 chemokine receptor binding	0	1	1	3	0.104733	0.342189	-	CCL24(CCL24)
GO:0035473	MF	lipase binding	0	1	1	3	0.104733	0.342189	-	APOB(APOB)
GO:0042806	MF	fucose binding	0	1	1	3	0.104733	0.342189	-	SELP(SELP)
GO:0042947	MF	glucoside transmembrane transporter activity	1	0	1	3	0.104733	0.342189	SLC5A1(SLC5A1)	-
GO:0046573	MF	lactonohydrolase activity	0	1	1	3	0.104733	0.342189	-	PON3(PON3)
GO:0051373	MF	FATZ binding	1	0	1	3	0.104733	0.342189	MYOZ1(MYOZ1)	-
GO:0061459	MF	L-arginine transmembrane transporter activity	0	1	1	3	0.104733	0.342189	-	SLC22A2(SLC22A2)
GO:0102007	MF	acyl-L-homoserine-lactone lactonohydrolase activity	0	1	1	3	0.104733	0.342189	-	PON3(PON3)
GO:0007399	BP	nervous system development	28	25	53	1236	0.104845	0.33429	BCL11B(BCL11B);CBLN1(CBLN1);CDHR1(CDHR1);CFAP43(CFAP43);CHODL(CHODL);CPNE5(CPNE5);DLX5(DLX5);DNAH5(DNAH5);DRD2(DRD2);EFNB3(EFNB3);FOXB1(FOXB1);GBX1(GBX1);GRXCR2(GRXCR2);ISL1(ISL1);LHX8(LHX8);NGFR(NGFR);NMUR2(NMUR2);NR4A3(NR4A3);NTRK1(NTRK1);OPRM1(OPRM1);OSTN(OSTN);PCP4(PCP4);RASAL1(RASAL1);SIX3(SIX3);TFAP2D(TFAP2D);TH(TH);TMEM132E(TMEM132E);TNN(TNN)	ADM(ADM);ALDH1A2(ALDH1A2);ALX1(ALX1);APOB(APOB);BMP4(BMP4);BMP5(BMP5);CLDN3(CLDN3);COL2A1(COL2A1);COLQ(COLQ);EOMES(EOMES);EYA1(EYA1);FANCD2(FANCD2);GFI1(GFI1);LOC101111463(LOC101111463);LOC101117706(LOC101117706);MSX1(MSX1);PRDM6(PRDM6);SPINT1(SPINT1);SRPX2(SRPX2);TFAP2B(TFAP2B);TLR4(TLR4);VTN(VTN);VWC2L(VWC2L);ZIC1(ZIC1);ZIC3(ZIC3)
GO:0048468	BP	cell development	33	21	54	1262	0.105129	0.334944	ACHE(ACHE);ACTA1(ACTA1);ADIPOQ(ADIPOQ);BCL11B(BCL11B);CDHR1(CDHR1);CFAP43(CFAP43);CHODL(CHODL);CPNE5(CPNE5);DLX5(DLX5);DNAH1(DNAH1);DPY19L2(DPY19L2);DRD2(DRD2);EFNB3(EFNB3);FOXB1(FOXB1);GBX1(GBX1);GRXCR2(GRXCR2);ISL1(ISL1);LHX8(LHX8);LOC101119795(LOC101119795);MYOZ1(MYOZ1);NGFR(NGFR);NR4A3(NR4A3);NTRK1(NTRK1);OPRM1(OPRM1);OSTN(OSTN);PCP4(PCP4);RASAL1(RASAL1);ROPN1(ROPN1);SFN(SFN);SIX3(SIX3);TH(TH…	ADM(ADM);ALDH1A2(ALDH1A2);ALX1(ALX1);BMP4(BMP4);BMP5(BMP5);CLDN3(CLDN3);COL18A1(COL18A1);EYA1(EYA1);GFI1(GFI1);ITGB7(ITGB7);LOC101111463(LOC101111463);LOC101117706(LOC101117706);OSR1(OSR1);PI16(PI16);ROS1(ROS1);SEBOX(SEBOX);SNAI2(SNAI2);TBX18(TBX18);TLR4(TLR4);VWC2L(VWC2L);WFIKKN2(WFIKKN2)
GO:2000145	BP	regulation of cell motility	6	20	26	555	0.105193	0.334944	ADIPOQ(ADIPOQ);DRD2(DRD2);FUT1(FUT1);NR4A3(NR4A3);TACR1(TACR1);TACR3(TACR3)	APOH(APOH);BMP4(BMP4);BMPER(BMPER);CCL24(CCL24);CCL5(CCL5);CLDN3(CLDN3);COL18A1(COL18A1);COL1A1(COL1A1);CXCL10(CXCL10);CXCL12(CXCL12);DCN(DCN);DPP4(DPP4);LOC101111463(LOC101111463);LOC101116896(LOC101116896);LOC101117706(LOC101117706);NTF3(NTF3);ROR2(ROR2);SELP(SELP);SNAI2(SNAI2);TWIST2(TWIST2)
GO:0046634	BP	regulation of alpha-beta T cell activation	1	3	4	50	0.105918	0.336796	ADORA2A(ADORA2A)	CRTAM(CRTAM);LOC101117706(LOC101117706);TBX21(TBX21)
GO:1900046	BP	regulation of hemostasis	0	4	4	50	0.105918	0.336796	-	APOH(APOH);FGA(FGA);SELP(SELP);TLR4(TLR4)
GO:0001891	CC	phagocytic cup	1	1	2	15	0.105964	0.415655	ARHGAP25(ARHGAP25)	TLR4(TLR4)
GO:0034364	CC	high-density lipoprotein particle	0	2	2	15	0.105964	0.415655	-	APOH(APOH);LOC101121216(LOC101121216)
GO:0015171	MF	amino acid transmembrane transporter activity	1	3	4	50	0.106325	0.345898	SLC17A8(SLC17A8)	SLC16A12(SLC16A12);SLC22A2(SLC22A2);SLC6A20(SLC6A20)
GO:0043408	BP	regulation of MAPK cascade	7	12	19	386	0.106844	0.339282	ADIPOQ(ADIPOQ);AVPR1B(AVPR1B);GFRAL(GFRAL);HCRTR1(HCRTR1);KLHL31(KLHL31);NTRK1(NTRK1);RGS14(RGS14)	BMP4(BMP4);BMPER(BMPER);CD27(CD27);CD4(CD4);FAS(FAS);FGA(FGA);IGF2(IGF2);LOC101111463(LOC101111463);NTF3(NTF3);ROS1(ROS1);TLR4(TLR4);WNT16(WNT16)
GO:0050801	BP	ion homeostasis	10	9	19	386	0.106844	0.339282	DRD1(DRD1);DRD2(DRD2);GLP1R(GLP1R);HCRTR1(HCRTR1);HCRTR2(HCRTR2);NMUR2(NMUR2);SCN5A(SCN5A);TAC1(TAC1);TACR1(TACR1);WFS1(WFS1)	APLNR(APLNR);CORIN(CORIN);CXCL10(CXCL10);CXCL9(CXCL9);DCN(DCN);FTL(FTL);GH(GH);SLC30A2(SLC30A2);TFAP2B(TFAP2B)
GO:0001837	BP	epithelial to mesenchymal transition	0	6	6	90	0.106989	0.339282	-	ALX1(ALX1);BMP4(BMP4);COL1A1(COL1A1);MSX1(MSX1);SNAI2(SNAI2);WNT16(WNT16)
GO:0061041	BP	regulation of wound healing	1	5	6	90	0.106989	0.339282	MYOZ1(MYOZ1)	APOH(APOH);CLDN3(CLDN3);FGA(FGA);SELP(SELP);TLR4(TLR4)
GO:1901215	BP	negative regulation of neuron death	6	1	7	111	0.107119	0.339464	FOXB1(FOXB1);GFRAL(GFRAL);ISL1(ISL1);NR4A3(NR4A3);NTRK1(NTRK1);TFAP2D(TFAP2D)	TFAP2B(TFAP2B)
GO:0043204	CC	perikaryon	3	0	3	31	0.107609	0.415655	OPRM1(OPRM1);RGS8(RGS8);TH(TH)	-
GO:0015844	BP	monoamine transport	2	1	3	32	0.107722	0.339538	CHRM5(CHRM5);DRD2(DRD2)	SLC22A2(SLC22A2)
GO:0019730	BP	antimicrobial humoral response	1	2	3	32	0.107722	0.339538	KLK5(KLK5)	FGA(FGA);JCHAIN(JCHAIN)
GO:0030260	BP	entry into host cell	1	2	3	32	0.107722	0.339538	NECTIN4(NECTIN4)	CD4(CD4);TRIM21(TRIM21)
GO:0031638	BP	zymogen activation	0	3	3	32	0.107722	0.339538	-	APOH(APOH);FGA(FGA);LOC101113683(LOC101113683)
GO:0032731	BP	positive regulation of interleukin-1 beta production	2	1	3	32	0.107722	0.339538	ISL1(ISL1);LPL(LPL)	TLR4(TLR4)
GO:0044409	BP	entry into host	1	2	3	32	0.107722	0.339538	NECTIN4(NECTIN4)	CD4(CD4);TRIM21(TRIM21)
GO:0051806	BP	entry into cell of other organism involved in symbiotic interaction	1	2	3	32	0.107722	0.339538	NECTIN4(NECTIN4)	CD4(CD4);TRIM21(TRIM21)
GO:1901216	BP	positive regulation of neuron death	0	3	3	32	0.107722	0.339538	-	TFAP2A(TFAP2A);TFAP2B(TFAP2B);TLR4(TLR4)
GO:0001534	CC	radial spoke	1	0	1	3	0.107827	0.415655	RSPH4A(RSPH4A)	-
GO:0018995	CC	host	0	1	1	3	0.107827	0.415655	-	LOC101102194(LOC101102194)
GO:0031265	CC	CD95 death-inducing signaling complex	0	1	1	3	0.107827	0.415655	-	FAS(FAS)
GO:0035976	CC	transcription factor AP-1 complex	1	0	1	3	0.107827	0.415655	JUNB(JUNB)	-
GO:0042105	CC	alpha-beta T cell receptor complex	0	1	1	3	0.107827	0.415655	-	CD3G(CD3G)
GO:0043657	CC	host cell	0	1	1	3	0.107827	0.415655	-	LOC101102194(LOC101102194)
GO:0060473	CC	cortical granule	1	0	1	3	0.107827	0.415655	PADI6(PADI6)	-
GO:0097457	CC	hippocampal mossy fiber	1	0	1	3	0.107827	0.415655	TNN(TNN)	-
GO:0120044	CC	stereocilium base	1	0	1	3	0.107827	0.415655	GRXCR2(GRXCR2)	-
GO:0004180	MF	carboxypeptidase activity	1	2	3	32	0.108055	0.350025	CPO(CPO)	AEBP1(AEBP1);CPVL(CPVL)
GO:0006639	BP	acylglycerol metabolic process	1	4	5	70	0.108614	0.341889	LPL(LPL)	APOB(APOB);APOH(APOH);CPS1(CPS1);PCK1(PCK1)
GO:0008643	BP	carbohydrate transport	4	1	5	70	0.108614	0.341889	ADIPOQ(ADIPOQ);NR4A3(NR4A3);OSTN(OSTN);SLC5A1(SLC5A1)	HK2(HK2)
GO:0070663	BP	regulation of leukocyte proliferation	1	7	8	133	0.108953	0.342727	LMO1(LMO1)	BMP4(BMP4);CRTAM(CRTAM);IGF2(IGF2);LOC101111463(LOC101111463);LOC101117706(LOC101117706);PDCD1LG2(PDCD1LG2);TLR4(TLR4)
GO:0032940	BP	secretion by cell	12	8	20	412	0.110656	0.345845	BAIAP3(BAIAP3);BLK(BLK);CBLN1(CBLN1);DOC2B(DOC2B);DRD2(DRD2);FAM3D(FAM3D);GRP(GRP);KCNN4(KCNN4);MC4R(MC4R);NR4A3(NR4A3);OPRM1(OPRM1);SSTR5(SSTR5)	FGA(FGA);GH(GH);LOC101117706(LOC101117706);LOC101122983(LOC101122983);PRL(PRL);RSAD2(RSAD2);TFAP2B(TFAP2B);TLR4(TLR4)
GO:0006029	BP	proteoglycan metabolic process	0	4	4	51	0.111844	0.345845	-	COL2A1(COL2A1);CYTL1(CYTL1);DCN(DCN);EGFLAM(EGFLAM)
GO:0010522	BP	regulation of calcium ion transport into cytosol	1	3	4	51	0.111844	0.345845	DRD1(DRD1)	APLNR(APLNR);CXCL10(CXCL10);CXCL9(CXCL9)
GO:0030168	BP	platelet activation	0	4	4	51	0.111844	0.345845	-	FGA(FGA);FGG(FGG);SELP(SELP);TLR4(TLR4)
GO:0032602	BP	chemokine production	2	2	4	51	0.111844	0.345845	ADIPOQ(ADIPOQ);LPL(LPL)	SNAI2(SNAI2);TLR4(TLR4)
GO:0032642	BP	regulation of chemokine production	2	2	4	51	0.111844	0.345845	ADIPOQ(ADIPOQ);LPL(LPL)	SNAI2(SNAI2);TLR4(TLR4)
GO:0043255	BP	regulation of carbohydrate biosynthetic process	2	2	4	51	0.111844	0.345845	ADIPOQ(ADIPOQ);AVPR1B(AVPR1B)	CD244(CD244);IGF2(IGF2)
GO:1902106	BP	negative regulation of leukocyte differentiation	2	2	4	51	0.111844	0.345845	ADIPOQ(ADIPOQ);PGLYRP2(PGLYRP2)	BMP4(BMP4);TBX21(TBX21)
GO:2000379	BP	positive regulation of reactive oxygen species metabolic process	1	3	4	51	0.111844	0.345845	ASS1(ASS1)	GH(GH);LOC101116896(LOC101116896);TLR4(TLR4)
GO:0007507	BP	heart development	5	11	16	317	0.111934	0.345845	DNAAF1(DNAAF1);DNAH5(DNAH5);ISL1(ISL1);TH(TH);TP73(TP73)	ADM(ADM);ALDH1A2(ALDH1A2);BMP4(BMP4);COL2A1(COL2A1);EYA1(EYA1);MSX1(MSX1);OSR1(OSR1);PI16(PI16);TBX18(TBX18);WNT16(WNT16);ZIC3(ZIC3)
GO:0003309	BP	type B pancreatic cell differentiation	0	2	2	16	0.112158	0.345845	-	BMP4(BMP4);BMP5(BMP5)
GO:0007595	BP	lactation	1	1	2	16	0.112158	0.345845	FOXB1(FOXB1)	PRL(PRL)
GO:0007618	BP	mating	2	0	2	16	0.112158	0.345845	PPP1R1B(PPP1R1B);TH(TH)	-
GO:0010737	BP	protein kinase A signaling	1	1	2	16	0.112158	0.345845	ADIPOQ(ADIPOQ)	SPATC1L(SPATC1L)
GO:0019098	BP	reproductive behavior	2	0	2	16	0.112158	0.345845	PPP1R1B(PPP1R1B);TH(TH)	-
GO:0030212	BP	hyaluronan metabolic process	0	2	2	16	0.112158	0.345845	-	ITIH1(ITIH1);ITIH2(ITIH2)
GO:0030224	BP	monocyte differentiation	0	2	2	16	0.112158	0.345845	-	BMP4(BMP4);CD4(CD4)
GO:0033081	BP	regulation of T cell differentiation in thymus	0	2	2	16	0.112158	0.345845	-	BMP4(BMP4);IL7R(IL7R)
GO:0034368	BP	protein-lipid complex remodeling	1	1	2	16	0.112158	0.345845	LPL(LPL)	APOB(APOB)
GO:0034369	BP	plasma lipoprotein particle remodeling	1	1	2	16	0.112158	0.345845	LPL(LPL)	APOB(APOB)
GO:0042044	BP	fluid transport	2	0	2	16	0.112158	0.345845	AQP3(AQP3);SLC5A1(SLC5A1)	-
GO:0046596	BP	regulation of viral entry into host cell	0	2	2	16	0.112158	0.345845	-	CD4(CD4);TRIM21(TRIM21)
GO:0061437	BP	renal system vasculature development	0	2	2	16	0.112158	0.345845	-	BMP4(BMP4);OSR1(OSR1)
GO:0061440	BP	kidney vasculature development	0	2	2	16	0.112158	0.345845	-	BMP4(BMP4);OSR1(OSR1)
GO:0071359	BP	cellular response to dsRNA	0	2	2	16	0.112158	0.345845	-	COLEC12(COLEC12);LOC101102194(LOC101102194)
GO:0071402	BP	cellular response to lipoprotein particle stimulus	1	1	2	16	0.112158	0.345845	LPL(LPL)	TLR4(TLR4)
GO:0072170	BP	metanephric tubule development	1	1	2	16	0.112158	0.345845	CALB1(CALB1)	OSR1(OSR1)
GO:1903131	BP	mononuclear cell differentiation	0	2	2	16	0.112158	0.345845	-	BMP4(BMP4);CD4(CD4)
GO:1904646	BP	cellular response to amyloid-beta	1	1	2	16	0.112158	0.345845	NGFR(NGFR)	TLR4(TLR4)
GO:2001024	BP	negative regulation of response to drug	1	1	2	16	0.112158	0.345845	NR4A3(NR4A3)	OSR1(OSR1)
GO:0001530	MF	lipopolysaccharide binding	0	2	2	16	0.11241	0.358012	-	SELP(SELP);TLR4(TLR4)
GO:0008519	MF	ammonium transmembrane transporter activity	1	1	2	16	0.11241	0.358012	SLC5A7(SLC5A7)	SLC22A2(SLC22A2)
GO:0019956	MF	chemokine binding	0	2	2	16	0.11241	0.358012	-	CXCR6(CXCR6);LOC101117706(LOC101117706)
GO:0047834	MF	D-threo-aldose 1-dehydrogenase activity	1	1	2	16	0.11241	0.358012	LOC101107541(LOC101107541)	LOC101109111(LOC101109111)
GO:0072593	BP	reactive oxygen species metabolic process	2	7	9	156	0.112431	0.346459	ASS1(ASS1);UCP1(UCP1)	CPS1(CPS1);GH(GH);HK2(HK2);LOC101116896(LOC101116896);PON3(PON3);TFAP2A(TFAP2A);TLR4(TLR4)
GO:0006638	BP	neutral lipid metabolic process	1	4	5	71	0.113591	0.349573	LPL(LPL)	APOB(APOB);APOH(APOH);CPS1(CPS1);PCK1(PCK1)
GO:0009799	BP	specification of symmetry	2	3	5	71	0.113591	0.349573	DNAAF1(DNAAF1);DNAH5(DNAH5)	ALDH1A2(ALDH1A2);BMP4(BMP4);ZIC3(ZIC3)
GO:0040008	BP	regulation of growth	8	8	16	318	0.114179	0.351152	CPNE5(CPNE5);DRD2(DRD2);MYOZ1(MYOZ1);OSTN(OSTN);RASAL1(RASAL1);SFN(SFN);TP73(TP73);WFS1(WFS1)	BMP4(BMP4);COLQ(COLQ);GH(GH);IGF2(IGF2);MSX1(MSX1);PI16(PI16);PLAC8(PLAC8);ROS1(ROS1)
GO:0007018	BP	microtubule-based movement	9	1	10	179	0.114445	0.35174	CCDC65(CCDC65);CFAP43(CFAP43);DNAAF1(DNAAF1);DNAH2(DNAH2);DNAH5(DNAH5);DNAH6(DNAH6);KIF17(KIF17);RSPH4A(RSPH4A);SPAG17(SPAG17)	KIF19(KIF19)
GO:0007420	BP	brain development	12	6	18	366	0.114883	0.352855	BCL11B(BCL11B);CBLN1(CBLN1);CFAP43(CFAP43);DLX5(DLX5);DNAH5(DNAH5);DRD2(DRD2);FOXB1(FOXB1);ISL1(ISL1);LHX8(LHX8);NR4A3(NR4A3);SIX3(SIX3);TFAP2D(TFAP2D)	ALDH1A2(ALDH1A2);BMP4(BMP4);EOMES(EOMES);FANCD2(FANCD2);MSX1(MSX1);ZIC1(ZIC1)
GO:0048732	BP	gland development	6	7	13	248	0.115238	0.353542	BCL11B(BCL11B);DNAAF1(DNAAF1);DRD2(DRD2);FOXB1(FOXB1);ISL1(ISL1);SIX3(SIX3)	ATP2C2(ATP2C2);BMP4(BMP4);EDAR(EDAR);IGF2(IGF2);MSX1(MSX1);PRL(PRL);ZIC3(ZIC3)
GO:0001895	BP	retina homeostasis	3	0	3	33	0.115484	0.353542	CDHR1(CDHR1);MAK(MAK);RHO(RHO)	-
GO:0003333	BP	amino acid transmembrane transport	0	3	3	33	0.115484	0.353542	-	OSR1(OSR1);SLC22A2(SLC22A2);SLC6A20(SLC6A20)
GO:0030901	BP	midbrain development	2	1	3	33	0.115484	0.353542	FOXB1(FOXB1);TFAP2D(TFAP2D)	MSX1(MSX1)
GO:0042130	BP	negative regulation of T cell proliferation	0	3	3	33	0.115484	0.353542	-	BMP4(BMP4);CRTAM(CRTAM);PDCD1LG2(PDCD1LG2)
GO:0032640	BP	tumor necrosis factor production	3	3	6	92	0.115639	0.353556	ADIPOQ(ADIPOQ);ISL1(ISL1);LPL(LPL)	CD2(CD2);LOC101117706(LOC101117706);TLR4(TLR4)
GO:0032680	BP	regulation of tumor necrosis factor production	3	3	6	92	0.115639	0.353556	ADIPOQ(ADIPOQ);ISL1(ISL1);LPL(LPL)	CD2(CD2);LOC101117706(LOC101117706);TLR4(TLR4)
GO:0005326	MF	neurotransmitter transporter activity	2	1	3	33	0.115836	0.367065	SLC17A8(SLC17A8);SLC5A7(SLC5A7)	SLC22A2(SLC22A2)
GO:0004222	MF	metalloendopeptidase activity	2	4	6	92	0.116221	0.367065	ECEL1(ECEL1);MMP13(MMP13)	ADAM28(ADAM28);ADAM33(ADAM33);MMP14(MMP14);MMP19(MMP19)
GO:0098771	BP	inorganic ion homeostasis	9	8	17	343	0.116876	0.356972	DRD1(DRD1);DRD2(DRD2);GLP1R(GLP1R);HCRTR1(HCRTR1);HCRTR2(HCRTR2);NMUR2(NMUR2);TAC1(TAC1);TACR1(TACR1);WFS1(WFS1)	APLNR(APLNR);CORIN(CORIN);CXCL10(CXCL10);CXCL9(CXCL9);FTL(FTL);GH(GH);SLC30A2(SLC30A2);TFAP2B(TFAP2B)
GO:0006820	BP	anion transport	6	8	14	272	0.116909	0.356972	AVPR1B(AVPR1B);DRD2(DRD2);FOLR1(FOLR1);GLRA2(GLRA2);KCNN4(KCNN4);NMUR2(NMUR2)	FOLR3(FOLR3);LOC101107675(LOC101107675);OSR1(OSR1);ROS1(ROS1);SLC10A6(SLC10A6);SLC22A2(SLC22A2);SLC5A5(SLC5A5);SLC6A20(SLC6A20)
GO:0097190	BP	apoptotic signaling pathway	7	11	18	367	0.117004	0.35703	ADORA2A(ADORA2A);GFRAL(GFRAL);MELK(MELK);NGFR(NGFR);SFN(SFN);TP73(TP73);WFS1(WFS1)	BMP4(BMP4);CD27(CD27);COL2A1(COL2A1);CXCL12(CXCL12);EYA1(EYA1);FAS(FAS);FGA(FGA);LOC101113683(LOC101113683);MSX1(MSX1);SNAI2(SNAI2);SRPX(SRPX)
GO:0044877	MF	protein-containing complex binding	6	21	27	586	0.11727	0.368841	ACHE(ACHE);DNAAF1(DNAAF1);GNAL(GNAL);IRS4(IRS4);LPL(LPL);TNN(TNN)	AEBP1(AEBP1);APOA2(APOA2);CD4(CD4);COLEC12(COLEC12);CXCL12(CXCL12);DCN(DCN);IGF2(IGF2);JAML(JAML);JCHAIN(JCHAIN);LOC101104205(LOC101104205);LOC101109219(LOC101109219);LOC101110545(LOC101110545);LOC101113705(LOC101113705);MLKL(MLKL);MS4A2(MS4A2);MSR1(MSR1);MYH8(MYH8);PCOLCE(PCOLCE);SCIN(SCIN);SIX2(SIX2);VILL(VILL)
GO:0001822	BP	kidney development	2	8	10	180	0.117524	0.358385	ADIPOQ(ADIPOQ);CALB1(CALB1)	BMP4(BMP4);BMPER(BMPER);EYA1(EYA1);OSR1(OSR1);SIX2(SIX2);TFAP2A(TFAP2A);TFAP2B(TFAP2B);WNT6(WNT6)
GO:2001233	BP	regulation of apoptotic signaling pathway	4	9	13	249	0.11784	0.358873	ADORA2A(ADORA2A);GFRAL(GFRAL);NGFR(NGFR);WFS1(WFS1)	BMP4(BMP4);COL2A1(COL2A1);CXCL12(CXCL12);EYA1(EYA1);FAS(FAS);FGA(FGA);MSX1(MSX1);SNAI2(SNAI2);SRPX(SRPX)
GO:0045582	BP	positive regulation of T cell differentiation	0	4	4	52	0.117914	0.358873	-	CD27(CD27);IL7R(IL7R);PCK1(PCK1);RHOH(RHOH)
GO:1903409	BP	reactive oxygen species biosynthetic process	2	2	4	52	0.117914	0.358873	ASS1(ASS1);UCP1(UCP1)	LOC101116896(LOC101116896);TLR4(TLR4)
GO:0000165	BP	MAPK cascade	7	13	20	416	0.118565	0.360385	ADIPOQ(ADIPOQ);AVPR1B(AVPR1B);GFRAL(GFRAL);HCRTR1(HCRTR1);KLHL31(KLHL31);NTRK1(NTRK1);RGS14(RGS14)	BMP4(BMP4);BMPER(BMPER);CD27(CD27);CD4(CD4);FAS(FAS);FGA(FGA);IGF2(IGF2);LOC101111463(LOC101111463);NTF3(NTF3);ROR2(ROR2);ROS1(ROS1);TLR4(TLR4);WNT16(WNT16)
GO:0023014	BP	signal transduction by protein phosphorylation	7	13	20	416	0.118565	0.360385	ADIPOQ(ADIPOQ);AVPR1B(AVPR1B);GFRAL(GFRAL);HCRTR1(HCRTR1);KLHL31(KLHL31);NTRK1(NTRK1);RGS14(RGS14)	BMP4(BMP4);BMPER(BMPER);CD27(CD27);CD4(CD4);FAS(FAS);FGA(FGA);IGF2(IGF2);LOC101111463(LOC101111463);NTF3(NTF3);ROR2(ROR2);ROS1(ROS1);TLR4(TLR4);WNT16(WNT16)
GO:0035637	BP	multicellular organismal signaling	4	1	5	72	0.118675	0.360487	CHRM5(CHRM5);ISL1(ISL1);LOC101120030(LOC101120030);SCN5A(SCN5A)	TBX18(TBX18)
GO:1904951	BP	positive regulation of establishment of protein localization	7	2	9	158	0.119035	0.361347	BAIAP3(BAIAP3);BLK(BLK);DOC2B(DOC2B);DRD2(DRD2);KCNN4(KCNN4);SFN(SFN);SLC35D3(SLC35D3)	FGA(FGA);TLR4(TLR4)
GO:0001838	BP	embryonic epithelial tube formation	0	6	6	93	0.120092	0.364083	-	ADM(ADM);ALX1(ALX1);BMP4(BMP4);OSR1(OSR1);SPINT1(SPINT1);WNT6(WNT6)
GO:0042129	BP	regulation of T cell proliferation	1	5	6	93	0.120092	0.364083	LMO1(LMO1)	BMP4(BMP4);CRTAM(CRTAM);IGF2(IGF2);LOC101117706(LOC101117706);PDCD1LG2(PDCD1LG2)
GO:1902533	BP	positive regulation of intracellular signal transduction	6	20	26	564	0.120301	0.364481	ADIPOQ(ADIPOQ);AVPR1B(AVPR1B);GFRAL(GFRAL);HCRTR1(HCRTR1);ISL1(ISL1);NTRK1(NTRK1)	BMP4(BMP4);BMPER(BMPER);CD27(CD27);CD4(CD4);DCN(DCN);EDAR(EDAR);FGA(FGA);HCST(HCST);IGF2(IGF2);IL7R(IL7R);LOC101111463(LOC101111463);LOC101116441(LOC101116441);MSX1(MSX1);NTF3(NTF3);ROR1(ROR1);S100A4(S100A4);SELP(SELP);SPATC1L(SPATC1L);TLR4(TLR4);WNT16(WNT16)
GO:0070997	BP	neuron death	7	3	10	181	0.12065	0.364592	FOXB1(FOXB1);GFRAL(GFRAL);ISL1(ISL1);NGFR(NGFR);NR4A3(NR4A3);NTRK1(NTRK1);TFAP2D(TFAP2D)	TFAP2A(TFAP2A);TFAP2B(TFAP2B);TLR4(TLR4)
GO:0002366	BP	leukocyte activation involved in immune response	2	7	9	159	0.122416	0.364592	NR4A3(NR4A3);PGLYRP2(PGLYRP2)	CD244(CD244);EOMES(EOMES);LOC101111463(LOC101111463);LOC101117706(LOC101117706);PCK1(PCK1);TBX21(TBX21);TLR4(TLR4)
GO:0045089	BP	positive regulation of innate immune response	1	8	9	159	0.122416	0.364592	COCH(COCH)	COLEC12(COLEC12);CRTAM(CRTAM);GFI1(GFI1);LOC101116896(LOC101116896);RSAD2(RSAD2);SH2D1A(SH2D1A);TLR4(TLR4);ZBP1(ZBP1)
GO:0060326	BP	cell chemotaxis	0	9	9	159	0.122416	0.364592	-	CCL24(CCL24);CCL5(CCL5);CXCL10(CXCL10);CXCL12(CXCL12);DPP4(DPP4);JAML(JAML);LOC101111463(LOC101111463);LOC101116896(LOC101116896);LOC101117706(LOC101117706)
GO:0002720	BP	positive regulation of cytokine production involved in immune response	1	2	3	34	0.123449	0.364592	NR4A3(NR4A3)	RSAD2(RSAD2);TLR4(TLR4)
GO:0043407	BP	negative regulation of MAP kinase activity	2	1	3	34	0.123449	0.364592	ADIPOQ(ADIPOQ);RGS14(RGS14)	BMP4(BMP4)
GO:0045668	BP	negative regulation of osteoblast differentiation	2	1	3	34	0.123449	0.364592	OSTN(OSTN);TNN(TNN)	TWIST2(TWIST2)
GO:0071230	BP	cellular response to amino acid stimulus	1	2	3	34	0.123449	0.364592	GLRA2(GLRA2)	COL1A1(COL1A1);COL1A2(COL1A2)
GO:0071260	BP	cellular response to mechanical stimulus	0	3	3	34	0.123449	0.364592	-	COL1A1(COL1A1);FAS(FAS);TLR4(TLR4)
GO:0050794	BP	regulation of cellular process	100	122	222	5816	0.123462	0.364592	ACHE(ACHE);ADGRF4(ADGRF4);ADIPOQ(ADIPOQ);ADORA2A(ADORA2A);ARHGAP25(ARHGAP25);ASB18(ASB18);ASB5(ASB5);ASS1(ASS1);AVPR1B(AVPR1B);B4GALNT2(B4GALNT2);BAIAP3(BAIAP3);BCL11B(BCL11B);BLK(BLK);CALB1(CALB1);CARHSP1(CARHSP1);CBLN1(CBLN1);CCDC65(CCDC65);CFAP43(CFAP43);CHODL(CHODL);CIART(CIART);CPNE5(CPNE5);CRYM(CRYM);DEPDC1B(DEPDC1B);DLK1(DLK1);DLX5(DLX5);DLX6(DLX6);DNAAF1(DNAAF1);DOC2B(DOC2B);DRD1(DRD1);DR…	A4GNT(A4GNT);ADM(ADM);AEBP1(AEBP1);ALDH1A2(ALDH1A2);ALX1(ALX1);ALX3(ALX3);ALX4(ALX4);ANGPTL1(ANGPTL1);APLNR(APLNR);APOB(APOB);APOH(APOH);ASB9(ASB9);BATF2(BATF2);BCL2L14(BCL2L14);BMP4(BMP4);BMP5(BMP5);BMPER(BMPER);BTBD18(BTBD18);C6(C6);CCL24(CCL24);CCL5(CCL5);CCN5(CCN5);CD244(CD244);CD27(CD27);CD3G(CD3G);CD4(CD4);CGA(CGA);CIITA(CIITA);CLDN3(CLDN3);COL18A1(COL18A1);COL1A1(COL1A1);COL1A2(COL1A2);COL…
GO:0006790	BP	sulfur compound metabolic process	2	8	10	182	0.123821	0.364592	LOC101108705(LOC101108705);THEM5(THEM5)	BHMT(BHMT);BHMT2(BHMT2);CPS1(CPS1);DCN(DCN);EGFLAM(EGFLAM);HPGDS(HPGDS);LOC101107831(LOC101107831);LOC101118990(LOC101118990)
GO:0004869	MF	cysteine-type endopeptidase inhibitor activity	1	2	3	34	0.123821	0.383624	LOC101123010(LOC101123010)	CD27(CD27);CSTL1(CSTL1)
GO:0001936	BP	regulation of endothelial cell proliferation	1	4	5	73	0.123865	0.364592	NGFR(NGFR)	ALDH1A2(ALDH1A2);APOH(APOH);BMP4(BMP4);CCL24(CCL24)
GO:0032637	BP	interleukin-8 production	1	3	4	53	0.124125	0.364592	ADIPOQ(ADIPOQ)	CD2(CD2);CD244(CD244);TLR4(TLR4)
GO:0032677	BP	regulation of interleukin-8 production	1	3	4	53	0.124125	0.364592	ADIPOQ(ADIPOQ)	CD2(CD2);CD244(CD244);TLR4(TLR4)
GO:0042490	BP	mechanoreceptor differentiation	3	1	4	53	0.124125	0.364592	GRXCR2(GRXCR2);NTRK1(NTRK1);TMEM132E(TMEM132E)	BMP4(BMP4)
GO:0050818	BP	regulation of coagulation	0	4	4	53	0.124125	0.364592	-	APOH(APOH);FGA(FGA);SELP(SELP);TLR4(TLR4)
GO:0050871	BP	positive regulation of B cell activation	0	4	4	53	0.124125	0.364592	-	CD27(CD27);LOC101111463(LOC101111463);TBX21(TBX21);TLR4(TLR4)
GO:0001881	BP	receptor recycling	1	1	2	17	0.124196	0.364592	ACHE(ACHE)	LOC101116441(LOC101116441)
GO:0002068	BP	glandular epithelial cell development	0	2	2	17	0.124196	0.364592	-	BMP4(BMP4);BMP5(BMP5)
GO:0003148	BP	outflow tract septum morphogenesis	1	1	2	17	0.124196	0.364592	ISL1(ISL1)	BMP4(BMP4)
GO:0032331	BP	negative regulation of chondrocyte differentiation	0	2	2	17	0.124196	0.364592	-	BMP4(BMP4);SNAI2(SNAI2)
GO:0033622	BP	integrin activation	0	2	2	17	0.124196	0.364592	-	CXCL12(CXCL12);SELP(SELP)
GO:0034367	BP	protein-containing complex remodeling	1	1	2	17	0.124196	0.364592	LPL(LPL)	APOB(APOB)
GO:0035883	BP	enteroendocrine cell differentiation	0	2	2	17	0.124196	0.364592	-	BMP4(BMP4);BMP5(BMP5)
GO:0045776	BP	negative regulation of blood pressure	2	0	2	17	0.124196	0.364592	ADIPOQ(ADIPOQ);DRD2(DRD2)	-
GO:0072273	BP	metanephric nephron morphogenesis	0	2	2	17	0.124196	0.364592	-	BMP4(BMP4);SIX2(SIX2)
GO:2000725	BP	regulation of cardiac muscle cell differentiation	0	2	2	17	0.124196	0.364592	-	BMP4(BMP4);PI16(PI16)
GO:0042910	MF	xenobiotic transmembrane transporter activity	1	1	2	17	0.124471	0.383624	SLC47A2(SLC47A2)	SLC22A2(SLC22A2)
GO:0001894	BP	tissue homeostasis	4	4	8	138	0.127038	0.364592	CDHR1(CDHR1);MAK(MAK);MC4R(MC4R);RHO(RHO)	COL2A1(COL2A1);CYTL1(CYTL1);LOC101117706(LOC101117706);TLR4(TLR4)
GO:0043410	BP	positive regulation of MAPK cascade	4	10	14	276	0.127111	0.364592	AVPR1B(AVPR1B);GFRAL(GFRAL);HCRTR1(HCRTR1);NTRK1(NTRK1)	BMP4(BMP4);BMPER(BMPER);CD27(CD27);CD4(CD4);FGA(FGA);IGF2(IGF2);LOC101111463(LOC101111463);NTF3(NTF3);TLR4(TLR4);WNT16(WNT16)
GO:1903530	BP	regulation of secretion by cell	9	5	14	276	0.127111	0.364592	BAIAP3(BAIAP3);BLK(BLK);DOC2B(DOC2B);DRD2(DRD2);FAM3D(FAM3D);GRP(GRP);KCNN4(KCNN4);OPRM1(OPRM1);SSTR5(SSTR5)	FGA(FGA);LOC101117706(LOC101117706);RSAD2(RSAD2);TFAP2B(TFAP2B);TLR4(TLR4)
GO:0071706	BP	tumor necrosis factor superfamily cytokine production	3	3	6	95	0.12925	0.364592	ADIPOQ(ADIPOQ);ISL1(ISL1);LPL(LPL)	CD2(CD2);LOC101117706(LOC101117706);TLR4(TLR4)
GO:1903555	BP	regulation of tumor necrosis factor superfamily cytokine production	3	3	6	95	0.12925	0.364592	ADIPOQ(ADIPOQ);ISL1(ISL1);LPL(LPL)	CD2(CD2);LOC101117706(LOC101117706);TLR4(TLR4)
GO:1990845	BP	adaptive thermogenesis	3	3	6	95	0.12925	0.364592	ACHE(ACHE);ADIPOQ(ADIPOQ);UCP1(UCP1)	LOC101117706(LOC101117706);PLAC8(PLAC8);TLR4(TLR4)
GO:2001236	BP	regulation of extrinsic apoptotic signaling pathway	1	5	6	95	0.12925	0.364592	GFRAL(GFRAL)	BMP4(BMP4);COL2A1(COL2A1);EYA1(EYA1);FGA(FGA);SRPX(SRPX)
GO:0002263	BP	cell activation involved in immune response	2	7	9	161	0.12933	0.364592	NR4A3(NR4A3);PGLYRP2(PGLYRP2)	CD244(CD244);EOMES(EOMES);LOC101111463(LOC101111463);LOC101117706(LOC101117706);PCK1(PCK1);TBX21(TBX21);TLR4(TLR4)
GO:0030900	BP	forebrain development	9	3	12	230	0.129707	0.364592	BCL11B(BCL11B);DLX5(DLX5);DNAH5(DNAH5);DRD2(DRD2);FOXB1(FOXB1);ISL1(ISL1);LHX8(LHX8);NR4A3(NR4A3);SIX3(SIX3)	ALDH1A2(ALDH1A2);BMP4(BMP4);MSX1(MSX1)
GO:0072503	BP	cellular divalent inorganic cation homeostasis	7	4	11	207	0.130338	0.364592	DRD1(DRD1);GLP1R(GLP1R);HCRTR1(HCRTR1);HCRTR2(HCRTR2);NMUR2(NMUR2);TAC1(TAC1);TACR1(TACR1)	APLNR(APLNR);CXCL10(CXCL10);CXCL9(CXCL9);SLC30A2(SLC30A2)
GO:0002456	BP	T cell mediated immunity	0	4	4	54	0.130471	0.364592	-	IL7R(IL7R);LOC101117706(LOC101117706);RSAD2(RSAD2);TBX21(TBX21)
GO:0002690	BP	positive regulation of leukocyte chemotaxis	0	4	4	54	0.130471	0.364592	-	CCL5(CCL5);CXCL10(CXCL10);CXCL12(CXCL12);LOC101117706(LOC101117706)
GO:0015908	BP	fatty acid transport	3	1	4	54	0.130471	0.364592	AVPR1B(AVPR1B);DRD2(DRD2);NMUR2(NMUR2)	LOC101107675(LOC101107675)
GO:1903035	BP	negative regulation of response to wounding	1	3	4	54	0.130471	0.364592	MYOZ1(MYOZ1)	APOH(APOH);CLDN3(CLDN3);FGA(FGA)
GO:0002520	BP	immune system development	6	21	27	595	0.131243	0.364592	ADIPOQ(ADIPOQ);BCL11B(BCL11B);JUNB(JUNB);LOC101110922(LOC101110922);NTRK1(NTRK1);PGLYRP2(PGLYRP2)	BATF2(BATF2);BMP4(BMP4);CD27(CD27);CD4(CD4);CRTAM(CRTAM);EOMES(EOMES);FANCD2(FANCD2);GFI1(GFI1);HEATR9(HEATR9);IL7R(IL7R);ITK(ITK);LOC101110545(LOC101110545);LOC101111463(LOC101111463);LOC101117706(LOC101117706);PCK1(PCK1);RHOH(RHOH);RSAD2(RSAD2);SCIN(SCIN);TBX21(TBX21);THEMIS(THEMIS);TNFSF8(TNFSF8)
GO:0032330	BP	regulation of chondrocyte differentiation	0	3	3	35	0.131607	0.364592	-	BMP4(BMP4);SIX2(SIX2);SNAI2(SNAI2)
GO:0060042	BP	retina morphogenesis in camera-type eye	1	2	3	35	0.131607	0.364592	CALB1(CALB1)	TFAP2A(TFAP2A);TFAP2B(TFAP2B)
GO:0060389	BP	pathway-restricted SMAD protein phosphorylation	0	3	3	35	0.131607	0.364592	-	BMP4(BMP4);BMP5(BMP5);BMPER(BMPER)
GO:0001750	CC	photoreceptor outer segment	3	0	3	34	0.132294	0.492395	CDHR1(CDHR1);MAK(MAK);RHO(RHO)	-
GO:0071495	BP	cellular response to endogenous stimulus	12	18	30	671	0.132775	0.364592	ACHE(ACHE);ADIPOQ(ADIPOQ);DLX5(DLX5);GLRA2(GLRA2);IRS4(IRS4);LOC443269(LOC443269);NGFR(NGFR);NR4A3(NR4A3);OSTN(OSTN);SKOR1(SKOR1);TAC1(TAC1);UCP1(UCP1)	BMP4(BMP4);BMPER(BMPER);COL1A1(COL1A1);COL1A2(COL1A2);COL2A1(COL2A1);GH(GH);IGF2(IGF2);LOC101119218(LOC101119218);MSX1(MSX1);PCK1(PCK1);PTGFR(PTGFR);ROR2(ROR2);SLC5A5(SLC5A5);SNAI2(SNAI2);TFAP2B(TFAP2B);TLR4(TLR4);VWC2L(VWC2L);WFIKKN2(WFIKKN2)
GO:0010959	BP	regulation of metal ion transport	3	7	10	185	0.133606	0.364592	DRD1(DRD1);DRD2(DRD2);SCN5A(SCN5A)	APLNR(APLNR);ATP2C2(ATP2C2);CD4(CD4);CXCL10(CXCL10);CXCL9(CXCL9);GH(GH);OSR1(OSR1)
GO:0050851	BP	antigen receptor-mediated signaling pathway	2	4	6	96	0.133951	0.364592	BLK(BLK);KCNN4(KCNN4)	ITK(ITK);LOC101116441(LOC101116441);SH2D1A(SH2D1A);THEMIS(THEMIS)
GO:0072175	BP	epithelial tube formation	0	6	6	96	0.133951	0.364592	-	ADM(ADM);ALX1(ALX1);BMP4(BMP4);OSR1(OSR1);SPINT1(SPINT1);WNT6(WNT6)
GO:0097191	BP	extrinsic apoptotic signaling pathway	1	7	8	140	0.134684	0.364592	GFRAL(GFRAL)	BMP4(BMP4);CD27(CD27);COL2A1(COL2A1);EYA1(EYA1);FAS(FAS);FGA(FGA);SRPX(SRPX)
GO:0099512	CC	supramolecular fiber	16	6	22	458	0.135214	0.492395	ACTA1(ACTA1);DNAH1(DNAH1);DNAH2(DNAH2);DNAH5(DNAH5);DNAH6(DNAH6);KATNAL2(KATNAL2);KRT17(KRT17);KRT24(KRT24);KRT25(KRT25);LOC100526781(LOC100526781);LOC101112469(LOC101112469);MYL1(MYL1);MYOZ1(MYOZ1);SCN5A(SCN5A);TNNI1(TNNI1);TNNI2(TNNI2)	BFSP1(BFSP1);COL1A1(COL1A1);COL1A2(COL1A2);COL2A1(COL2A1);SKA1(SKA1);THSD4(THSD4)
GO:0002285	BP	lymphocyte activation involved in immune response	1	6	7	118	0.135308	0.364592	PGLYRP2(PGLYRP2)	CD244(CD244);EOMES(EOMES);LOC101111463(LOC101111463);PCK1(PCK1);TBX21(TBX21);TLR4(TLR4)
GO:0002440	BP	production of molecular mediator of immune response	2	5	7	118	0.135308	0.364592	KLK5(KLK5);NR4A3(NR4A3)	CD244(CD244);LOC101117706(LOC101117706);RSAD2(RSAD2);TBX21(TBX21);TLR4(TLR4)
GO:0055082	BP	cellular chemical homeostasis	9	8	17	351	0.13533	0.364592	BAIAP3(BAIAP3);DRD1(DRD1);GLP1R(GLP1R);HCRTR1(HCRTR1);HCRTR2(HCRTR2);NGFR(NGFR);NMUR2(NMUR2);TAC1(TAC1);TACR1(TACR1)	APLNR(APLNR);CXCL10(CXCL10);CXCL9(CXCL9);FTL(FTL);HK2(HK2);PCK1(PCK1);SLC30A2(SLC30A2);TFAP2B(TFAP2B)
GO:0046651	BP	lymphocyte proliferation	1	8	9	163	0.136447	0.364592	LMO1(LMO1)	BMP4(BMP4);CRTAM(CRTAM);IGF2(IGF2);IL7R(IL7R);LOC101111463(LOC101111463);LOC101117706(LOC101117706);PDCD1LG2(PDCD1LG2);TLR4(TLR4)
GO:0090092	BP	regulation of transmembrane receptor protein serine/threonine kinase signaling pathway	1	8	9	163	0.136447	0.364592	SKOR1(SKOR1)	BMP4(BMP4);BMP5(BMP5);BMPER(BMPER);LOC101119218(LOC101119218);MSX1(MSX1);TFAP2B(TFAP2B);VWC2L(VWC2L);WFIKKN2(WFIKKN2)
GO:0021871	BP	forebrain regionalization	1	1	2	18	0.136525	0.364592	SIX3(SIX3)	BMP4(BMP4)
GO:0032228	BP	regulation of synaptic transmission, GABAergic	2	0	2	18	0.136525	0.364592	ADORA2A(ADORA2A);DRD2(DRD2)	-
GO:0048745	BP	smooth muscle tissue development	0	2	2	18	0.136525	0.364592	-	BMP4(BMP4);OSR1(OSR1)
GO:0051150	BP	regulation of smooth muscle cell differentiation	0	2	2	18	0.136525	0.364592	-	BMP4(BMP4);PRDM6(PRDM6)
GO:0060384	BP	innervation	2	0	2	18	0.136525	0.364592	ISL1(ISL1);NTRK1(NTRK1)	-
GO:0061082	BP	myeloid leukocyte cytokine production	1	1	2	18	0.136525	0.364592	NR4A3(NR4A3)	TLR4(TLR4)
GO:0061311	BP	cell surface receptor signaling pathway involved in heart development	0	2	2	18	0.136525	0.364592	-	BMP4(BMP4);MSX1(MSX1)
GO:0070098	BP	chemokine-mediated signaling pathway	0	2	2	18	0.136525	0.364592	-	CXCL10(CXCL10);CXCL12(CXCL12)
GO:0085029	BP	extracellular matrix assembly	0	2	2	18	0.136525	0.364592	-	COL1A2(COL1A2);THSD4(THSD4)
GO:1903203	BP	regulation of oxidative stress-induced neuron death	1	1	2	18	0.136525	0.364592	NR4A3(NR4A3)	TLR4(TLR4)
GO:1904645	BP	response to amyloid-beta	1	1	2	18	0.136525	0.364592	NGFR(NGFR)	TLR4(TLR4)
GO:0007586	BP	digestion	2	2	4	55	0.136948	0.364592	CHRM5(CHRM5);KCNN4(KCNN4)	APOA2(APOA2);TLR4(TLR4)
GO:0014066	BP	regulation of phosphatidylinositol 3-kinase signaling	0	4	4	55	0.136948	0.364592	-	DCN(DCN);HCST(HCST);SELP(SELP);WNT16(WNT16)
GO:0030500	BP	regulation of bone mineralization	0	4	4	55	0.136948	0.364592	-	BMP4(BMP4);OMD(OMD);OSR1(OSR1);TFAP2A(TFAP2A)
GO:0002278	BP	eosinophil activation involved in immune response	0	1	1	4	0.136985	0.364592	-	LOC101117706(LOC101117706)
GO:0002568	BP	somatic diversification of T cell receptor genes	1	0	1	4	0.136985	0.364592	BCL11B(BCL11B)	-
GO:0002681	BP	somatic recombination of T cell receptor gene segments	1	0	1	4	0.136985	0.364592	BCL11B(BCL11B)	-
GO:0002786	BP	regulation of antibacterial peptide production	1	0	1	4	0.136985	0.364592	KLK5(KLK5)	-
GO:0006054	BP	N-acetylneuraminate metabolic process	0	1	1	4	0.136985	0.364592	-	LOC101106806(LOC101106806)
GO:0006531	BP	aspartate metabolic process	1	0	1	4	0.136985	0.364592	ASS1(ASS1)	-
GO:0006704	BP	glucocorticoid biosynthetic process	0	1	1	4	0.136985	0.364592	-	BMP5(BMP5)
GO:0007190	BP	activation of adenylate cyclase activity	1	0	1	4	0.136985	0.364592	DRD1(DRD1)	-
GO:0007217	BP	tachykinin receptor signaling pathway	1	0	1	4	0.136985	0.364592	TAC1(TAC1)	-
GO:0007412	BP	axon target recognition	1	0	1	4	0.136985	0.364592	FOXB1(FOXB1)	-
GO:0008228	BP	opsonization	0	1	1	4	0.136985	0.364592	-	LOC101119740(LOC101119740)
GO:0008594	BP	photoreceptor cell morphogenesis	1	0	1	4	0.136985	0.364592	CDHR1(CDHR1)	-
GO:0009946	BP	proximal/distal axis specification	1	0	1	4	0.136985	0.364592	SIX3(SIX3)	-
[truncated: 3,925 more rows]

## Sheet: D-B_vs_T-B.KEGG_enrichment
Table S3. Enrichment analysis of differentially expressed genes
PathwayID	Pathway	level1	level2	Up	Down	DEG	Total	Pvalue	adjustPvalue	Up_gene	Down_gene
oas04650	Natural killer cell mediated cytotoxicity	Organismal Systems	Immune system	3	20	23	154	9.03873e-08	1.80624e-05	LOC114108725(LOC114108725|K07986);LOC101103958(LOC101103958|K07986);LOC114116085(LOC114116085|K07986)	LOC114109639(LOC114109639|K07985);CD244(CD244|K06582);LOC101107641(LOC101107641|K06751);LOC101111435(LOC101111435|K05414);KLRD1(KLRD1|K06516);LOC101104866(LOC101104866|K06751);LOC114113675(LOC114113675|K06541);FAS(FAS|K04390);LOC101113211(LOC101113211|K06856);LOC101104006(LOC101104006|K07980);LOC101102001(LOC101102001|K06523);LOC101103752(LOC101103752|K07980);LOC101104216(LOC101104216|K06541);SH2…
oas04612	Antigen processing and presentation	Organismal Systems	Immune system	1	15	16	80	1.47448e-07	1.80624e-05	LOC101118514(LOC101118514|K06752)	LOC101109747(LOC101109747|K06752);LOC101107641(LOC101107641|K06751);LOC101110545(LOC101110545|K06752);KLRD1(KLRD1|K06516);CIITA(CIITA|K08060);LOC101104866(LOC101104866|K06751);LOC101109219(LOC101109219|K06752);LOC114113675(LOC114113675|K06541);LOC101108696(LOC101108696|K06752);LOC101104006(LOC101104006|K07980);CTSL(CTSL|K01365);LOC101103752(LOC101103752|K07980);LOC101104216(LOC101104216|K06541);L…
oas04610	Complement and coagulation cascades	Organismal Systems	Immune system	2	13	15	83	1.43052e-06	0.000102675	F7(F7|K01320);LOC101105044(LOC101105044|K19821)	FGG(FGG|K03905);CR2(CR2|K04012);LOC101112891(LOC101112891|K03989);LOC101123672(LOC101123672|K03989);SERPINA1(SERPINA1|K03984);C6(C6|K03995);C7(C7|K03996);C1S(C1S|K01331);C9(C9|K04000);F13A1(F13A1|K03917);FGA(FGA|K03903);C4BPB(C4BPB|K04003);VTN(VTN|K06251)
oas04512	ECM-receptor interaction	Environmental Information Processing	Signaling molecules and interaction	5	10	15	84	1.67633e-06	0.000102675	COL9A3(COL9A3|K08131);GP5(GP5|K06260);LOC101115115(LOC101115115|K06259);LOC101107864(LOC101107864|K04659);TNN(TNN|K06252)	COL1A2(COL1A2|K06236);COL1A1(COL1A1|K06236);ITGB4(ITGB4|K06525);COL6A3(COL6A3|K06238);ITGB7(ITGB7|K06590);COL6A1(COL6A1|K06238);COL4A5(COL4A5|K06237);COL2A1(COL2A1|K19719);THBS2(THBS2|K04659);VTN(VTN|K06251)
oas05150	Staphylococcus aureus infection	Human Diseases	Infectious diseases: Bacterial	1	10	11	49	4.12665e-06	0.000202206	LOC101118514(LOC101118514|K06752)	LOC101109747(LOC101109747|K06752);FGG(FGG|K03905);LOC101112891(LOC101112891|K03989);LOC101123672(LOC101123672|K03989);LOC101110545(LOC101110545|K06752);LOC101109219(LOC101109219|K06752);LOC101108696(LOC101108696|K06752);LOC101113211(LOC101113211|K06856);C1S(C1S|K01331);SELP(SELP|K06496)
oas04060	Cytokine-cytokine receptor interaction	Environmental Information Processing	Signaling molecules and interaction	3	29	32	328	6.19699e-06	0.000229508	NGFR(NGFR|K02583);IL31RA(IL31RA|K22630);TNFRSF18(TNFRSF18|K05154)	GH(GH|K05438);CXCL12(CXCL12|K10031);PRL(PRL|K05439);LOC114112825(LOC114112825|K05440);LOC101111435(LOC101111435|K05414);BMP4(BMP4|K04662);LOC101117706(LOC101117706|K04177);LOC114113005(LOC114113005|K05440);IL7R(IL7R|K05072);FAS(FAS|K04390);TNFSF8(TNFSF8|K05471);LOC114112832(LOC114112832|K05440);CXCL10(CXCL10|K12671);CXCR6(CXCR6|K04191);IL2RG(IL2RG|K05070);LOC114112829(LOC114112829|K05440);BMP5(BM…
oas05320	Autoimmune thyroid disease	Human Diseases	Immune diseases	1	11	12	61	6.55736e-06	0.000229508	LOC101118514(LOC101118514|K06752)	LOC101109747(LOC101109747|K06752);LOC101107641(LOC101107641|K06751);LOC101111435(LOC101111435|K05414);LOC101110545(LOC101110545|K06752);LOC101104866(LOC101104866|K06751);LOC101109219(LOC101109219|K06752);LOC101108696(LOC101108696|K06752);FAS(FAS|K04390);LOC101113211(LOC101113211|K06856);CGA(CGA|K08522);LOC101111694(LOC101111694|K06751)
oas05332	Graft-versus-host disease	Human Diseases	Immune diseases	1	9	10	45	1.25371e-05	0.000383947	LOC101118514(LOC101118514|K06752)	LOC101109747(LOC101109747|K06752);LOC101107641(LOC101107641|K06751);LOC101110545(LOC101110545|K06752);KLRD1(KLRD1|K06516);LOC101104866(LOC101104866|K06751);LOC101109219(LOC101109219|K06752);LOC101108696(LOC101108696|K06752);FAS(FAS|K04390);LOC101111694(LOC101111694|K06751)
oas04640	Hematopoietic cell lineage	Organismal Systems	Immune system	3	12	15	102	1.98843e-05	0.000524855	LOC101118514(LOC101118514|K06752);GP5(GP5|K06260);LOC101115115(LOC101115115|K06259)	LOC101109747(LOC101109747|K06752);CR2(CR2|K04012);LOC101110545(LOC101110545|K06752);LOC101109219(LOC101109219|K06752);IL7R(IL7R|K05072);LOC101108696(LOC101108696|K06752);LOC101113211(LOC101113211|K06856);CD3G(CD3G|K06452);LOC101111409(LOC101111409|K06448);CD4(CD4|K06454);CD2(CD2|K06449);CD7(CD7|K06457)
oas05330	Allograft rejection	Human Diseases	Immune diseases	1	9	10	48	2.29789e-05	0.000524855	LOC101118514(LOC101118514|K06752)	LOC101109747(LOC101109747|K06752);LOC101107641(LOC101107641|K06751);LOC101110545(LOC101110545|K06752);LOC101104866(LOC101104866|K06751);LOC101109219(LOC101109219|K06752);LOC101108696(LOC101108696|K06752);FAS(FAS|K04390);LOC101113211(LOC101113211|K06856);LOC101111694(LOC101111694|K06751)
oas04080	Neuroactive ligand-receptor interaction	Environmental Information Processing	Signaling molecules and interaction	20	10	30	318	2.35649e-05	0.000524855	HCRTR1(HCRTR1|K04238);TAC1(TAC1|K05239);DRD1(DRD1|K04144);MC4R(MC4R|K04202);GLRA2(GLRA2|K05194);ADORA2A(ADORA2A|K04266);GRP(GRP|K05224);DRD2(DRD2|K04145);MC3R(MC3R|K04201);NTS(NTS|K05235);CHRM5(CHRM5|K04133);TACR1(TACR1|K04222);HCRTR2(HCRTR2|K04239);OPRM1(OPRM1|K04215);AVPR1B(AVPR1B|K04227);HTR1D(HTR1D|K04153);GLP1R(GLP1R|K04581);SSTR5(SSTR5|K04221);NMUR2(NMUR2|K05053);TACR3(TACR3|K04224)	GH(GH|K05438);PRL(PRL|K05439);APLNR(APLNR|K04174);CHRNA6(CHRNA6|K04808);MLNR(MLNR|K05266);S1PR4(S1PR4|K04293);EDN3(EDN3|K05227);PTGFR(PTGFR|K04262);P2RY10(P2RY10|K04274);CGA(CGA|K08522)
oas04940	Type I diabetes mellitus	Human Diseases	Endocrine and metabolic diseases	2	8	10	54	6.72104e-05	0.00137221	LOC101118514(LOC101118514|K06752);LOC101117810(LOC101117810|K01580)	LOC101109747(LOC101109747|K06752);LOC101107641(LOC101107641|K06751);LOC101110545(LOC101110545|K06752);LOC101104866(LOC101104866|K06751);LOC101109219(LOC101109219|K06752);LOC101108696(LOC101108696|K06752);FAS(FAS|K04390);LOC101111694(LOC101111694|K06751)
oas05310	Asthma	Human Diseases	Immune diseases	1	6	7	28	0.000117581	0.00207801	LOC101118514(LOC101118514|K06752)	LOC101109747(LOC101109747|K06752);LOC101110545(LOC101110545|K06752);LOC101109219(LOC101109219|K06752);LOC101108696(LOC101108696|K06752);LOC101113211(LOC101113211|K06856);MS4A2(MS4A2|K08090)
oas04672	Intestinal immune network for IgA production	Organismal Systems	Immune system	1	8	9	47	0.000118743	0.00207801	LOC101118514(LOC101118514|K06752)	LOC101109747(LOC101109747|K06752);CXCL12(CXCL12|K10031);ITGB7(ITGB7|K06590);LOC101110545(LOC101110545|K06752);LOC101109219(LOC101109219|K06752);LOC101108696(LOC101108696|K06752);LOC101113211(LOC101113211|K06856);ICOS(ICOS|K06713)
oas04514	Cell adhesion molecules (CAMs)	Environmental Information Processing	Signaling molecules and interaction	1	16	17	150	0.000168419	0.00275084	LOC101118514(LOC101118514|K06752)	LOC101109747(LOC101109747|K06752);ITGB7(ITGB7|K06590);LOC101107641(LOC101107641|K06751);LOC101110545(LOC101110545|K06752);LOC101104866(LOC101104866|K06751);LOC101109219(LOC101109219|K06752);LOC101108696(LOC101108696|K06752);PDCD1LG2(PDCD1LG2|K06708);LOC101102001(LOC101102001|K06523);ICOS(ICOS|K06713);CLDN3(CLDN3|K06087);SELP(SELP|K06496);LOC101111694(LOC101111694|K06751);SPN(SPN|K06477);CD4(CD4|K…
oas05164	Influenza A	Human Diseases	Infectious diseases: Viral	3	16	19	180	0.000182184	0.00278969	LOC101102204(LOC101102204|K03237);LOC101118514(LOC101118514|K06752);PABPN1L(PABPN1L|K14396)	LOC101109747(LOC101109747|K06752);LOC101109915(LOC101109915|K14216);LOC101111435(LOC101111435|K05414);RSAD2(RSAD2|K15045);LOC101110545(LOC101110545|K06752);CIITA(CIITA|K08060);LOC101109219(LOC101109219|K06752);LOC105602911(LOC105602911|K14216);LOC101108696(LOC101108696|K06752);FAS(FAS|K04390);LOC101112122(LOC101112122|K14216);TLR4(TLR4|K10160);CXCL10(CXCL10|K12671);LOC101110181(LOC101110181|K1421…
oas05416	Viral myocarditis	Human Diseases	Cardiovascular diseases	2	8	10	66	0.000379162	0.00546439	LOC442995(LOC442995|K17751);LOC101118514(LOC101118514|K06752)	LOC101109747(LOC101109747|K06752);LOC101107641(LOC101107641|K06751);LOC101110545(LOC101110545|K06752);LOC101104866(LOC101104866|K06751);LOC101109219(LOC101109219|K06752);LOC101108696(LOC101108696|K06752);LOC101113211(LOC101113211|K06856);LOC101111694(LOC101111694|K06751)
oas04145	Phagosome	Cellular Processes	Transport and catabolism	3	14	17	163	0.000455761	0.00620342	LOC101118514(LOC101118514|K06752);LOC101115115(LOC101115115|K06259);LOC101107864(LOC101107864|K04659)	LOC101109747(LOC101109747|K06752);MSR1(MSR1|K06558);LOC101107641(LOC101107641|K06751);LOC101110545(LOC101110545|K06752);THBS2(THBS2|K04659);LOC101104866(LOC101104866|K06751);COLEC12(COLEC12|K10062);LOC101109219(LOC101109219|K06752);LOC101108696(LOC101108696|K06752);LOC101113211(LOC101113211|K06856);MRC1(MRC1|K06560);TLR4(TLR4|K10160);CTSL(CTSL|K01365);LOC101111694(LOC101111694|K06751)
oas05340	Primary immunodeficiency	Human Diseases	Immune diseases	0	7	7	35	0.000518633	0.00668763	-	CIITA(CIITA|K08060);IL7R(IL7R|K05072);LOC101113211(LOC101113211|K06856);ICOS(ICOS|K06713);IL2RG(IL2RG|K05070);LOC101112639(LOC101112639|K07360);CD4(CD4|K06454)
oas05162	Measles	Human Diseases	Infectious diseases: Viral	3	12	15	140	0.000736331	0.00902006	LOC101102204(LOC101102204|K03237);TACR1(TACR1|K04222);TP73(TP73|K10148)	LOC101109915(LOC101109915|K14216);LOC101111435(LOC101111435|K05414);LOC105602911(LOC105602911|K14216);FAS(FAS|K04390);LOC101113211(LOC101113211|K06856);LOC101112122(LOC101112122|K14216);TLR4(TLR4|K10160);CD3G(CD3G|K06452);IL2RG(IL2RG|K05070);SH2D1A(SH2D1A|K07990);LOC101110181(LOC101110181|K14216);LOC101103702(LOC101103702|K05415)
oas04974	Protein digestion and absorption	Organismal Systems	Digestive system	3	10	13	113	0.000844225	0.00951188	KCNN4(KCNN4|K04945);COL9A3(COL9A3|K08131);LOC101104869(LOC101104869|K06002)	COL1A2(COL1A2|K06236);COL1A1(COL1A1|K06236);COL6A3(COL6A3|K06238);COL6A1(COL6A1|K06238);KCNJ13(KCNJ13|K05006);COL12A1(COL12A1|K08132);COL4A5(COL4A5|K06237);COL2A1(COL2A1|K19719);COL18A1(COL18A1|K06823);DPP4(DPP4|K01278)
oas05322	Systemic lupus erythematosus	Human Diseases	Immune diseases	1	14	15	142	0.000854128	0.00951188	LOC101118514(LOC101118514|K06752)	LOC101109747(LOC101109747|K06752);TRIM21(TRIM21|K10651);LOC101112891(LOC101112891|K03989);LOC101123672(LOC101123672|K03989);C6(C6|K03995);LOC101110545(LOC101110545|K06752);LOC101109219(LOC101109219|K06752);LOC101108696(LOC101108696|K06752);LOC101110974(LOC101110974|K11252);C7(C7|K03996);LOC101113211(LOC101113211|K06856);C1S(C1S|K01331);C9(C9|K04000);LOC101111669(LOC101111669|K11251)
oas05321	Inflammatory bowel disease (IBD)	Human Diseases	Immune diseases	1	8	9	63	0.00114376	0.0121835	LOC101118514(LOC101118514|K06752)	LOC101109747(LOC101109747|K06752);LOC101110545(LOC101110545|K06752);LOC101109219(LOC101109219|K06752);LOC101108696(LOC101108696|K06752);TLR4(TLR4|K10160);IL2RG(IL2RG|K05070);LOC101109262(LOC101109262|K05174);TBX21(TBX21|K10166)
oas04658	Th1 and Th2 cell differentiation	Organismal Systems	Immune system	1	10	11	91	0.0013915	0.0142049	LOC101118514(LOC101118514|K06752)	LOC101109747(LOC101109747|K06752);LOC101110545(LOC101110545|K06752);LOC101109219(LOC101109219|K06752);LOC101108696(LOC101108696|K06752);CD3G(CD3G|K06452);IL2RG(IL2RG|K05070);LOC101112639(LOC101112639|K07360);LAT(LAT|K07362);TBX21(TBX21|K10166);CD4(CD4|K06454)
oas05144	Malaria	Human Diseases	Infectious diseases: Parasitic	2	6	8	53	0.00148629	0.0145656	LOC101115115(LOC101115115|K06259);LOC101107864(LOC101107864|K04659)	HBB(HBB|K13823);THBS2(THBS2|K04659);TLR4(TLR4|K10160);LOC114110673(LOC114110673|K13822);SELP(SELP|K06496);LOC101116896(LOC101116896|K06728)
oas04659	Th17 cell differentiation	Organismal Systems	Immune system	2	10	12	107	0.0016556	0.0156008	RXRG(RXRG|K08526);LOC101118514(LOC101118514|K06752)	LOC101109747(LOC101109747|K06752);LOC101110545(LOC101110545|K06752);LOC101109219(LOC101109219|K06752);LOC101108696(LOC101108696|K06752);CD3G(CD3G|K06452);IL2RG(IL2RG|K05070);LOC101112639(LOC101112639|K07360);LAT(LAT|K07362);TBX21(TBX21|K10166);CD4(CD4|K06454)
oas05168	Herpes simplex infection	Human Diseases	Infectious diseases: Viral	2	16	18	205	0.00233302	0.02117	LOC101102204(LOC101102204|K03237);LOC101118514(LOC101118514|K06752)	LOC101109747(LOC101109747|K06752);LOC101109915(LOC101109915|K14216);LOC101107641(LOC101107641|K06751);LOC101111435(LOC101111435|K05414);LOC101110545(LOC101110545|K06752);LOC101104866(LOC101104866|K06751);LOC101109219(LOC101109219|K06752);LOC105602911(LOC105602911|K14216);LOC101108696(LOC101108696|K06752);FAS(FAS|K04390);LOC101112122(LOC101112122|K14216);LOC101110181(LOC101110181|K14216);LOC101102…
oas05169	Epstein-Barr virus infection	Human Diseases	Infectious diseases: Viral	1	18	19	223	0.0025138	0.0219958	LOC101118514(LOC101118514|K06752)	LOC101109747(LOC101109747|K06752);CR2(CR2|K04012);LOC101109915(LOC101109915|K14216);LOC101107641(LOC101107641|K06751);LOC101111435(LOC101111435|K05414);LOC101110545(LOC101110545|K06752);LOC101104866(LOC101104866|K06751);LOC101109219(LOC101109219|K06752);LOC105602911(LOC105602911|K14216);LOC101108696(LOC101108696|K06752);FAS(FAS|K04390);LOC101113211(LOC101113211|K06856);LOC101112122(LOC101112122|K…
oas05323	Rheumatoid arthritis	Human Diseases	Immune diseases	1	9	10	93	0.00535441	0.0452356	LOC101118514(LOC101118514|K06752)	LOC101109747(LOC101109747|K06752);CXCL12(CXCL12|K10031);LOC101110545(LOC101110545|K06752);LOC101109219(LOC101109219|K06752);LOC101108696(LOC101108696|K06752);LOC101113211(LOC101113211|K06856);TLR4(TLR4|K10160);CTSL(CTSL|K01365);CCL5(CCL5|K12499)
oas04151	PI3K-Akt signaling pathway	Environmental Information Processing	Signal transduction	5	21	26	371	0.00673323	0.0549881	NGFR(NGFR|K02583);NTRK1(NTRK1|K03176);COL9A3(COL9A3|K08131);LOC101107864(LOC101107864|K04659);TNN(TNN|K06252)	IGF2(IGF2|K13769);COL1A2(COL1A2|K06236);GH(GH|K05438);COL1A1(COL1A1|K06236);PRL(PRL|K05439);ITGB4(ITGB4|K06525);COL6A3(COL6A3|K06238);ITGB7(ITGB7|K06590);COL6A1(COL6A1|K06238);LOC101111435(LOC101111435|K05414);COL4A5(COL4A5|K06237);COL2A1(COL2A1|K19719);THBS2(THBS2|K04659);IL7R(IL7R|K05072);PCK1(PCK1|K01596);LOC101113211(LOC101113211|K06856);TLR4(TLR4|K10160);IL2RG(IL2RG|K05070);VTN(VTN|K06251);L…
oas00980	Metabolism of xenobiotics by cytochrome P450	Metabolism	Xenobiotics biodegradation and metabolism	1	7	8	70	0.00856106	0.06766	LOC101108705(LOC101108705|K00799)	LOC101118990(LOC101118990|K00799);LOC101114663(LOC101114663|K00079);LOC114108708(LOC114108708|K00799);LOC101119842(LOC101119842|K11822);LOC101107831(LOC101107831|K00799);HPGDS(HPGDS|K04097);ADH1C(ADH1C|K13951)
oas05165	Human papillomavirus infection	Human Diseases	Infectious diseases: Viral	5	19	24	351	0.0120655	0.0923765	HES6(HES6|K09087);COL9A3(COL9A3|K08131);LOC114110622(LOC114110622|K02329);LOC101107864(LOC101107864|K04659);TNN(TNN|K06252)	COL1A2(COL1A2|K06236);COL1A1(COL1A1|K06236);ITGB4(ITGB4|K06525);COL6A3(COL6A3|K06238);ITGB7(ITGB7|K06590);COL6A1(COL6A1|K06238);FZD10(FZD10|K02842);LOC101107641(LOC101107641|K06751);LOC101111435(LOC101111435|K05414);COL4A5(COL4A5|K06237);COL2A1(COL2A1|K19719);THBS2(THBS2|K04659);LOC101104866(LOC101104866|K06751);WNT16(WNT16|K01558);FAS(FAS|K04390);WNT6(WNT6|K00445);LOC101111694(LOC101111694|K0675…
oas00360	Phenylalanine metabolism	Metabolism	Amino acid metabolism	1	3	4	23	0.0142534	0.103632	GOT1L1(GOT1L1|K14454)	LOC101108949(LOC101108949|K15517);HPD(HPD|K00457);GLYAT(GLYAT|K00628)
oas05030	Cocaine addiction	Human Diseases	Substance dependence	6	0	6	48	0.0143816	0.103632	FOSB(FOSB|K09029);DRD1(DRD1|K04144);DRD2(DRD2|K04145);PDYN(PDYN|K15840);PPP1R1B(PPP1R1B|K15494);TH(TH|K00501)	-
oas04979	Cholesterol metabolism	Organismal Systems	Digestive system	2	4	6	49	0.0158288	0.110802	LPL(LPL|K01059);LOC101115115(LOC101115115|K06259)	LRP2(LRP2|K06233);APOA2(APOA2|K08758);APOB(APOB|K14462);APOH(APOH|K17305)
oas05204	Chemical carcinogenesis	Human Diseases	Cancers: Overview	1	7	8	81	0.0196625	0.133814	LOC101108705(LOC101108705|K00799)	LOC101118990(LOC101118990|K00799);LOC101114663(LOC101114663|K00079);LOC114108708(LOC114108708|K00799);LOC101119842(LOC101119842|K11822);LOC101107831(LOC101107831|K00799);HPGDS(HPGDS|K04097);ADH1C(ADH1C|K13951)
oas00590	Arachidonic acid metabolism	Metabolism	Lipid metabolism	3	5	8	83	0.0224508	0.14866	GPX5(GPX5|K00432);LOC101110693(LOC101110693|K04119);LOC101107541(LOC101107541|K04119)	LOC101107675(LOC101107675|K01047);LOC101109111(LOC101109111|K04119);LOC101114663(LOC101114663|K00079);LOC101121820(LOC101121820|K07418);HPGDS(HPGDS|K04097)
oas05140	Leishmaniasis	Human Diseases	Infectious diseases: Parasitic	1	6	7	71	0.0284859	0.183659	LOC101118514(LOC101118514|K06752)	LOC101109747(LOC101109747|K06752);LOC101110545(LOC101110545|K06752);LOC101109219(LOC101109219|K06752);LOC101108696(LOC101108696|K06752);LOC101113211(LOC101113211|K06856);TLR4(TLR4|K10160)
oas00790	Folate biosynthesis	Metabolism	Metabolism of cofactors and vitamins	3	2	5	42	0.0299093	0.187892	LOC101110693(LOC101110693|K04119);LOC101107541(LOC101107541|K04119);TH(TH|K00501)	LOC101109111(LOC101109111|K04119);LOC101114663(LOC101114663|K00079)
oas05020	Prion diseases	Human Diseases	Neurodegenerative diseases	0	4	4	30	0.0351106	0.215053	-	C6(C6|K03995);C7(C7|K03996);C9(C9|K04000);CCL5(CCL5|K12499)
oas04913	Ovarian steroidogenesis	Organismal Systems	Endocrine system	3	3	6	59	0.0361039	0.215743	LOC101110693(LOC101110693|K04119);CYP19(CYP19|K07434);LOC101107541(LOC101107541|K04119)	LOC101109111(LOC101109111|K04119);LOC101121820(LOC101121820|K07418);CGA(CGA|K08522)
oas00480	Glutathione metabolism	Metabolism	Metabolism of other amino acids	2	4	6	60	0.0387608	0.223949	GPX5(GPX5|K00432);LOC101108705(LOC101108705|K00799)	LOC101118990(LOC101118990|K00799);LOC114108708(LOC114108708|K00799);LOC101107831(LOC101107831|K00799);HPGDS(HPGDS|K04097)
oas03320	PPAR signaling pathway	Organismal Systems	Endocrine system	5	2	7	76	0.0393053	0.223949	LPL(LPL|K01059);RXRG(RXRG|K08526);ADIPOQ(ADIPOQ|K07296);LOC101115115(LOC101115115|K06259);UCP1(UCP1|K08769)	PCK1(PCK1|K01596);APOA2(APOA2|K08758)
oas05160	Hepatitis C	Human Diseases	Infectious diseases: Viral	1	11	12	166	0.0457623	0.254813	LOC101102204(LOC101102204|K03237)	LOC101109915(LOC101109915|K14216);LOC101111435(LOC101111435|K05414);RSAD2(RSAD2|K15045);LOC105602911(LOC105602911|K14216);FAS(FAS|K04390);LOC101112122(LOC101112122|K14216);CXCL10(CXCL10|K12671);LOC101110181(LOC101110181|K14216);LOC101102194(LOC101102194|K14217);CLDN3(CLDN3|K06087);LOC101103702(LOC101103702|K05415)
oas04115	p53 signaling pathway	Cellular Processes	Cell growth and death	4	3	7	80	0.0496754	0.269572	RPRM(RPRM|K10128);GTSE1(GTSE1|K10129);SFN(SFN|K06644);TP73(TP73|K10148)	FAS(FAS|K04390);LOC114113021(LOC114113021|K06621);LOC101113683(LOC101113683|K10136)
oas00982	Drug metabolism - cytochrome P450	Metabolism	Xenobiotics biodegradation and metabolism	1	5	6	64	0.0506135	0.269572	LOC101108705(LOC101108705|K00799)	LOC101118990(LOC101118990|K00799);LOC114108708(LOC114108708|K00799);LOC101107831(LOC101107831|K00799);HPGDS(HPGDS|K04097);ADH1C(ADH1C|K13951)
oas00220	Arginine biosynthesis	Metabolism	Amino acid metabolism	2	1	3	21	0.0554377	0.288984	ASS1(ASS1|K01940);GOT1L1(GOT1L1|K14454)	CPS1(CPS1|K01948)
oas05166	HTLV-I infection	Human Diseases	Infectious diseases: Viral	2	13	15	230	0.0589739	0.301013	EGR2(EGR2|K12496);LOC101118514(LOC101118514|K06752)	LOC101109747(LOC101109747|K06752);LOC101107641(LOC101107641|K06751);LOC101110545(LOC101110545|K06752);LOC101104866(LOC101104866|K06751);LOC101109219(LOC101109219|K06752);LOC101108696(LOC101108696|K06752);CD3G(CD3G|K06452);LOC114113021(LOC114113021|K06621);IL2RG(IL2RG|K05070);MSX2(MSX2|K09341);LOC101111694(LOC101111694|K06751);MSX1(MSX1|K09341);CD4(CD4|K06454)
oas05143	African trypanosomiasis	Human Diseases	Infectious diseases: Parasitic	0	4	4	36	0.0621921	0.310961	-	HBB(HBB|K13823);FAS(FAS|K04390);LOC101113211(LOC101113211|K06856);LOC114110673(LOC114110673|K13822)
oas04622	RIG-I-like receptor signaling pathway	Organismal Systems	Immune system	0	8	8	102	0.0636733	0.311999	-	LOC114112825(LOC114112825|K05440);LOC101111435(LOC101111435|K05414);LOC114113005(LOC114113005|K05440);LOC114112832(LOC114112832|K05440);CXCL10(CXCL10|K12671);LOC114112829(LOC114112829|K05440);LOC114112828(LOC114112828|K05440);LOC101103702(LOC101103702|K05415)
oas00250	Alanine, aspartate and glutamate metabolism	Metabolism	Amino acid metabolism	3	1	4	38	0.0731001	0.351167	ASS1(ASS1|K01940);GOT1L1(GOT1L1|K14454);LOC101117810(LOC101117810|K01580)	CPS1(CPS1|K01948)
oas04510	Focal adhesion	Cellular Processes	Cellular community - eukaryotes	3	10	13	200	0.0767596	0.356093	COL9A3(COL9A3|K08131);LOC101107864(LOC101107864|K04659);TNN(TNN|K06252)	COL1A2(COL1A2|K06236);COL1A1(COL1A1|K06236);ITGB4(ITGB4|K06525);COL6A3(COL6A3|K06238);ITGB7(ITGB7|K06590);COL6A1(COL6A1|K06238);COL4A5(COL4A5|K06237);COL2A1(COL2A1|K19719);THBS2(THBS2|K04659);VTN(VTN|K06251)
oas00534	Glycosaminoglycan biosynthesis - heparan sulfate / heparin	Metabolism	Glycan biosynthesis and metabolism	1	2	3	24	0.0770323	0.356093	LOC101112819(LOC101112819|K02579)	HS3ST3A1(HS3ST3A1|K07809);LOC101115554(LOC101115554|K07809)
oas04920	Adipocytokine signaling pathway	Organismal Systems	Endocrine system	5	1	6	72	0.080335	0.364483	RXRG(RXRG|K08526);ADIPOQ(ADIPOQ|K07296);LOC101115115(LOC101115115|K06259);LOC443269(LOC443269|K05231);IRS4(IRS4|K17446)	PCK1(PCK1|K01596)
oas05146	Amoebiasis	Human Diseases	Infectious diseases: Parasitic	1	6	7	92	0.090416	0.402762	GNAL(GNAL|K04633)	COL1A2(COL1A2|K06236);COL1A1(COL1A1|K06236);COL4A5(COL4A5|K06237);LOC101113211(LOC101113211|K06856);C9(C9|K04000);TLR4(TLR4|K10160)
oas00350	Tyrosine metabolism	Metabolism	Amino acid metabolism	2	2	4	42	0.0975903	0.422463	GOT1L1(GOT1L1|K14454);TH(TH|K00501)	HPD(HPD|K00457);ADH1C(ADH1C|K13951)
oas04390	Hippo signaling pathway	Environmental Information Processing	Signal transduction	2	8	10	150	0.0982873	0.422463	LOC114110622(LOC114110622|K02329);TP73(TP73|K10148)	FZD10(FZD10|K02842);BMP4(BMP4|K04662);WNT16(WNT16|K01558);WNT6(WNT6|K00445);FRMD1(FRMD1|K16821);BMP5(BMP5|K04663);SNAI2(SNAI2|K05706);BMP8B(BMP8B|K16622)
oas04621	NOD-like receptor signaling pathway	Organismal Systems	Immune system	0	11	11	172	0.106806	0.451165	-	LOC101110450(LOC101110450|K12807);LOC101105481(LOC101105481|K20899);LOC101109915(LOC101109915|K14216);LOC101111435(LOC101111435|K05414);LOC105602911(LOC105602911|K14216);LOC101112122(LOC101112122|K14216);PSTPIP1(PSTPIP1|K12804);TLR4(TLR4|K10160);LOC101110181(LOC101110181|K14216);CCL5(CCL5|K12499);LOC101103702(LOC101103702|K05415)
oas04668	TNF signaling pathway	Environmental Information Processing	Signal transduction	1	7	8	118	0.121456	0.500535	JUNB(JUNB|K09028)	MMP14(MMP14|K07763);MLKL(MLKL|K08849);LOC114114866(LOC114114866|K17072);FAS(FAS|K04390);CXCL10(CXCL10|K12671);CCL5(CCL5|K12499);LOC101103702(LOC101103702|K05415)
oas01524	Platinum drug resistance	Human Diseases	Drug resistance: Antineoplastic	1	5	6	81	0.123224	0.500535	LOC101108705(LOC101108705|K00799)	FAS(FAS|K04390);LOC101118990(LOC101118990|K00799);LOC114113021(LOC114113021|K06621);LOC114108708(LOC114108708|K00799);LOC101107831(LOC101107831|K00799)
oas04550	Signaling pathways regulating pluripotency of stem cells	Cellular Processes	Cellular community - eukaryotes	3	6	9	138	0.124623	0.500535	ISL1(ISL1|K09370);LOC114110622(LOC114110622|K02329);DLX5(DLX5|K18489)	FZD10(FZD10|K02842);ZIC3(ZIC3|K18487);BMP4(BMP4|K04662);WNT16(WNT16|K01558);WNT6(WNT6|K00445);ESRRB(ESRRB|K08553)
oas05217	Basal cell carcinoma	Human Diseases	Cancers: Specific types	1	4	5	64	0.129314	0.510997	LOC114110622(LOC114110622|K02329)	FZD10(FZD10|K02842);BMP4(BMP4|K04662);WNT16(WNT16|K01558);WNT6(WNT6|K00445)
oas04930	Type II diabetes mellitus	Human Diseases	Endocrine and metabolic diseases	2	2	4	47	0.132806	0.512239	ADIPOQ(ADIPOQ|K07296);IRS4(IRS4|K17446)	HK2(HK2|K00844);MAFA(MAFA|K07595)
oas05205	Proteoglycans in cancer	Human Diseases	Cancers: Overview	1	11	12	200	0.133809	0.512239	LOC114110622(LOC114110622|K02329)	IGF2(IGF2|K13769);DCN(DCN|K04660);HPSE2(HPSE2|K07965);FZD10(FZD10|K02842);WNT16(WNT16|K01558);FAS(FAS|K04390);WNT6(WNT6|K00445);TWIST2(TWIST2|K09069);TLR4(TLR4|K10160);CTSL(CTSL|K01365);VTN(VTN|K06251)
oas05202	Transcriptional misregulation in cancer	Human Diseases	Cancers: Overview	6	5	11	182	0.141658	0.519319	NR4A3(NR4A3|K08559);BAIAP3(BAIAP3|K15621);NGFR(NGFR|K02583);NTRK1(NTRK1|K03176);RXRG(RXRG|K08526);BCL11B(BCL11B|K22046)	ITGB7(ITGB7|K06590);WNT16(WNT16|K01558);LOC101113211(LOC101113211|K06856);EYA1(EYA1|K15616);SPINT1(SPINT1|K15619)
oas04623	Cytosolic DNA-sensing pathway	Organismal Systems	Immune system	0	5	5	66	0.142018	0.519319	-	LOC101111435(LOC101111435|K05414);CXCL10(CXCL10|K12671);ZBP1(ZBP1|K12965);CCL5(CCL5|K12499);LOC101103702(LOC101103702|K05415)
oas05031	Amphetamine addiction	Human Diseases	Substance dependence	5	0	5	66	0.142018	0.519319	FOSB(FOSB|K09029);DRD1(DRD1|K04144);PDYN(PDYN|K15840);PPP1R1B(PPP1R1B|K15494);TH(TH|K00501)	-
oas00910	Nitrogen metabolism	Metabolism	Energy metabolism	0	2	2	18	0.172754	0.615625	-	CPS1(CPS1|K01948);CA5A(CA5A|K01672)
oas05152	Tuberculosis	Human Diseases	Infectious diseases: Bacterial	1	10	11	190	0.17338	0.615625	LOC101118514(LOC101118514|K06752)	LOC101109747(LOC101109747|K06752);LOC101111435(LOC101111435|K05414);LOC101110545(LOC101110545|K06752);CIITA(CIITA|K08060);LOC101109219(LOC101109219|K06752);LOC101108696(LOC101108696|K06752);LOC101113211(LOC101113211|K06856);MRC1(MRC1|K06560);TLR4(TLR4|K10160);LOC101103702(LOC101103702|K05415)
oas05133	Pertussis	Human Diseases	Infectious diseases: Bacterial	0	5	5	72	0.183119	0.640915	-	LOC101112891(LOC101112891|K03989);LOC101123672(LOC101123672|K03989);C1S(C1S|K01331);TLR4(TLR4|K10160);C4BPB(C4BPB|K04003)
oas00524	Neomycin, kanamycin and gentamicin biosynthesis	Metabolism	Biosynthesis of other secondary metabolites	0	1	1	5	0.192697	0.663606	-	HK2(HK2|K00844)
oas05145	Toxoplasmosis	Human Diseases	Infectious diseases: Parasitic	1	6	7	113	0.195019	0.663606	LOC101118514(LOC101118514|K06752)	LOC101109747(LOC101109747|K06752);LOC101110545(LOC101110545|K06752);CIITA(CIITA|K08060);LOC101109219(LOC101109219|K06752);LOC101108696(LOC101108696|K06752);TLR4(TLR4|K10160)
oas01523	Antifolate resistance	Human Diseases	Drug resistance: Antineoplastic	1	2	3	37	0.201029	0.673122	FOLR1(FOLR1|K13649)	LOC105605916(LOC105605916|K05673);FOLR3(FOLR3|K13649)
oas05225	Hepatocellular carcinoma	Human Diseases	Cancers: Specific types	2	8	10	176	0.20331	0.673122	LOC101108705(LOC101108705|K00799);LOC114110622(LOC114110622|K02329)	IGF2(IGF2|K13769);FZD10(FZD10|K02842);WNT16(WNT16|K01558);LOC101118990(LOC101118990|K00799);WNT6(WNT6|K00445);LOC114113021(LOC114113021|K06621);LOC114108708(LOC114108708|K00799);LOC101107831(LOC101107831|K00799)
oas00140	Steroid hormone biosynthesis	Metabolism	Lipid metabolism	4	1	5	77	0.220295	0.719631	LOC101110693(LOC101110693|K04119);CYP19(CYP19|K07434);LOC101107541(LOC101107541|K04119);CYP11B1(CYP11B1|K00497)	LOC101109111(LOC101109111|K04119)
oas04973	Carbohydrate digestion and absorption	Organismal Systems	Digestive system	2	1	3	41	0.24559	0.782501	MGAM(MGAM|K12047);SLC5A1(SLC5A1|K14158)	HK2(HK2|K00844)
oas04977	Vitamin digestion and absorption	Organismal Systems	Digestive system	0	2	2	23	0.250477	0.782501	-	CUBN(CUBN|K14616);APOB(APOB|K14462)
oas04020	Calcium signaling pathway	Environmental Information Processing	Signal transduction	8	2	10	186	0.253049	0.782501	DRD1(DRD1|K04144);ADORA2A(ADORA2A|K04266);GNAL(GNAL|K04633);RYR3(RYR3|K04963);CHRM5(CHRM5|K04133);TACR1(TACR1|K04222);AVPR1B(AVPR1B|K04227);TACR3(TACR3|K04224)	LOC101113211(LOC101113211|K06856);PTGFR(PTGFR|K04262)
oas04660	T cell receptor signaling pathway	Organismal Systems	Immune system	0	6	6	102	0.25548	0.782501	-	CD3G(CD3G|K06452);ICOS(ICOS|K06713);ITK(ITK|K07363);LOC101112639(LOC101112639|K07360);LAT(LAT|K07362);CD4(CD4|K06454)
oas04630	Jak-STAT signaling pathway	Environmental Information Processing	Signal transduction	0	11	11	208	0.25551	0.782501	-	GH(GH|K05438);PRL(PRL|K05439);LOC114112825(LOC114112825|K05440);LOC101111435(LOC101111435|K05414);LOC114113005(LOC114113005|K05440);IL7R(IL7R|K05072);LOC114112832(LOC114112832|K05440);IL2RG(IL2RG|K05070);LOC114112829(LOC114112829|K05440);LOC114112828(LOC114112828|K05440);LOC101103702(LOC101103702|K05415)
oas00400	Phenylalanine, tyrosine and tryptophan biosynthesis	Metabolism	Amino acid metabolism	1	0	1	7	0.258973	0.783313	GOT1L1(GOT1L1|K14454)	-
oas04062	Chemokine signaling pathway	Organismal Systems	Immune system	0	10	10	188	0.263474	0.787209	-	CXCL12(CXCL12|K10031);LOC101117706(LOC101117706|K04177);CXCL10(CXCL10|K12671);CXCR6(CXCR6|K04191);ITK(ITK|K07363);CCL5(CCL5|K12499);CCL24(CCL24|K21097);CXCL9(CXCL9|K05416);CCL26(CCL26|K21096);CCL1(CCL1|K05514)
oas04350	TGF-beta signaling pathway	Environmental Information Processing	Signal transduction	0	5	5	84	0.27568	0.813754	-	FMOD(FMOD|K08121);DCN(DCN|K04660);BMP4(BMP4|K04662);BMP5(BMP5|K04663);BMP8B(BMP8B|K16622)
oas00601	Glycosphingolipid biosynthesis - lacto and neolacto series	Metabolism	Glycan biosynthesis and metabolism	1	1	2	25	0.282011	0.822532	FUT1(FUT1|K00718)	ABO(ABO|K00709)
oas04950	Maturity onset diabetes of the young	Human Diseases	Endocrine and metabolic diseases	1	1	2	26	0.297748	0.858214	LOC101120402(LOC101120402|K08039)	MAFA(MAFA|K07595)
oas04725	Cholinergic synapse	Organismal Systems	Nervous system	5	1	6	109	0.306303	0.872607	CHAT(CHAT|K00623);SLC18A3(SLC18A3|K14636);SLC5A7(SLC5A7|K14387);ACHE(ACHE|K01049);CHRM5(CHRM5|K04133)	CHRNA6(CHRNA6|K04808)
oas04975	Fat digestion and absorption	Organismal Systems	Digestive system	1	2	3	48	0.326318	0.904657	LOC101115115(LOC101115115|K06259)	LOC101107675(LOC101107675|K01047);APOB(APOB|K14462)
oas04620	Toll-like receptor signaling pathway	Organismal Systems	Immune system	0	6	6	112	0.328631	0.904657	-	LOC101111435(LOC101111435|K05414);TLR4(TLR4|K10160);CXCL10(CXCL10|K12671);CCL5(CCL5|K12499);CXCL9(CXCL9|K05416);LOC101103702(LOC101103702|K05415)
oas05142	Chagas disease (American trypanosomiasis)	Human Diseases	Infectious diseases: Parasitic	1	5	6	112	0.328631	0.904657	GNAL(GNAL|K04633)	FAS(FAS|K04390);TLR4(TLR4|K10160);CD3G(CD3G|K06452);CCL5(CCL5|K12499);LOC101103702(LOC101103702|K05415)
oas04915	Estrogen signaling pathway	Organismal Systems	Endocrine system	5	2	7	135	0.336901	0.907973	KRT17(KRT17|K07604);LOC100526781(LOC100526781|K07604);KRT25(KRT25|K07604);OPRM1(OPRM1|K04215);KRT24(KRT24|K07604)	KRT13(KRT13|K07604);KRT19(KRT19|K07604)
oas00830	Retinol metabolism	Metabolism	Metabolism of cofactors and vitamins	1	3	4	70	0.337247	0.907973	LOC101110922(LOC101110922|K12664)	ALDH1A2(ALDH1A2|K07249);ALDH1A1(ALDH1A1|K07249);ADH1C(ADH1C|K13951)
oas00270	Cysteine and methionine metabolism	Metabolism	Amino acid metabolism	1	2	3	50	0.349543	0.928244	GOT1L1(GOT1L1|K14454)	BHMT2(BHMT2|K00547);BHMT(BHMT|K00544)
oas04024	cAMP signaling pathway	Environmental Information Processing	Signal transduction	8	2	10	205	0.356626	0.928244	DRD1(DRD1|K04144);ADORA2A(ADORA2A|K04266);DRD2(DRD2|K04145);PPP1R1B(PPP1R1B|K15494);HTR1D(HTR1D|K04153);GLP1R(GLP1R|K04581);SSTR5(SSTR5|K04221);GPR119(GPR119|K08424)	HCAR1(HCAR1|K08401);LOC105605916(LOC105605916|K05673)
oas04064	NF-kappa B signaling pathway	Environmental Information Processing	Signal transduction	0	5	5	94	0.358704	0.928244	-	CXCL12(CXCL12|K10031);LOC101113211(LOC101113211|K06856);TLR4(TLR4|K10160);LOC101112639(LOC101112639|K07360);LAT(LAT|K07362)
oas00052	Galactose metabolism	Metabolism	Carbohydrate metabolism	1	1	2	30	0.359931	0.928244	MGAM(MGAM|K12047)	HK2(HK2|K00844)
oas00130	Ubiquinone and other terpenoid-quinone biosynthesis	Metabolism	Metabolism of cofactors and vitamins	0	1	1	11	0.375689	0.949095	-	HPD(HPD|K00457)
oas04918	Thyroid hormone synthesis	Organismal Systems	Endocrine system	1	3	4	74	0.375764	0.949095	GPX5(GPX5|K00432)	SLC5A5(SLC5A5|K14385);LRP2(LRP2|K06233);CGA(CGA|K08522)
oas05418	Fluid shear stress and atherosclerosis	Human Diseases	Cardiovascular diseases	2	5	7	142	0.385232	0.950228	ASS1(ASS1|K01940);LOC101108705(LOC101108705|K00799)	BMP4(BMP4|K04662);LOC101118990(LOC101118990|K00799);CTSL(CTSL|K01365);LOC114108708(LOC114108708|K00799);LOC101107831(LOC101107831|K00799)
oas04217	Necroptosis	Cellular Processes	Cell growth and death	0	8	8	165	0.387819	0.950228	-	MLKL(MLKL|K08849);FTL(FTL|K13625);LOC101111435(LOC101111435|K05414);FAS(FAS|K04390);TLR4(TLR4|K10160);ZBP1(ZBP1|K12965);LOC101111669(LOC101111669|K11251);LOC101103702(LOC101103702|K05415)
oas00500	Starch and sucrose metabolism	Metabolism	Carbohydrate metabolism	1	1	2	32	0.390289	0.950228	MGAM(MGAM|K12047)	HK2(HK2|K00844)
oas00983	Drug metabolism - other enzymes	Metabolism	Xenobiotics biodegradation and metabolism	1	3	4	76	0.394971	0.950228	LOC101108705(LOC101108705|K00799)	LOC101118990(LOC101118990|K00799);LOC114108708(LOC114108708|K00799);LOC101107831(LOC101107831|K00799)
oas05034	Alcoholism	Human Diseases	Substance dependence	7	2	9	189	0.395605	0.950228	FOSB(FOSB|K09029);DRD1(DRD1|K04144);ADORA2A(ADORA2A|K04266);DRD2(DRD2|K04145);PDYN(PDYN|K15840);PPP1R1B(PPP1R1B|K15494);TH(TH|K00501)	LOC101110974(LOC101110974|K11252);LOC101111669(LOC101111669|K11251)
oas00430	Taurine and hypotaurine metabolism	Metabolism	Metabolism of other amino acids	1	0	1	13	0.42698	1	LOC101117810(LOC101117810|K01580)	-
oas04976	Bile secretion	Organismal Systems	Digestive system	1	3	4	81	0.442496	1	SLC5A1(SLC5A1|K14158)	SLC22A8(SLC22A8|K08205);LOC105605916(LOC105605916|K05673);LOC101119842(LOC101119842|K11822)
oas00591	Linoleic acid metabolism	Metabolism	Lipid metabolism	0	2	2	38	0.477054	1	-	LOC101107675(LOC101107675|K01047);LOC101121820(LOC101121820|K07418)
oas04270	Vascular smooth muscle contraction	Organismal Systems	Circulatory system	3	3	6	132	0.478943	1	ADORA2A(ADORA2A|K04266);AVPR1B(AVPR1B|K04227);CALCB(CALCB|K12332)	ADM(ADM|K12333);LOC101107675(LOC101107675|K01047);EDN3(EDN3|K05227)
oas05414	Dilated cardiomyopathy (DCM)	Human Diseases	Cardiovascular diseases	1	3	4	85	0.479705	1	TTN(TTN|K12567)	ITGB4(ITGB4|K06525);ITGB7(ITGB7|K06590);LOC101113211(LOC101113211|K06856)
oas00603	Glycosphingolipid biosynthesis - globo and isoglobo series	Metabolism	Glycan biosynthesis and metabolism	1	0	1	16	0.496145	1	FUT1(FUT1|K00718)	-
oas05033	Nicotine addiction	Human Diseases	Substance dependence	1	1	2	40	0.504282	1	SLC17A8(SLC17A8|K12302)	CHRNA6(CHRNA6|K04808)
oas05134	Legionellosis	Human Diseases	Infectious diseases: Bacterial	0	3	3	64	0.506057	1	-	LOC101110450(LOC101110450|K12807);TLR4(TLR4|K10160);LOC101119944(LOC101119944|K03231)
oas05216	Thyroid cancer	Human Diseases	Cancers: Specific types	2	0	2	41	0.517548	1	NTRK1(NTRK1|K03176);RXRG(RXRG|K08526)	-
oas00770	Pantothenate and CoA biosynthesis	Metabolism	Metabolism of cofactors and vitamins	0	1	1	18	0.537565	1	-	VNN2(VNN2|K08069)
oas04664	Fc epsilon RI signaling pathway	Organismal Systems	Immune system	0	3	3	68	0.547256	1	-	LOC101113211(LOC101113211|K06856);LAT(LAT|K07362);MS4A2(MS4A2|K08090)
oas05412	Arrhythmogenic right ventricular cardiomyopathy (ARVC)	Human Diseases	Cardiovascular diseases	0	3	3	68	0.547256	1	-	LOC101119169(LOC101119169|K10381);ITGB4(ITGB4|K06525);ITGB7(ITGB7|K06590)
oas00730	Thiamine metabolism	Metabolism	Metabolism of cofactors and vitamins	1	0	1	19	0.556984	1	AK7(AK7|K00939)	-
oas00010	Glycolysis / Gluconeogenesis	Metabolism	Carbohydrate metabolism	0	3	3	70	0.56709	1	-	HK2(HK2|K00844);PCK1(PCK1|K01596);ADH1C(ADH1C|K13951)
[truncated: 129 more rows]

## Sheet: D-L_vs_T-L.GO_enrichment
Table S3. Enrichment analysis of differentially expressed genes
[truncated: 6,689 more rows]

## Sheet: D-L_vs_T-L.KEGG_enrichment
Table S3. Enrichment analysis of differentially expressed genes
[truncated: 280 more rows]

[truncated: 6 more sheets: D-M_vs_T-M.GO_enrichment, D-M_vs_T-M.KEGG_enrichment, TCe_vs_DCe.GO_enrichment, TCe_vs_DCe.KEGG_enrichment, TCo_vs_DCo.GO_enrichment, TCo_vs_DCo.KEGG_enrichment]
