# Supplementary material for: Combined transcriptome and metabolome analysis reveals breed-specific regulatory mechanisms in Dorper and Tan sheep
Source: BMC Genomics. 2024 Jan 17;25:70. doi: 10.1186/s12864-023-09870-9 (PMC10795462; doi:10.1186/s12864-023-09870-9)
Supplement: Supplementary file 4 — Additional file 4: Table S4. Statistics of differentially accumulated metabolites in positive and negative ion mode. [file 12864_2023_9870_MOESM4_ESM.xlsx]

## Sheet: Negative ion mode D_Ce-T_Ce
Table S4 Statistics of differentially accumulated metabolites in the cecum of Dorper and Tan sheep in negative ion mode
id	Name	Formula	Molecular.Weight	RT.[min]	Area.(Max.)	Area:.9.raw.(F9)	Area:.10.raw.(F10)	Area:.11.raw.(F11)	Area:.12.raw.(F12)	Area:.32.raw.(F32)	Area:.33.raw.(F33)	Area:.34.raw.(F34)	Area:.35.raw.(F35)	Area:.13.raw.(F13)	Area:.14.raw.(F14)	Area:.15.raw.(F15)	Area:.16.raw.(F16)	Area:.36.raw.(F36)	Area:.37.raw.(F37)	Area:.38.raw.(F38)	Area:.QC-1.raw.(F46)	Area:.QC-2.raw.(F47)	Area:.QC-3.raw.(F48)	Area:.QC-4.raw.(F49)	Area:.QC-5.raw.(F50)	mean(D_Ce)	mean(T_Ce)	Foldchange(D_Ce/T_Ce)	log2_FC	p_value	log10_pvalue	vip
						T1Ce	T2Ce	T3Ce	T4Ce	D1Ce	D2Ce	D3Ce	D4Ce	T5Ce	T6Ce	T7Ce	T8Ce	D5Ce	D7Ce	D8Ce	.QC-1	.QC-2	.QC-3	.QC-4	.QC-5
						T_Ce	T_Ce	T_Ce	T_Ce	D_Ce	D_Ce	D_Ce	D_Ce	T_Ce	T_Ce	T_Ce	T_Ce	D_Ce	D_Ce	D_Ce	QC	QC	QC	QC	QC
N0004	Xanthine	C5 H4 N4 O2	152.03305	1.029	6822308.80127433	323048.315143412	262927.723009587	517711.957462257	401122.839586106	1662237.31617534	821954.204439528	891638.254648841	519782.865620244	937088.257240078	595182.437533713	573369.148537148	551323.59032457	517671.045328771	1323479.63670494	3050176.24683688	2441349.21696659	2430405.78351563	2443819.4496399	2462233.97037425	2610844.34575645	1255277.08139351	520221.783604609	2.41296524089343	1.27080713347664	0.0410448267115631	1.38674157355561	1.33660652375895
N0007	Ursolicacid	C30 H48 O3	456.35944	9.868	125097.116440587	4474.38625359024	2866.5346901077	6009.3404980357	4831.2139271078	125097.116440587	46635.7620189164	8287.81544222054	45155.0105677193	24270.0647847546	17101.3964542707	15852.980756333	5940.25568454746	37051.2407243299	26754.8886101451	20011.6918400961	24708.5677764085	27756.5320943024	24705.2663474984	26466.1110886869	28327.2880120556	44141.9322348592	10168.2716310934	4.34114408390491	2.11807530687677	0.0283352737715047	1.54767258690887	1.89402986132892
N0010	Uracil	C4 H4 N2 O2	112.02699	1.016	1060356.05152125	182697.226969293	96284.48712532	228929.582636125	244084.004479768	482007.937267019	328421.700040633	270557.008534769	259339.238049954	358355.882422524	253369.747915489	339321.235293179	346096.094795334	372399.098894486	512591.697170052	806513.500850567	553806.486881061	566670.486975002	553308.673978999	543383.722967669	576523.678861262	433118.597258211	256142.282704629	1.69092971564427	0.757816694639209	0.0356329605331057	1.44814809317586	1.50647177650659
N0016	Tricetamide	C16 H24 N2 O5	324.16806	4.714	161344.701474783	38585.3356297495	25442.867517266	22522.684628847	19425.6133505065	51850.4409796448	73509.2877740773	10427.2959391069	47767.456319265	19809.3514648961	12226.5852802758	15966.1576251648	13759.9929429179	137692.491069113	38619.967648544	41083.7671956423	38036.7281292062	35477.0235958935	42164.0845458531	40217.1492604745	43433.4760599444	57278.6724179133	20967.3235549529	2.73180657835477	1.44985533929164	0.0260180778496455	1.58472479117671	2.12324280558207
N0020	Thymidine	C10 H14 N2 O5	242.08994	1.87	1960563.81838243	221172.318551173	136610.685368752	197461.432717261	221374.908382433	907013.387951656	465903.297573164	324627.305392866	547653.383054569	590091.558171706	357019.89526037	347416.677451573	436580.70376343	274016.646695337	888656.122302891	1181255.81855267	427287.525514804	468987.998815149	571442.065006213	494714.882710202	603926.216462087	655589.423074736	313466.022458337	2.09142100293141	1.064483505593	0.0228343191510417	1.64141193318568	1.58748381531981
N0040	Salicylic acid	C7 H6 O3	138.03133	5.467	394161.965983501	31355.4706295455	25056.2268765096	28139.9705338768	29066.584732096	35705.0046231971	28263.9329772013	39853.6131771898	62710.2297894915	28631.3879599114	28720.6159615505	46632.72778505	28068.0959518692	40823.7906178312	42002.5659963542	48604.7961831934	106513.091408856	104066.133281002	111215.986396088	127970.907849095	133564.386954073	42566.2761949226	30708.8850538011	1.38612248931694	0.471054751646766	0.0223104783873831	1.65149111735519	1.57340540756413
N0041	Saccharin	C7 H5 N O3 S	182.99871	4.353	1734853.64841182	290353.722828084	263256.15741162	183503.542311833	225372.427045552	1362777.13272036	586007.124379353	581629.674796749	934286.88049066	1000664.77954055	758629.066786404	792787.746616738	362747.542562863	1204658.55457664	875056.953160022	547239.594294776	763136.81536471	750534.617568325	844680.979069573	588076.75215482	791283.703500233	870236.559202651	484664.373137955	1.79554472627792	0.844421590388084	0.0361905003037181	1.44140541308848	1.88902480142251
N0054	Pimelic acid	C7 H12 O4	160.07322	3.899	622380.767223689	197241.929388393	79785.9221738299	172006.542716625	153668.865938486	234608.701456945	287114.61804814	246870.092201945	244917.803106084	222858.301832947	168659.874170208	183293.80768207	256442.69548721	149698.53994402	288522.701475275	424505.690759297	270034.727352873	282268.426002498	255008.363569586	274160.49834522	264263.978977938	268034.020998815	179244.742423721	1.49535220600894	0.58048532791325	0.0256365750417974	1.59113999552616	1.39204567702777
N0055	Piceatannol	C14 H12 O4	244.0731	4.655	153130.757864665	91935.9397632082	72861.5815808225	81456.851862681	69012.7469004528	26470.8493107582	54268.8550984864	62949.0905506781	54457.1275208059	60636.9253629805	61531.6571468641	91332.9360768654	49874.5316179795	62961.4080405877	70935.5678721494	59243.0675895371	56843.7345016317	59133.486039585	63637.9793483822	66604.4171960421	65494.6687597131	55897.995140429	72330.3962889817	0.772814722555917	-0.371805516298444	0.049906990282804	1.30183862013554	1.59212526654103
N0064	Pantothenic acid	C9 H17 N O5	219.11027	2.648	553790.028475501	71761.1827317979	66660.2623454398	69821.7662535965	88788.3821762914	223561.669818732	208736.668395436	115561.229600391	137475.55880384	105640.953394417	46498.4001218089	113506.649930615	118880.122735256	147933.958075188	207001.091272106	273465.287136171	230859.332838326	233847.119753627	261711.322971159	137773.293663887	256405.283345906	187676.494728838	85194.7149611528	2.20291240852692	1.13941213221714	0.000439735121334593	3.35680884620046	2.31373137260045
N0066	O-(4,8-dimethylnonanoyl)carnitine	C18 H35 N O4	329.25599	9.097	275595.119865332	49947.7593877361	34234.7803820045	73338.3830681031	58963.4175462804	157446.495470953	123118.725582075	110125.15820513	139917.321939874	152445.725159364	102729.502963871	153946.731720548	87487.3467290652	145074.002996371	169699.292175092	167102.59385357	142886.026298939	127224.655599502	137400.054866216	137680.729477133	156897.872509809	144640.512889009	89136.7058696215	1.62268182874709	0.698380147706028	0.0110840506263398	1.95530149924764	1.9803656000853
N0068	Norlichexanthone	C14 H10 O5	258.05242	5.988	868405.436583873	17043.8041553429	11969.8811436523	15629.0185614374	14024.8153748389	70078.8170580845	71181.8301761058	21779.6378962818	42197.9260469699	34444.2009302376	29804.7868978374	28479.9350919616	11751.6991030065	48691.2461885619	68826.5067105297	28323.2761033632	64025.3331144075	57588.2500099764	67522.8426828216	63700.2233966489	68199.5153433154	50154.1771685567	20393.5176572893	2.45931957455265	1.29825921710792	0.00257073401797596	2.58994285548511	2.44454104206567
N0096	L-2-Hydroxyphytanate	C20 H40 O3	328.29705	10.649	2820478.44539104	91134.3475848439	17389.8209715412	46896.2395442357	92568.9757566456	169444.099848621	173338.801868711	65756.5664655088	127860.203524772	88345.9010091518	33904.4848735067	46823.3727738137	104392.038213412	110788.52671285	89319.3134584088	116231.734846287	751956.658501281	647641.064977785	687690.573554029	646697.464763066	610532.332485582	121819.892389308	65181.8975908938	1.86892215310907	0.902206477235833	0.00931013120096092	2.03104419877678	2.02840209064113
N0188	Chenodeoxycholic acid	C24 H40 O4	392.29175	6.969	92446.8934299709	9479.97478302203	9715.48992897683	8817.88749168411	8071.3838318476	24602.8269244362	32623.0678105622	4879.98927208996	20008.5415097584	9586.99935357893	5157.91068499757	7212.06213974111	5915.98611302232	74294.5932349158	19417.0262841281	20685.0904844847	55906.613764425	35645.6400855442	31919.9184431802	23384.7422646279	21251.218998834	28073.0193600536	7994.71179085881	3.5114485793162	1.81206630889778	0.022546192761647	1.64692678426075	2.16311424591998
N0141	Ferulic acid	C10 H10 O4	194.05754	4.597	320338.240376661	3971.51641955489	2527.02223503597	5516.63765446607	5971.14418390316	31009.6828939825	5700.86242268085	5064.04190035644	4680.51228896819	4230.81307021512	3930.76925250096	5114.54026741279	4374.03908492091	19731.510853809	6067.11944902981	13285.3923676192	63239.596756012	65496.4535799672	74120.2487386666	68244.0487182715	58739.6861178716	12219.8745966351	4454.56027100123	2.74322802997759	1.45587455074776	0.0468861855015142	1.32895509852645	1.704788129059
N0147	Elaidic acid	C18 H34 O2	282.25531	10.701	7341387.20577551	127022.756408082	139042.741841329	137366.571151545	250361.424500504	352116.268942668	454574.641608304	195642.452534783	291596.163366616	254668.365650638	125274.149450865	185039.355881415	194707.243650483	212184.237121544	178230.278712097	210274.04008685	1546650.13984103	981842.286350573	1555343.73525032	1356183.75951808	1279643.12796169	270659.726053266	176685.326066858	1.53187438978859	0.615298004404789	0.0397716286095211	1.40042662471313	1.80106994805993
N0150	Ecgonine	C9 H15 N O3	185.10481	4.49	58888.4053345225	10122.3725769127	7291.75402477908	6041.41771231695	9067.55315046754	8643.90571893094	21890.4751292528	3443.66458488145	12850.4512567959	7278.79489742394	4582.83513826484	3273.06184682354	3989.05053917193	36234.1436508942	12370.0398266086	12027.1203403511	7681.30547293557	7144.14212875435	8254.78256552576	9812.74295763991	10144.5338669519	15351.4000725307	6455.85498577006	2.37790348549776	1.24969016007117	0.0394989725607599	1.40341420100634	2.01698340667189
N0154	Docosahexaenoicacid	C22 H32 O2	328.2396	9.877	129437.206132307	9890.69449903734	29463.3601966011	11256.5537412501	18298.567291338	32007.460308595	59745.3354252376	17458.495895107	18769.7986141511	17764.7794133011	8313.71477920795	13012.7021097212	16652.550373652	27314.547242874	18343.5677696137	60660.6030265068	21879.9753412855	24223.7286151431	24015.1581847446	22781.9508166913	28428.1153116168	33471.401183155	15581.6153005136	2.14813422983506	1.10308414540289	0.0266464117062551	1.57436126622826	1.73652633708958
N0170	demethylsuberosin	C14 H14 O3	230.09389	4.654	540890.353041537	284519.988011765	234897.108932651	277150.263556245	221294.727340607	96774.7746301288	187056.915417539	206559.205326083	168805.461600978	212263.384118674	201220.348622018	320504.164175322	191043.728128984	200036.520476787	223180.548221965	194818.176425954	190614.031743592	201736.430579527	214337.316704175	213579.902379562	225086.51724362	182461.657442776	242861.714110783	0.751298565567832	-0.412541747114476	0.0197336359990807	1.70479288692972	1.80349204688261
N0183	convicine	C10 H15 N3 O8	305.08545	1.874	231048.891990641	33689.0248788842	17902.4988512014	22900.6798410244	23998.3927918246	106359.349496878	50957.3019821084	47226.014552234	74637.9121013852	58660.3883885979	36640.1138196028	36812.5337907515	47625.7270740947	31375.5257256788	87434.7289481423	231048.891990641	98176.9945943416	70175.0196145379	107641.317257206	79410.579541514	91633.0105004859	89862.8178281525	34778.6699294977	2.58384860635326	1.36952154167968	0.0405782502179742	1.39170668418938	1.31976266923955
N0186	cis-5-Tetradecenoylcarnitine	C21 H39 N O4	369.28717	9.333	211122.468684978	2212.70126576555	6066.20067702144	1540.8024026105	3800.15805999955	7709.22004039194	4957.19810624333	7710.81642704081	2275.32815120061	3958.65015598663	2342.11652354595	3152.18100174466	6166.69432329309	11936.3948296247	13467.4901807622	4280.94966211735	20705.8833583231	21309.7330489892	25219.2761815321	27538.4852119871	28292.7528601385	7476.77105676871	3654.93805124592	2.04566286813534	1.03256840385868	0.0304531788803444	1.51636736647499	1.76367583382698
N0211	Arachidonic acid	C20 H32 O2	304.23961	10.043	1716293.37958617	102991.129016772	349987.792625164	140500.080842221	244178.1997459	542419.001307518	622779.867287645	381946.007684442	95451.4082947903	236198.185502735	115978.919215598	178251.642634804	140243.824263919	140438.957621062	293935.686664035	767261.974950854	276255.089770919	328288.348564858	339023.724333115	290619.462216703	265853.54607208	406318.986258621	188541.221730889	2.15506711226563	1.10773279786434	0.0367472441435218	1.43477522523664	1.4432792722092
N0224	7-Hydroxy-2'_4'_5'-trimethoxyisoflavone	C18 H16 O6	328.09422	4.756	12342637.338988	7683960.02669732	6884708.01544616	6146084.52402474	5706115.11698654	2509883.11893851	4824983.53678482	4405105.27793253	5639912.67887112	5268358.82248299	4280200.93695657	5609457.65020886	4381264.68312912	4203446.3282746	4795299.76552969	3624188.26233611	4361133.0959301	4565160.66825205	4993422.42573358	4799570.45841311	4786270.72242413	4286116.99552391	5745018.72199154	0.7460579682912	-0.422640363445543	0.022676093711038	1.64443175691556	1.74523282666877
N0242	4-Pyridoxic acid	C8 H9 N O4	183.05288	1.064	1162593.5452366	467065.163042408	373358.475842183	97885.0697849236	262289.173692119	573288.246477693	162983.503236989	78085.7440536556	83565.2706469685	401445.818676096	885164.703620307	376630.568270039	719998.795817127	154893.862587679	50192.6279616052	62600.1429438998	304125.799927563	74399.0428791341	190671.594887652	247203.500742225	306433.088866501	166515.628272641	447979.72109315	0.371703495565187	-1.42777583926545	0.0291553932929793	1.53528109576862	1.57681422746083
N0245	4-Nitroacetophenone	C8 H7 N O3	165.04231	4.368	45338.354703758	928.812294358874	881.328771450363	2465.5902685282	2595.51726402376	3203.22443547811	3126.52753921676	3178.74960857006	2559.24782338165	699.791385910826	3320.5101991901	2270.41391175517	1987.11593506907	3056.38817907558	3592.39904478064	2529.60348660309	3242.79285675311	3714.02011660836	4215.04561754654	3464.12052897288	2967.37951596738	3035.16287387227	1893.6350037858	1.60282360000967	0.680615657311005	0.0111419854368784	1.9530374135204	1.91917838971231
N0252	4-Coumaroylshikimate	C16 H16 O7	320.08901	4.652	317804.959329662	190628.084593056	180161.742109694	164441.264932937	160764.323111976	66452.6663669504	127137.651806235	127524.035306529	108030.258942109	122627.791667097	108795.765966206	179144.567504551	118211.592922849	123514.634053009	139375.792732434	113119.683003279	135934.90207026	118851.238327362	140691.090632118	128067.849758154	135576.406258582	115022.103172935	153096.891601046	0.751302668330265	-0.412533868730134	0.0224602359325383	1.64858568602374	1.77756864961748
N0264	3-Oxotetracosanoic acid	C24 H46 O3	382.34379	10.689	553359.171802043	10069.5693700376	7243.74944970438	9494.61560806979	26603.3045944739	28686.8012677584	28791.3470937925	31437.2487602535	22221.1040136922	23935.9385480163	10350.3092143804	8323.36364235684	5898.91154581373	26803.9763360895	20852.9018713139	11843.6980964281	158674.45564297	86664.5030305383	38754.3486047068	150441.526069595	146163.34537286	24376.7253484754	12739.9702466066	1.91340520241547	0.93614242601663	0.00925724364799792	2.03351830561408	1.96729766385752
N0268	3-Methyldioxyindole	C9 H9 N O2	163.06301	3.734	1994784.89087137	261471.448484564	212009.392901656	115065.108591187	323694.971501331	1736391.41178625	281024.989657	242744.042005655	331369.029164748	256201.552797485	257191.583619864	430674.05488943	403984.458202818	614648.777800701	805946.131842228	832101.859772387	476525.467463261	509871.237303907	557603.598323465	548097.312716119	514277.769932243	692032.320289853	282536.571373542	2.44935484608439	1.29240179701402	0.0477205146530002	1.32129488122649	1.56999018847852
N0290	3_4-Dihydroxyphenylethyleneglycol	C8 H10 O4	170.05759	4.675	202525.111419654	8718.3553331049	8118.80211554493	16265.1318676795	7041.43687300953	5306.34536682821	6236.53028416174	6790.79179043618	13071.9515297815	13145.2789192001	12998.0702550762	24157.7060465204	11614.8577547625	9524.83966569447	4637.64165506026	6796.20096469316	38131.5227151484	43353.6208218821	47534.4687108379	44855.2953674237	47053.2144459201	7480.6144652365	12757.4548956123	0.586372009656045	-0.770111856514894	0.0417768311409039	1.3790645052416	1.41039941770239
N0301	3,4-Dihydroxy-2-(7-hydroxy-9-methoxy-3,4-dioxo-1,2,3,4-tetrahydrocyclopenta[c]chromen-6-yl)butanal	C17 H16 O8	348.08397	4.524	126510.809306871	77824.8218261359	88472.7642150792	56254.5657530398	57428.5871006959	3390.42217833012	36856.5720959026	56401.5970484619	39279.779209493	55908.1917890204	55507.5912369459	71359.6018713274	30710.4570044145	52116.4992499598	7729.96659307869	30485.8382541475	43444.4891977839	45102.3120479345	49478.3173302762	40531.0879781869	51802.0604472118	32322.9535184819	61683.3225995824	0.524014468680725	-0.932321447999157	0.0101593178638429	1.99313545129564	1.92221581347603
N0313	2-Oxononadecanoic acid	C19 H36 O3	312.26585	10.654	95817.5969918158	4644.98654454919	1656.89038789015	3151.39866400239	8082.04114330545	6212.34490101107	20502.6473012006	7403.94818639606	13084.5640414627	5343.529966168	2880.76574334119	2773.06359645154	4198.06714303613	10481.2324266407	6795.99335877977	5301.39834850636	36442.7536148096	31808.7127777313	33669.9843924417	34757.4053989346	31868.6772343062	9968.87550914246	4091.342898593	2.43657785627568	1.28485632188105	0.0127460124779979	1.89462566069352	2.0587385532044
N0325	2'-Hydroxydaidzein	C15 H10 O5	270.05236	5.804	410528.667968865	8693.89665254638	11668.5909915111	4047.41440646023	9112.04399558445	41935.1167549767	34162.0846249316	6434.63315190061	7340.26637017122	4913.31108153399	5730.16614978484	6366.50177822217	4551.74542619156	58408.6636850538	9664.33431343644	5913.64189497267	28712.4693019903	31318.2919769651	34888.8533693507	33748.015638969	33484.640284034	23408.3915422061	6885.45881022934	3.39968507362641	1.76540110996281	0.0477934317137629	1.32063178469488	1.97363644050847
N0333	2'-Deoxyinosine	C10 H12 N4 O4	252.08532	1.015	738302.494514858	119915.194473859	54300.1128755687	95920.1868710182	115374.79330491	406245.903233328	172960.193147797	187812.100801457	243370.336563571	257019.448066687	248906.16139843	156608.846237399	182168.9358671	142545.315413847	388952.645988126	715074.562616875	335658.479905483	343162.346520557	329187.027646064	312284.822308188	354941.00040566	322423.008252143	153776.709886871	2.09669597229216	1.06811768114578	0.0451445514971595	1.34539465725533	1.3290098615689
N0351	2,5-di-tert-Butylhydroquinone	C14 H22 O2	222.16153	8.509	127310.577727112	107552.613145874	108871.175991812	108046.887268437	114906.511210517	112167.345547062	115922.174288587	123308.421173221	120254.646472022	114712.140741165	112466.670577101	107297.058436608	109523.901285718	122185.619218185	117337.547593287	117286.792848328	121635.798024562	117936.046095687	107491.48952802	112256.688117549	116390.080864227	118351.79244867	110422.119832154	1.07181235633376	0.100052353293482	0.000738453718735341	3.1316767181282	2.19938694880165
N0353	2,4-Dihydroxybenzoic acid	C7 H6 O4	154.02623	6.619	4784929.94928709	169415.214989689	151276.949174469	195270.801378142	130324.003006916	439630.043154283	424942.616565688	429980.356445197	338378.202845402	268801.781761631	315571.593190464	231040.675156014	365481.855984141	304643.803390999	286128.173904337	434468.677614218	1088739.72315125	1151980.41066415	1308010.39701573	811498.72462491	906824.108262109	379738.839131446	228397.859330183	1.66261995731964	0.733458434199898	0.00205090491290037	2.68805447457067	2.0070937894761
N0362	2-(3,4-Dimethoxyphenyl)-5,7,8-trihydroxy-3-methoxy-2,3-dihydro-4H-chromen-4-one	C18 H18 O8	362.09967	4.713	583771.243175666	323964.950149965	275437.593818039	251444.036479258	230848.616897438	85515.0302071801	213608.764153628	185219.516375119	232704.213068702	222797.737734731	174247.347759262	270918.740760896	137774.744992302	164511.622464962	169373.771965282	148836.084610208	207133.152180688	195356.026760964	220962.537588307	213933.439121453	220585.031288815	171395.571835012	235929.221073986	0.726470299248191	-0.461024278451472	0.0383845249712209	1.41584382964757	1.60780747882988
N0391	1,5-Isoquinolinediol	C9 H7 N O2	161.0473	4.163	7905409.39373808	187200.595112316	58387.0150329045	244719.51907547	308111.70887261	533848.009828906	333118.379303549	473915.596959713	451006.679612896	315224.595617438	22517.6415723496	17419.5980737192	515422.373907406	887894.727722973	640973.132119431	1086080.82126554	1414201.10232906	1411196.39968178	1601905.29164767	1553899.27773824	1537180.36106365	629548.192401858	208625.380908027	3.0176011646416	1.59340213793315	0.00284139905603027	2.5464677681562	2.02273066367059
N0396	1,3-Dihydroxy-2-propanyl (13Z)-13-docosenoate	C25 H48 O4	412.35438	10.66	1730852.90985281	66608.1278762016	28357.0244634159	68613.7552610189	91071.8283279907	112247.003897053	132710.948564725	44717.4725187505	116957.312518302	89849.5668042238	54613.9712241087	92239.3216995642	91022.354627052	115421.471098131	89822.4853944764	144983.695128407	556918.27259171	511901.861685972	536776.35116146	544571.648420317	470184.388753999	108122.912731406	72796.993785447	1.48526617802481	0.570721502948148	0.0297003587941891	1.52723830417116	1.85709415707561
N0400	1-(2,4,6-Trihydroxyphenyl)-3-(3,4,5-trimethoxyphenyl)-1-propanone	C18 H20 O7	348.1201	4.804	252442.99197109	137502.285350287	112355.332712512	119221.450373518	46765.0865708108	55057.0143777842	43732.5291239799	53584.0840681223	88463.1880344573	115957.726322137	57935.6432867239	123153.340665715	82826.4731722656	65114.067675548	53222.3193847918	67260.8063117588	84285.7658287436	77422.0317904552	95839.6111147859	83597.3467166823	85127.6421973883	60919.1441394918	99464.6673067462	0.612470194582955	-0.707288456769917	0.013643899822667	1.86506147796463	1.83102474736322
N0420	[PK]Chrysophanol	C15 H10 O4	254.0575	5.276	106886.211492466	811.840300113817	823.127048810086	711.32336594718	862.163514021877	24029.4467090036	17891.5244237546	2513.01574120713	7432.69684207337	8509.40941998388	7888.55614501246	5215.99580267778	1684.15295335859	24403.683111239	30215.9211080158	1609.83372596248	22534.9500898096	20291.2517022905	20897.207434824	26277.509926167	22765.6821201021	15442.3030944651	3313.32106874071	4.66067210936919	2.22053801902861	0.0137157628602611	1.86278003226009	2.22243333662137
N0426	[FA(20:4)]17R_18S-epoxy-5Z_8Z_11Z_14Z-eicosatetraenoicacid	C20 H30 O3	318.21883	8.714	112936.892591605	36846.8332766044	11990.102865855	18200.8908378479	16908.4935260872	28495.1999675413	29042.3542028911	24857.6128795265	16738.2316813842	10212.4774633731	19119.9571297541	13401.5889587542	8729.01315500737	42566.6791640533	39027.5971069491	16790.5143632129	19945.3951050896	23196.4462002921	21115.0952336668	22752.4620553302	23654.4713921318	28216.8841950798	16926.1696516604	1.66705668061833	0.737303157387805	0.0372480688819434	1.42889623823531	1.72788064498744
N0090	Lithocholic acid	C24 H40 O3	376.29707	8.987	79546.5911417569	4076.00550621377	2315.51274583862	9075.90964314091	13369.038543642	33272.4670918325	31547.8710171337	7546.37796202095	22524.5097357364	9006.85339619241	11958.0374343662	3091.02654387273	11658.0848105448	29922.5749440294	47230.1992939481	45303.3414947862	61720.3083010577	54669.7921206913	67011.9198458409	67955.1882836075	61953.9556528573	31049.6202199267	8068.80857797643	3.8481047009438	1.94414805313016	0.000527536822387653	3.27774722095607	2.42286818256849
N0472	(2R)-2,3-Dihydroxypropyl 18-methylicosanoate	C24 H48 O4	400.35449	10.688	679087.690295091	29242.3695166112	16909.3006867226	20479.1398805918	31331.831883312	63874.0204188435	68097.4052127734	52155.9403306058	34826.3275825787	35056.3583754747	14448.4425844479	13952.3142499132	12624.7330920487	34170.6753305836	28243.7665087071	17734.229079656	190980.800989145	104953.87148384	59432.5317168931	170204.646403396	162724.198997328	42728.9092091069	21755.5612836403	1.96404536072522	0.973828249885607	0.0146495771195393	1.83417491164443	1.86682564403162
N0489	(+/-)-Potassium citramalate monohydrate	C5 H8 O5	147.97297	1.074	562870.845794179	461183.813672467	284106.648115845	473345.074409294	452385.925840305	289165.007731813	256958.092969229	424690.055562492	382410.340562792	448368.702323803	489044.713336697	536141.583295256	562870.845794179	269784.261500594	371587.570012157	360976.959523987	401412.750049506	349193.634139605	306633.729903286	299375.909994773	292273.502506766	336510.326837581	463430.913348481	0.726128355154717	-0.461703503997404	0.00610480822208165	2.21432797453644	2.24073516317906
N0498	(-)-Usnicacid	C18 H16 O7	344.08909	4.116	2433361.53838523	1621542.70597942	2293725.52651086	1061914.1922661	1301823.40747815	389322.19212167	706654.194893963	1013252.10131058	1278073.90704163	1064302.54199071	806011.541691309	1168862.61082103	828725.407006424	800375.026971319	718019.559988882	734520.080281491	740662.210042116	911394.498884168	953740.584541679	855188.513666622	835153.21841091	805745.294658505	1268363.491718	0.63526370785643	-0.654572493490082	0.0462596441228206	1.33479771259631	1.63705557507776
N0499	(-)threo-iso(homo)3citrate	C9 H14 O7	234.07341	1.464	219396.479339495	61974.6687743439	113369.407966158	24523.3616739682	60012.6358546991	61934.8521111135	59122.2274697372	14847.2168215563	13721.337850256	49093.0380110917	197009.840211531	178703.133280512	104216.898306843	32931.0995764304	7535.18307027463	11481.7767450784	41097.0433340714	47401.3972510979	45134.7345614619	50390.6624489316	50526.777176832	28796.2419492066	98612.8730098934	0.292013010779208	-1.7758954443832	0.0152349806092646	1.81715809420105	1.65263745520231
N0501	(-)-Sophorol	C16 H12 O6	300.06285	6.422	91351.8119452978	739.170252240504	2419.19227584627	900.925402407104	679.866998089214	2016.71262297714	2917.31164048873	936.922490180462	2199.53003114588	1645.25089522946	604.570478317632	671.104616477357	680.599852089809	7816.84142465176	2320.06360404837	2388.16716207045	5686.42903173648	7130.15924863311	6464.52739541091	7648.39327038824	7238.43353115459	2942.22128222326	1042.58509633717	2.82204425572543	1.49674061267472	0.0380158271890305	1.42003555523055	2.01419079842601

## Sheet: Negative ion mode D_Co-T_Co
Table S4 Statistics of differentially accumulated metabolites in the colon of Dorper and Tan sheep in negative ion mode
id	Name	Formula	Molecular.Weight	RT.[min]	Area.(Max.)	Area:.39.raw.(F39)	Area:.40.raw.(F40)	Area:.41.raw.(F41)	Area:.42.raw.(F42)	Area:.17.raw.(F17)	Area:.18.raw.(F18)	Area:.19.raw.(F19)	Area:.20.raw.(F20)	Area:.21.raw.(F21)	Area:.22.raw.(F22)	Area:.23.raw.(F23)	Area:.24.raw.(F24)	Area:.43.raw.(F43)	Area:.44.raw.(F44)	Area:.45.raw.(F45)	Area:.QC-1.raw.(F46)	Area:.QC-2.raw.(F47)	Area:.QC-3.raw.(F48)	Area:.QC-4.raw.(F49)	Area:.QC-5.raw.(F50)	mean(D_Co)	mean(T_Co)	Foldchange(D_Co/T_Co)	log2_FC	p_value	log10_pvalue	vip
						D1Co	D2Co	D3Co	D4Co	T1Co	T2Co	T3Co	T4Co	T5Co	T6Co	T7Co	T8Co	D5Co	D7Co	D8Co	.QC-1	.QC-2	.QC-3	.QC-4	.QC-5
						D_Co	D_Co	D_Co	D_Co	T_Co	T_Co	T_Co	T_Co	T_Co	T_Co	T_Co	T_Co	D_Co	D_Co	D_Co	QC	QC	QC	QC	QC
N0007	Ursolicacid	C30 H48 O3	456.35944	9.868	125097.116440587	58416.932059238	47484.4035829652	36318.6816664177	47702.228235583	11282.3178000366	4984.40356431862	14351.2315956354	9021.61819026761	41411.5384639442	37616.6323119256	35792.3533430326	7541.47686386669	21575.9737312749	41713.5173482425	16901.1590274073	24708.5677764085	27756.5320943024	24705.2663474984	26466.1110886869	28327.2880120556	38587.5565215898	20250.1965166284	1.90553985438629	0.930199782447728	0.0352710042031175	1.45258217532927	1.7968378390978
N0016	Tricetamide	C16 H24 N2 O5	324.16806	4.714	161344.701474783	65257.8641594176	125097.597574698	80904.8538808307	161344.701474783	72111.1214279925	70741.5836995221	27848.5956815092	22405.3599562914	33629.8262347543	20010.9225277574	23016.4487822202	18592.245303541	18627.9090471222	87685.6894934062	60404.2405146892	38036.7281292062	35477.0235958935	42164.0845458531	40217.1492604745	43433.4760599444	85617.5508778496	36044.5129516985	2.37532827791518	1.24812691226123	0.0181709012986036	1.740623530628	1.93373990116953
N0020	Thymidine	C10 H14 N2 O5	242.08994	1.87	1960563.81838243	939009.552494155	694659.991494496	798327.913335902	1675377.6994739	1048654.91549742	591791.576993392	351751.169330849	345068.370576409	867640.763302312	702837.532281438	1087397.39836404	564858.403524602	632793.62317646	1746715.71666672	1960563.81838243	427287.525514804	468987.998815149	571442.065006213	494714.882710202	603926.216462087	1206778.33071772	695000.016233808	1.73637165831626	0.796075779707417	0.0415459249209494	1.38147156805647	1.67024400256001
N0028	Surotomycin	C77 H101 N17 O26	1679.71258	0.851	69501.6240716198	25467.2475687149	32133.4929896433	40345.0597249273	41272.3982294872	24959.9961670257	6415.3502194453	1145.77618136162	5747.49296906145	17227.5051848061	42479.2235551053	11481.2399741463	20376.2542480153	49430.4288780706	27297.87952093	34179.5935467609	14080.7797147016	14979.6935802982	12930.9409528289	10051.584074212	13797.5332545543	35732.3000655049	16229.1048123709	2.20174190003797	1.13864535838484	0.00549235745657767	2.26024120552717	2.01060882853185
N0055	Piceatannol	C14 H12 O4	244.0731	4.655	153130.757864665	32293.630372319	83879.3372468001	64734.3556502708	95604.8668501819	116824.159168879	128686.37100034	122805.608299948	91054.0614020418	97289.4037395744	86865.8875959634	153130.757864665	83493.5843190142	105603.907157037	94364.577769058	83387.0167665958	56843.7345016317	59133.486039585	63637.9793483822	66604.4171960421	65494.6687597131	79981.0988303232	110018.729173803	0.726977119540913	-0.460018136580615	0.0341585846870928	1.46650013199121	1.75073039556298
N0188	Chenodeoxycholic acid	C24 H40 O4	392.29175	6.969	868405.436583873	84846.7890051761	92457.9124905396	48545.9358611378	36724.0762890428	25277.501668693	17381.7722227135	21196.7460333476	20312.5851775165	48592.3117293464	44267.2122764776	53434.4204993599	19257.6816473253	32971.7922399966	89717.7212957083	33557.8252569235	64025.3331144075	57588.2500099764	67522.8426828216	63700.2233966489	68199.5153433154	59831.7217769321	31215.0289068475	1.91676009512864	0.93866977820214	0.0251454203852532	1.59954109937614	1.89384616197192
N0103	Isophthalic acid	C8 H6 O4	166.0262	3.991	312194.99207721	172624.06041826	171814.159721604	204637.543703512	120088.784822781	84705.613459498	170061.959659925	90358.020857199	165969.902566476	149717.831697582	132303.775338548	75320.8614352699	88997.249587	183789.456060991	157820.47553775	192147.167011635	136873.655387827	133442.652013231	183050.694271824	129683.435465463	153197.08856977	171845.949610933	119679.401825187	1.43588576639065	0.521940978396938	0.0114075253202178	1.94280855859136	1.62880254692077
N0150	Ecgonine	C9 H15 N O3	185.10481	4.49	58888.4053345225	12223.7848138284	33539.5983089105	30674.8107553801	58888.4053345225	20444.4136024089	23912.9082417238	10332.0935498805	9343.52302505912	8594.87524646869	6515.32603676044	5746.62444322731	8784.16304216442	6353.19286879609	24748.0167826636	27460.2602608227	7681.30547293557	7144.14212875435	8254.78256552576	9812.74295763991	10144.5338669519	27698.2955892748	11709.2408984616	2.36550736546157	1.24214965296471	0.0281162490713868	1.55104261808518	1.70615538910383
N0170	demethylsuberosin	C14 H14 O3	230.09389	4.654	540890.353041537	109688.499797812	296629.701470088	246643.855831814	290627.885773837	410500.210504693	435483.5027721	454273.114393507	300022.076300828	344648.066074152	275659.843682811	540890.353041537	274652.401464547	348575.484388257	301930.624560686	273499.55672973	190614.031743592	201736.430579527	214337.316704175	213579.902379562	225086.51724362	266799.372650318	379516.196029272	0.702998647862026	-0.508406180446772	0.0271594371560383	1.56607923448578	1.79328452769349
N0183	convicine	C10 H15 N3 O8	305.08545	1.874	231048.891990641	123452.124356326	107401.993602647	118901.995517574	171410.616416954	126506.492733687	79102.5237284369	70997.2292228578	36941.7377287472	96815.6070456795	97536.7586395029	120269.250598981	103064.684615811	90372.2203019091	212693.861490088	161067.395994753	98176.9945943416	70175.0196145379	107641.317257206	79410.579541514	91633.0105004859	140757.17252575	91404.2855392129	1.53994062417746	0.622874725688919	0.0197846399084651	1.703671849729	1.88221695309291
N0248	4-Methyl-5-(2-phosphoethyl)-thiazole	C6 H10 N O4 P S	223.00643	0.957	130851.118167661	38244.7912488613	37890.4092868047	57029.190667812	52408.0980488824	76785.2177189401	83522.0792716608	81536.4162846228	64262.1398606484	88858.8212600947	76718.1364551666	54205.3998089783	50693.6203711095	66710.1554612336	57852.699774147	61249.5644328228	91895.9052657659	84946.0538320318	83541.4873996274	78600.5367968807	86314.9245365855	53054.986988652	72072.7288789026	0.736131235960213	-0.441965104976008	0.0130519539587921	1.8843244668699	1.80378275630311
N0252	4-Coumaroylshikimate	C16 H16 O7	320.08901	4.652	317804.959329662	84385.5894310787	188599.59407859	151730.655028104	181971.235891466	269581.258577189	299249.804707829	296667.733913896	205021.140044806	200615.188895345	177521.283722322	317804.959329662	170762.730730513	239783.022521687	179657.829323152	161138.070379021	135934.90207026	118851.238327362	140691.090632118	128067.849758154	135576.406258582	169609.4280933	242153.012490195	0.700422540067171	-0.513702583474701	0.0227228753369229	1.64353671416047	1.82814778338201
N0271	3-Hydroxysebacic acid	C10 H18 O5	218.11501	4.624	116655.92436245	8494.94503443482	19869.5535008278	13816.9217283285	13320.1864418117	27337.6220154238	62849.9128211738	24379.2324753191	56174.1848023812	15747.8408000756	11795.8967775697	17187.7779128797	31212.9800085975	11860.4103417795	15369.5990776167	17122.5343285416	28879.9152856719	32539.2174715523	33990.4300626496	34051.7669722045	47029.6100999996	14264.8786361915	30835.6809516776	0.462609489913517	-1.11213323334313	0.0406073055827172	1.39139582630359	1.7129587064232
N0301	3,4-Dihydroxy-2-(7-hydroxy-9-methoxy-3,4-dioxo-1,2,3,4-tetrahydrocyclopenta[c]chromen-6-yl)butanal	C17 H16 O8	348.08397	4.524	126510.809306871	2507.60265509367	58350.3388635251	68111.0657943207	73138.6971493754	108746.648164857	125853.800172184	114427.619582741	73198.1020908455	74323.9911185151	67472.6598861262	126510.809306871	61474.312498181	106965.096849584	10576.7527003648	52864.1208259039	43444.4891977839	45102.3120479345	49478.3173302762	40531.0879781869	51802.0604472118	53216.2392625954	94000.9928525401	0.566124225369364	-0.820809434657534	0.0280311313662412	1.5523593732993	1.83770714283049
N0346	2_4_6/3_5-Pentahydroxycyclohexanone	C6 H10 O6	178.04735	1.042	323908.305737682	20600.6880360079	21346.7933778354	20460.1191965649	32346.2511075371	44592.787678281	31734.9627126385	53357.842202913	26722.4089398193	35245.0535574225	29889.8615230873	39085.6104122986	43226.5665555099	24633.909237971	34090.6252224744	43033.0261366905	67736.3313309915	63407.2396190876	64268.5283915404	63781.0699010713	64406.5388353239	28073.0589021545	37981.8866977463	0.739117019793022	-0.43612529951464	0.0476645253426884	1.32180472745201	1.41116455107042
N0391	1,5-Isoquinolinediol	C9 H7 N O2	161.0473	4.163	7905409.39373808	368558.535193565	257845.465217269	514553.771298057	819160.157678289	222034.853421745	78544.9580038435	138014.683975344	230736.945532241	606493.418567021	22294.7183412705	23029.0822978994	480625.018035169	655083.070856389	449040.265365359	959314.28120248	1414201.10232906	1411196.39968178	1601905.29164767	1553899.27773824	1537180.36106365	574793.649544487	225221.709771817	2.55212363908807	1.35169822298149	0.0120702170871028	1.91828491889329	1.61824847497232
N0400	1-(2,4,6-Trihydroxyphenyl)-3-(3,4,5-trimethoxyphenyl)-1-propanone	C18 H20 O7	348.1201	4.804	252442.99197109	62195.1012293331	48699.1091082176	137565.333969478	86875.9361904454	212904.791936779	187137.240354507	252442.99197109	52516.1375077726	154453.864167964	94695.1762068625	182598.965206022	98180.6767633056	106964.076672217	82488.0421451624	93978.5170256169	84285.7658287436	77422.0317904552	95839.6111147859	83597.3467166823	85127.6421973883	88395.1594772101	154366.230514288	0.572632752530861	-0.804317905230319	0.0329326420972212	1.4823734256132	1.56841105343552
N0420	[PK]Chrysophanol	C15 H10 O4	254.0575	5.276	106886.211492466	27784.9226683594	22506.3432736758	10564.4046306788	7865.07156005275	1048.47459984294	1170.29718676386	983.826186528203	784.657608693416	12427.5220983334	8016.83062836538	7943.13685314581	2460.15567318984	4278.10564204854	31030.5006270277	1818.61603737839	22534.9500898096	20291.2517022905	20897.207434824	26277.509926167	22765.6821201021	15121.1377770316	4354.36260435786	3.47264092381704	1.79603324164127	0.0320428365266987	1.49426904585352	1.81183894272862
N0446	(9alpha,11alpha,15S)-9,11,15-Trihydroxyprostan-1-oic acid	C20 H38 O5	358.27129	10.672	79546.5911417569	79546.5911417569	39647.1047931489	40970.9428631751	55058.6625361615	51551.4122570508	23905.9782682382	62078.5412008671	15766.9365179961	13258.5017593944	24315.6511381088	7752.73567662698	15274.9257725906	25172.5478603956	67981.2187881933	37452.2119687888	61720.3083010577	54669.7921206913	67011.9198458409	67955.1882836075	61953.9556528573	49404.1828502314	26738.0853238591	1.84770832510385	0.885737034276929	0.04114518343312	1.38568099716737	1.89190907228705
N0456	(3R,4R)-4-(3,4-Dihydroxybenzyl)-3-(3-hydroxybenzyl)dihydro-2(3H)-furanone	C18 H18 O5	314.11508	5.268	2739814.1560887	1047576.86190417	1073616.62641784	1076399.06088913	1323358.42989477	1683010.6203086	2739814.1560887	1838367.41923182	1370942.62075997	873892.565167149	1400445.5786516	2154197.36932148	1043556.26529275	666957.23263796	1025974.99968033	1398960.81256262	965010.566701591	1175157.59487453	1176159.8231024	1348704.95492164	1305054.86695114	1087549.14628383	1638028.32435276	0.663937936917885	-0.590879706154839	0.042945449680251	1.36708284541709	1.48908618999278
N0470	(2R)-3-[(13Z)-13-Docosenoyloxy]-2-[(15Z)-15-tetracosenoyloxy]propyl 2-(trimethylammonio)ethyl phosphate	C54 H104 N O8 P	925.74638	0.896	98655.4669700196	4221.67743492509	6669.18186877537	6368.68779439805	4511.7318681765	10206.4275169702	54317.2736131143	79909.6658704618	98655.4669700196	29091.7980437759	5626.51122129275	21545.3561256369	11756.695966473	2291.58805398953	8971.58883251844	8392.00516971594	24311.5489920104	24728.5617678399	23411.3919157173	26809.9289650339	26716.9330377688	5918.06586035699	38888.6494159681	0.152179773513219	-2.71615147449081	0.0276922047721987	1.55764246562383	1.83802894455918
N0499	(-)threo-iso(homo)3citrate	C9 H14 O7	234.07341	1.464	219396.479339495	53240.3883319718	84568.4296020335	10451.1398314302	10724.2980025134	34404.7661450311	86316.390861522	58537.0801411071	187655.323363316	25041.9399158296	219396.479339495	218927.506953853	164676.774093427	10103.7381266145	9608.92424407038	15838.6526004394	41097.0433340714	47401.3972510979	45134.7345614619	50390.6624489316	50526.777176832	27790.7958198676	124369.532601698	0.223453407265505	-2.16195405146315	0.0116266507373303	1.93454537347298	1.8307665578078
N0501	(-)-Sophorol	C16 H12 O6	300.06285	6.422	91351.8119452978	4837.81573666103	3252.16707229657	2097.78078046763	1890.63818780556	2348.35326082678	1578.45896776378	751.839159672438	936.86721683346	1505.82470622589	831.417060532567	2760.14040328311	705.297142279336	997.449218457759	3470.90793458581	2124.12516735175	5686.42903173648	7130.15924863311	6464.52739541091	7648.39327038824	7238.43353115459	2667.26915680373	1427.27473967717	1.86878467239393	0.902100346522374	0.0376696334339577	1.42400860592851	1.87786264018984
N0504	(-)-Epiafzelechin	C15 H14 O5	274.08363	4.518	221164.786251684	54383.6975837062	97922.9967637537	114526.400259116	96987.0125476237	221164.786251684	163703.018503225	155505.373763265	101224.119224803	116582.634599267	93457.560463189	163693.191607509	98160.9470898723	112086.689955558	116876.067458826	91212.2475914144	80984.7020689729	76729.5391030757	90727.1119904157	83042.0664107089	90106.9767112161	97713.5874514283	139186.453937852	0.702033744570132	-0.510387716844784	0.0434902260447383	1.3616083350404	1.40900802137937

## Sheet: Positive ion mode D_Ce-T_Ce
Table S4 Statistics of differentially accumulated metabolites in the cecum of Dorper and Tan sheep in positive ion mode
id	Name	Formula	Molecular.Weight	RT.[min]	Area.(Max.)	Area:.9.raw.(F9)	Area:.10.raw.(F10)	Area:.11.raw.(F11)	Area:.12.raw.(F12)	Area:.32.raw.(F32)	Area:.33.raw.(F33)	Area:.34.raw.(F34)	Area:.35.raw.(F35)	Area:.13.raw.(F13)	Area:.14.raw.(F14)	Area:.15.raw.(F15)	Area:.16.raw.(F16)	Area:.36.raw.(F36)	Area:.37.raw.(F37)	Area:.38.raw.(F38)	Area:.QC-1.raw.(F46)	Area:.QC-2.raw.(F47)	Area:.QC-3.raw.(F48)	Area:.QC-4.raw.(F49)	Area:.QC-5.raw.(F50)	mean(D_Ce)	mean(T_Ce)	Foldchange(D_Ce/T_Ce)	log2_FC	p_value	log10_pvalue	vip
						T1Ce	T2Ce	T3Ce	T4Ce	D1Ce	D2Ce	D3Ce	D4Ce	T5Ce	T6Ce	T7Ce	T8Ce	D5Ce	D7Ce	D8Ce	.QC-1	.QC-2	.QC-3	.QC-4	.QC-5
						T_Ce	T_Ce	T_Ce	T_Ce	D_Ce	D_Ce	D_Ce	D_Ce	T_Ce	T_Ce	T_Ce	T_Ce	D_Ce	D_Ce	D_Ce	QC	QC	QC	QC	QC
P003	α-Eleostearic acid	C18 H30 O2	278.22399	8.502	1472129.56490622	11621.2683596187	7766.41423004201	15334.2516150846	29129.8590478207	51786.439818378	20593.4680558052	28340.0891301715	9454.15480375684	11419.8426529578	14187.8361036946	10412.0431754282	4734.33150584751	18934.5242819667	17599.2214106339	41507.7431329213	127372.467261535	148315.541729858	147326.483900189	168952.28651934	151876.499298659	26887.9486619476	13075.7308363118	2.05632472850228	1.04006810850413	0.0364308029632787	1.43853125646388	1.5178171934813
P005	Xanthine	C5 H4 N4 O2	152.03325	1.088	2721459.63959928	96020.5609561344	67504.784252002	143658.885493813	134172.061106588	563655.25412363	251019.30736545	333719.494588719	169240.928430346	276430.984732816	227378.589513668	195046.765834096	206437.688287671	165402.582211619	469687.286779901	1162953.05960574	948681.085342139	889397.465746476	896270.980659616	870891.03290198	856832.173017473	445096.844729344	168331.290022099	2.64417176789242	1.40281589872059	0.0465930757273424	1.331678619723	1.39281159882114
P015	Uracil	C4 H4 N2 O2	112.02712	1.104	2909327.08713487	263069.898923425	239491.181063806	261320.019544579	763043.749845343	1181940.17761083	1188171.03879823	1309109.15910008	424441.381918778	1604271.58462972	441910.966826319	565150.737530169	598649.833650715	731842.906776774	1666227.26777246	2242655.47458154	1333739.70384337	2173829.07005312	1694083.59420579	1448545.89396792	1537822.29279856	1249198.20093696	592113.49650176	2.10972762539157	1.07705675302643	0.0301542969418524	1.52065079280515	1.61784172962311
P020	Tricetamide	C16 H24 N2 O5	324.16786	4.56	317583.577241851	48345.0906615488	35746.4873953624	38913.7197793619	30288.3869806694	88648.291264922	131677.781935424	20911.5725128487	95802.5024964374	35811.6047231972	23997.4615358887	33317.8600699954	27018.4118835611	272874.479454668	84904.7487469697	87479.8486815555	58275.5516601426	69558.303367092	73679.5340478008	63285.3211770508	64127.7131726615	111757.032156118	34179.8778786981	3.26967324320863	1.70914646631754	0.0148689787862074	1.82771885815894	2.04946093948529
P024	tilisolol	C17 H24 N2 O3	304.17796	5.034	367039.244613456	30620.8844278135	24978.4982500406	21522.0197535797	22294.1560062875	67877.8267511907	160981.280897423	36834.680213631	227910.508386623	42685.6243741897	22207.696363597	58616.8950677255	31714.4237763377	248690.438300441	198205.891612046	53293.4288685374	42153.4572215372	45480.9436445212	47655.4739104044	60652.1478216458	57439.9546346286	141970.579289985	31830.0247524464	4.46027234958631	2.15713180552704	0.00386434839039599	2.41292372666495	2.24685340910444
P039	Stercobilin	C33 H46 N4 O6	594.34026	5.235	42344180.2512307	6831871.17767228	7023455.60953912	4271132.10379859	2853854.15532705	6652458.80031419	23962219.4052439	1716947.17135602	10962260.7617644	3977437.18051954	1893572.2948307	2535390.7697437	2060210.70588073	31298837.8151843	8836757.70796096	6175288.66382007	5893603.20504439	6585514.77856103	6460895.53711954	7023346.8111305	6529119.90968713	12800681.475092	3930865.49966396	3.25645369351515	1.70330171182359	0.0383688558923231	1.41602115068594	1.84308464652594
P061	Roxatidine	C17 H26 N2 O3	306.19361	5.823	170449.950452473	7591.23071411683	6974.39910167685	3433.02247803792	6701.83783862433	18597.4794462537	64582.287459583	24162.5240081098	122456.741525346	13262.0268130605	8796.98500563191	24451.598430032	7954.57915463083	106789.212282279	170449.950452473	13435.2588873515	13794.7446449544	12945.5868565405	12444.8502919056	11631.0934894768	13242.7583407382	74353.3505801994	9895.7099419764	7.51369543126982	2.90952263731292	0.0101387074894225	1.99401740654017	2.0154067971432
P069	pyropheophorbidea	C33 H36 N4 O3	536.27716	10.124	260908.852977577	79558.2802311358	68393.5645523063	55095.4529139401	31991.4848483141	79629.2913237178	100811.443342066	43964.2868142811	80749.6569874363	53569.9256403237	49891.8487922558	60419.0211894042	42640.3646652516	157640.706508948	105596.23471966	94827.1027873059	54517.9584980449	68866.4647968558	82348.6857614584	85827.9498502765	88321.3129576911	94745.531783345	55194.9928541164	1.7165602690404	0.779520511719442	0.0109503426247546	1.96057229199168	2.07319843978648
P074	propyphenazone	C14 H18 N2 O	230.14145	5.968	708371.016404112	2058.65994631982	1548.75606199012	2289.53841993442	1806.09458309388	3741.32859288737	1486.2763889117	1265.00351441031	1537.42747249215	1314.03675459722	1606.27320987771	1754.48996556304	1123.56329823035	2938.85059450281	4637.04606887952	3868.78761112312	54517.1083329024	64874.7630498846	65373.5218077549	64671.840648652	65865.4792676389	2782.10289188671	1687.67652995082	1.6484811173903	0.721137361680187	0.0471850211703877	1.32619584576156	1.56411765072604
P085	Phenylmethanesulfonylfluoride	C7 H7 F O2 S	174.01502	0.99	486600.644580096	26302.4038839557	18305.8461771232	54127.4704370168	37969.7390662356	159033.944840179	85872.8304519607	80577.1717966157	53399.3158497044	72160.882894733	59495.885527976	43386.4738924599	43965.6924906893	55298.9104478351	111446.737329086	267714.936053534	188823.801386897	199042.698532304	208783.854195615	198622.070182906	209774.917982601	116191.978109845	44464.2992962737	2.61315212313674	1.3857911127585	0.0218041009809993	1.66146181529829	1.62399012569578
P113	O-(4,8-dimethylnonanoyl)carnitine	C18 H35 N O4	329.25576	9.106	216766.900919703	43880.8536579478	35037.7685064367	58000.0411482682	51371.4015807467	129007.709280351	98864.8046410305	88426.3330161776	122107.887715424	114364.104822383	81787.1477076501	115612.078804887	74541.05108252	106683.191648389	143725.241361386	127738.543794021	99393.6613761732	100368.440417764	119327.763596811	111748.559288864	118282.930286933	116650.530208111	71824.3059138549	1.62410939756272	0.699648813561016	0.00549144096239274	2.2603136810685	2.13698605274972
P119	N-palmitoylserinol	C19 H39 N O3	329.29221	7.731	102512.673780556	13086.7180931442	10296.4652525659	9055.17275050943	9033.48972471441	15421.4182700864	20612.5675803992	12544.7162842616	17099.4639898606	11862.8503732843	5859.37980872909	11654.3972314533	10275.3359764352	18270.3543181763	10132.7991240005	11400.4809723146	21196.4938647882	24723.4303673279	25187.3289793573	29976.6788826124	28988.2392188586	15068.8286484427	10140.4761513545	1.48600799642234	0.571441879246501	0.00875154927902876	2.05791505740361	2.06435440381547
P130	Neuraminicacid	C9 H17 N O8	267.09643	1.38	323596.253786037	45737.7732755223	29388.2094483746	29204.4646954044	41460.3551393428	155454.176123418	83112.6322797988	57337.9185282022	97263.1745135977	74512.8578513396	66197.6395838097	60950.0082080616	55761.6912581242	61424.5923350377	148889.624658887	305050.845247362	96610.9022546766	90883.9850349658	95382.6635656381	110742.053082216	98739.1041077317	129790.423383758	50401.6249324974	2.57512378931404	1.36464178605775	0.0239721152459811	1.62029364309914	1.59560719003553
P141	Nandrolone	C18 H26 O2	274.19274	8.921	72915.3072783714	18240.7983031296	12948.0868412455	6286.80403608427	9349.83707316625	28332.5482840127	34564.0840661885	22436.5593102046	27748.5147643145	12429.2558981384	12339.5997868235	31838.0309033335	4145.76824158544	10679.7644804454	26406.5844820575	21182.5678228929	22015.1163887973	19328.5476121364	23820.9468143871	21354.6657111582	24942.0786754885	24478.660458588	13447.2726354383	1.82034388103935	0.864211015592436	0.0208389119596124	1.68112496014564	1.75641760701914
P161	N,N-Dimethylsphingosine	C20 H41 N O2	327.31268	10.57	1001924.84682574	231882.003209526	542442.954320456	232711.338574983	398776.715506674	649120.019198025	620577.731112722	591227.632454241	444974.179348743	466851.410957492	282589.055172976	202098.401996102	541186.453912236	847568.108293733	296296.30566477	424407.012578325	362142.912869453	508835.546112342	521240.990946309	493351.34478009	531480.251129289	553452.998378651	362317.291706306	1.5275368055778	0.61120714180169	0.0395226097134387	1.40315438628264	1.68627785140666
P169	Misoprostol	C22 H38 O5	382.27091	9.243	344431.289181415	761.954156737616	770.718848032444	790.725914895648	833.769849432372	911.926372875321	815.521251039867	845.564402172331	866.955256811942	779.902869630068	750.083541159899	766.510946672622	771.374559921547	853.240286970848	904.45606473993	951.677551911959	18295.92889112	16167.7508749363	15301.2047335974	16901.1456514268	14203.4941868321	878.477312360314	778.130085810277	1.12895944827213	0.174993666068927	0.000148142064944237	3.82932160603492	2.33458171377545
P177	Methysticin	C15 H14 O5	274.08383	4.665	192273.215842612	111856.865188504	76119.0630721993	98374.4624593339	77173.9412385379	30595.2429451221	63212.1476016615	62635.0156653543	54000.0323372611	72456.9973794577	57957.929959822	106774.902918598	57789.8671229578	71864.5798492796	62121.7859850528	59661.855565313	61810.5402833755	76156.2537321978	70469.8125497239	65057.0781276795	63180.0530864935	57727.2371355778	82313.0036674263	0.701313699701887	-0.511868184502361	0.0192363206247355	1.71587799285874	1.74798830651237
P204	L-isoglutamine	C6 H12 N2 O2	144.08976	0.986	383621.134836282	35636.208364276	37148.7001986368	31251.9024926548	39309.8418605583	46348.6544939713	41710.5194806878	36471.4929931951	49077.3973707763	41706.2452641192	41130.1750601669	34930.7756019303	48599.1397657157	90438.0993350224	188127.260176266	137740.003277336	59019.9881462943	62282.8061565982	64595.5735656907	52553.8327427586	67186.1336392188	84273.346732465	38714.1235760072	2.17681143076923	1.12221643753208	0.0457636890473394	1.33947897398062	1.52646704454289
P215	Laninamivir	C13 H22 N4 O7	346.15003	4.722	134923.089599672	33798.7993112328	16045.7222218827	20385.8194577567	13080.5427197309	37132.2074977465	59289.0516467622	7896.16216168186	31360.5972141551	13618.6106818229	9490.54160090591	11431.9324587409	11428.6666441974	122109.274699298	36470.3492688126	33184.4397466214	22880.5787780479	23144.9757475959	29639.5798071685	30256.7794809178	30478.8894344786	46777.4403192968	16160.0793870338	2.89462936406298	1.53337863358239	0.0367395842751385	1.43486576223911	1.83904025484785
P216	L-alpha-lysophosphatidylcholine	C22 H46 N O7 P	467.30009	9.054	418906.930681483	45266.2202968893	28485.1215703377	73458.7085037706	130907.46478154	167463.912171318	143641.702793046	86979.0453296291	113416.641845667	104288.305975169	67168.843736056	75314.3618080044	36949.7317214138	60599.4833299592	146429.849012241	124374.260572457	170365.657046475	169894.626495131	183794.685010656	189106.566705794	196053.769787418	120414.98500776	70229.8447991476	1.71458423911	0.777858786956964	0.0175941854385456	1.75463083498018	1.83943498388346
P221	Jervine	C27 H39 N O3	425.29201	9.485	59419.7432157853	538.375565581511	535.469815738795	516.248844577081	529.790053617711	605.579798723958	556.585481096725	585.893841119447	587.808044221429	553.657494992688	503.152345276154	536.069258575065	512.44443341265	536.867814282919	579.87860626999	676.55609121493	2039.10758563667	2654.71900486367	4199.036203512	2746.24156145569	3896.39484352472	589.881382418485	528.150976471457	1.11688022686135	0.159474480916957	0.00279458938725516	2.55368199455736	1.92403459414848
P226	Isoprenaline	C11 H17 N O3	211.12034	4.97	487184.169945678	60397.9511668154	38547.1651762071	29929.3640948889	35637.1531670748	63540.6620383844	166920.014509296	11385.26124412	74900.1741729255	31938.1486382532	17589.4229290006	15813.027565667	23642.0658130332	352353.252995027	95049.2943728076	74073.1597059746	44912.0121497399	46189.5662571816	53048.3593988081	63323.2122932797	56260.8547428304	119745.974148362	31686.7873188675	3.77905064793555	1.91802385414585	0.0459996791580661	1.33724519745685	1.78675758096071
P242	Hypoxanthine	C5 H4 N4 O	136.0384	1.048	26288409.6172305	3786662.69294395	3446619.7600022	3922637.23435074	3805112.90290475	10865552.4096644	5425909.55795633	5438097.2421026	5181343.85647381	7472279.0574324	4620253.68312585	4271416.9407155	4750199.32432556	4556188.15828499	7346502.24246685	15580945.577497	10743317.9538145	10799870.6279132	11134974.0988623	11267646.7848708	11667834.8572205	7770648.43492085	4509397.69947512	1.72321204577395	0.785100239905156	0.0495835730589681	1.30466218059601	1.43455653902075
P245	Hydroxymethylphosphonate	C H5 O4 P	111.99238	1.2	1322571.91104123	4108.15755427316	3617.28282226055	5708.36367993943	5649.79431231661	15285.8844910396	6349.72234176754	4983.79664625134	7212.24546161976	4734.11198983895	4261.94438834257	5616.89463071439	4115.04886451908	7291.20407544223	11665.4240264277	17837.5871106099	199711.593615267	217391.81289545	216838.504979572	214728.313270614	229002.870468402	10089.4091647369	4726.44978027559	2.13466970639188	1.09401286150217	0.00938000629450526	2.02779687018512	1.85223815298479
P269	Glycerophospho-N-palmitoyl ethanolamine	C21 H44 N O7 P	453.28449	8.728	9571159.65416425	608609.388562958	397642.731327974	1482557.99004468	1412332.9705294	3720916.16146545	1706305.05927721	1230893.68767161	1168622.17659984	1032103.71597605	1283432.34484206	1349299.08350863	877751.343823403	1273670.82496853	1610016.237776	2954833.78190619	2992907.21716016	2777543.86066043	3175389.35113715	3151385.89961284	3248313.06186061	1952179.70423783	1055466.19607689	1.84958998354847	0.887205490059754	0.0347014712657575	1.45965211169171	1.6275814256947
P280	Ferulic acid	C10 H10 O4	194.05785	4.609	1607551.68361462	30663.0685909844	26800.274372061	38369.8336543888	40591.3923839065	169659.360384132	42753.301446823	32963.6494203816	25412.3043821368	35204.9329094558	28411.9217978452	25586.6558524507	37588.5998148725	134989.793623062	41638.5252889667	100318.743425659	261986.926628936	276522.190548867	294591.397809235	308573.414693348	290948.051270847	78247.9539958802	32902.0849219956	2.37820655382146	1.24987402258261	0.0425169638011626	1.37143775664831	1.68561465334834
P294	Elacytarabine	C27 H45 N3 O6	507.33095	8.923	98673.4916096688	641.511791089598	648.122769148432	621.975231065241	626.53739746968	1019.38845609891	703.939860732135	2903.23425509628	2734.81287854747	685.48978244302	651.9359406863	637.75907977483	667.580156576734	1621.10294035545	702.78082963488	726.896657176201	6992.96576641614	7361.02044290846	2518.65323862713	7387.13839347616	7625.28285713626	1487.45083966305	647.614018531729	2.29681692659371	1.1996358677645	0.0281053641457318	1.55121078342006	1.50648694011842
P297	Echinenone/(Myxoxanthin)	C40 H54 O	550.4164	10.807	724241.760197896	381360.1917186	342083.617516245	284940.09575112	221146.599180437	553420.012179709	508593.07548841	274361.96510677	385686.440963323	309248.473457832	288559.311261078	372726.198833112	315427.998162535	394537.378349288	376042.384234257	546977.366611528	369143.688086	377878.477646669	474929.04991682	451724.721138114	513746.469502522	434231.231847612	314436.56073512	1.38098200423139	0.465694519758683	0.0130055630427892	1.88587084138558	1.89647632569779
P303	D-Pantothenic acid hemicalcium salt	C9 H17 N O5	219.11043	2.655	1079440.7182127	151892.62388965	138041.623861294	143183.568658931	164226.578535829	221538.041010564	373921.119454347	285694.167151094	360914.401723927	210460.46497936	136333.497111929	154119.698754325	271375.911763446	288626.688118798	455248.396379808	294761.547839537	336090.688480272	426758.084618738	242655.04280099	371073.622705457	530185.478498442	325814.908811154	171204.245944346	1.90307726898939	0.928334139291761	0.00035176575886787	3.4537464373586	2.35693447413046
P313	Dimethylbenzimidazole	C9 H10 N2	146.08402	3.947	81396.2500947668	53482.4456575271	44477.6077400992	24846.5453956037	22069.1970341794	19454.0789536679	18350.2092273321	18347.9853926616	22411.5937678656	46661.7720952728	15910.8949320776	81396.2500947668	36204.754830674	24808.9897743871	21110.779465177	18248.0180850732	19723.9599275548	13571.9931482988	27140.4594999812	16211.4100883207	18713.2557850038	20390.2363808806	40631.1834725251	0.501837127010307	-0.994708886451454	0.0257851216991818	1.58863081449351	1.6060951649077
P325	D-glycero-D-manno-Heptose1-phosphate	C7 H15 O10 P	290.04116	1.434	229957.154764388	4386.73317449661	5154.94880452866	2948.74415865966	4659.66122137139	24614.0579889961	9782.068952072	6420.77950779566	9409.68253434956	11118.0045170212	6429.32674522424	5084.91454063655	6100.88583503461	5903.93192178017	22508.4412772559	48277.1957213438	15295.9436277886	21538.8762448922	26766.4663756886	24121.0868371838	25689.4810353979	18130.8797005133	5735.40237462162	3.16122191892587	1.66048231651285	0.0406501720198662	1.39093761225637	1.46170913013473
P328	Deoxycytidine	C9 H13 N3 O4	227.09044	0.967	1316954.72822553	348651.635091658	183198.173694071	383260.578010935	360980.730991974	781551.011580168	725261.151235332	398240.624936929	779766.768061084	519765.664755695	613764.372491805	447249.742858938	464095.520345938	435734.037057511	1030639.61181815	1119278.03975542	730151.147960839	743469.980905175	869152.657323861	762964.278256427	769834.521191697	752924.463492085	415120.802280127	1.81374785208669	0.858973905795419	0.00758451105461637	2.12007241133427	1.92800966574922
P330	DEET	C12 H17 N O	191.13073	5.994	769100.026234097	5339.76982046591	716.609865704605	2109.45578105893	546.479259847551	1259.97451768505	4364.22786389474	3590.52967871507	9998.10074832222	2121.57689729017	1604.44361782972	3954.21640478842	1577.71526886479	13469.8010815977	13146.560475275	1291.5965303288	42968.6804736829	50596.9908446576	53619.4688283364	51327.3484460504	55431.7851922965	6731.54155654551	2246.28336448126	2.99674638693682	1.58339699449864	0.0414843135040357	1.38211609236006	1.7093220227498
P336	Cytosine	C4 H5 N3 O	111.04312	0.959	1615518.98916923	382753.353443907	321980.686986526	405323.246882361	338184.178010158	708807.286704617	628583.92171602	346820.108962887	544075.05072139	520875.829977627	473905.289605414	399624.355527505	325114.374941107	323219.847572502	722464.197684779	1032133.37385225	728095.263212624	762156.873363617	796795.452604316	729091.583980875	771819.631794168	615157.683887778	395970.164421826	1.55354554246782	0.635564534945049	0.0298992978905276	1.52433900986452	1.61218720650595
P358	chavicol	C9 H10 O	134.07274	7.542	165327.954908265	106325.556730897	128278.924868049	111097.397722203	127087.760323148	94974.3752680512	103785.809725509	101791.736604555	103619.938220032	104730.858991193	154182.426884401	87578.4975303587	139783.635314986	90008.3112580293	102798.717730424	85477.8545238595	52980.9165487962	56097.0320097069	67286.199489442	67858.2347723548	61366.1803142309	97493.82047578	119883.132295654	0.813240516900591	-0.29824600061543	0.0214146718885417	1.66928857539244	1.78477583220537
P363	Carteolol	C16 H24 N2 O3	292.1781	5.68	268284.433505095	46857.9706651466	59384.2296974685	28317.2524061091	21287.0270098881	31815.6082763655	115284.157043304	28405.8134980701	114018.561662785	25411.5023924346	13008.4019182015	20217.3504681854	14530.9559329108	249589.534295067	67355.9126400498	55209.129659529	16450.4887815358	20090.5531993979	30508.0265622726	39421.5748229447	35008.7488406082	94525.5310107386	28626.8363112931	3.3019901320164	1.72333580876956	0.0334908273587654	1.47507412349901	1.82168431811056
P393	ArachidoylEthanolamide	C22 H45 N O2	355.34389	9.953	951398.722126772	707280.011161627	734692.524949623	723809.518882036	777615.136317316	789399.731840059	871446.512591206	951398.722126772	817621.582622852	770364.784376664	767644.675425435	769778.864945313	740918.557933857	824600.78686138	865928.006608345	764080.097108152	681660.197859773	667384.417141269	779274.371498852	832624.219499284	815653.768120702	840639.348536967	749013.009248984	1.12232943641373	0.166496211169373	0.00209963168168025	2.67785688271515	2.11596689628402
P396	Antheraxanthin	C40 H56 O3	584.42151	10.796	1188972.30152408	387782.549223974	368783.959684314	422776.83524798	337642.642385673	624316.018883838	675173.800672034	366716.347885096	612822.30657552	464079.088381384	278471.863391646	452676.428550722	438537.203249041	649141.458819809	576265.622054729	637084.286834213	513085.875865926	560810.162705358	610009.88371058	611780.597368796	643068.198845185	591645.691675034	393843.821264342	1.50223428610787	0.58710983085975	0.000578688925180485	3.2375548289878	2.45869343007997
P408	AF4878000	C11 H12 O3	192.07854	3.318	373528.688380631	49283.394224891	36669.7777383298	17482.6004281032	15708.1982750042	138429.220172799	142243.932025888	28263.0862183	6181.79474990893	7956.34691035661	7421.57144700213	5895.49200469344	3886.34449224572	10019.8332143078	42650.0625385362	139996.098843283	71650.1156286951	101946.069895272	109420.139007317	154747.930438749	132493.203776066	72540.5753947176	18037.9656900783	4.02154969363415	2.00775154729927	0.0373156985853082	1.42810842356242	1.5552644003239
P421	9S,13R-12-Oxophytodienoic acid	C18 H28 O3	292.2032	8.314	971439.92485682	13873.6206068663	13063.5207690303	8585.62019419308	18544.2279276488	34653.5598844014	22105.7870099711	11465.8645002461	21958.6599608807	17797.8087565236	14868.6150626994	14985.7667849454	11439.4975270872	27801.815845803	27671.8827218157	21462.1313707289	146545.053548551	145076.23363472	187272.076462503	162420.720771766	165922.603513747	23874.2430419781	14144.8347036243	1.68784178410094	0.755179674192681	0.00430930721652511	2.36559254334826	2.23818487841434
P428	9-(3-Methyl-5-pentyl-2-furyl)nonanoic acid	C19 H32 O3	308.23414	9.673	373629.724879914	9848.27361412694	7799.39502682513	9558.34071687659	7280.89568349731	55109.3098095402	17922.568866449	7428.19438070372	21857.7721986467	13680.0292913983	10009.4907237515	10054.1769900672	6987.9130050312	21977.1207205281	20864.2017599191	24003.7896411302	49380.8687709913	47828.7524671505	62672.2879426275	61299.8012166104	54189.9565740146	24166.136768131	9402.31438144677	2.57023279457844	1.36189903505098	0.0144537699055569	1.84001886324347	1.9393514880612
P430	8-Hydroxyquinoline	C9 H7 N O	145.05265	4.546	3544491.33387764	197548.482488754	72994.7239080313	234484.428726002	320538.169022473	421923.954935321	257558.291001857	286124.113952773	295837.305728017	252019.350951465	19216.1624150347	20975.7454631638	414896.314903829	626316.963865409	1073574.26252525	813610.196532783	836338.003988405	856259.522561808	944918.557160406	907830.456262826	938511.872454101	539277.86979163	191584.172234844	2.81483518967622	1.49305045410036	0.0140392860245051	1.85265497792573	1.79278413283893
P431	8-Hydroxyhexadecanedioic acid	C16 H30 O5	302.20875	6.084	554997.510065973	35532.0430673598	36931.6487959803	26005.2583205638	30494.2898005297	9123.35313959382	13744.1693275036	8113.92069548655	22654.8130592506	14063.2765598409	20919.7691021134	14353.0453262941	13278.0612735193	17918.0311812556	10181.122175127	14383.6937990846	105182.568243385	120188.903301407	124406.177495717	121172.174744548	127239.653569825	13731.3004824717	23947.1740307752	0.573399619714009	-0.802387147122485	0.0277722067138792	1.55638961086605	1.74812911700575
P439	7,8-Dimethoxy-2-phenyl-2,3-dihydro-4H-chromen-4-one	C17 H16 O4	284.10466	4.776	474932.008039294	255847.57225358	187544.935676686	181497.780709855	81110.7524232383	112612.061551075	72776.7857761512	67457.1815459309	69918.2188104375	153699.939123003	117042.99223109	199686.258362285	111645.979838056	142243.872168133	101265.923759285	111030.635844196	108257.276570196	106245.189160446	127827.059496438	133118.128798545	123252.782242607	96757.8113507441	161009.526327224	0.600944636990612	-0.734696008473608	0.0175767612637553	1.75506114603472	1.70204224589606
P445	6-(2-Amino-2-carboxyethyl)-7_8-dioxo-7_8-dihydroquinoline-2_4-dicarboxylate	C14 H14 N2 O8	338.07649	4.722	150725.747819507	75744.6488842878	60749.8695259585	55635.6022532673	41977.8794743831	11573.0007288476	35189.3782910734	28802.3800240709	47172.7812961995	51445.2705633418	31640.1124022429	50967.2055026794	29145.0018761483	31255.8067862972	32960.3697664201	24844.3561492481	33109.6364909508	29632.6599763926	53947.3389086457	37905.6043136263	34107.2304455929	30256.867577451	49663.1988102886	0.6092412148688	-0.71491455215023	0.0153160491389467	1.81485324896191	1.8176318277327
P458	5-(1,4-Dihydroxycyclohexyl)-1,2-dihydroxy-3-[(2E,4E,6E,8R,10R)-6,8,10-trimethyl-2,4,6-dodecatrienoyl]-4(1H)-pyridinone	C26 H37 N O6	459.2605	7.543	2346636.35752779	1488895.96540815	1435172.52906109	1547738.25674773	1870574.27617131	836638.603098559	718086.466453913	993539.006229937	748587.211794109	1643404.77048212	2346636.35752779	1585367.35947356	2247544.196426	661073.711152466	954664.11649864	775302.788126758	550621.320727128	884111.820592636	318313.040726414	408187.532749802	417524.484453128	812555.986193483	1770666.71391222	0.458898323331652	-1.12375355927583	1.18768797202017e-05	4.92529764170252	2.62460096446608
P471	4-Acetamidobenzaldehyde	C9 H9 N O2	163.06314	4.472	1306810.55941143	9185.16977433213	10467.201882875	18481.4897737986	45712.8079532651	165007.52582076	102436.257716935	33186.9154088651	94233.3504133511	81688.6782865617	53558.2068577272	35925.6615775228	69907.8752280364	103558.204719735	91352.2999843315	63006.2589758329	169620.865206293	195634.729920976	202043.19570275	200492.228115806	204948.376286255	93254.4018628301	40615.8864167649	2.29600804241805	1.19912769547018	0.010381658167089	1.98373327507102	2.11337467937788
P474	4-[1-Cyclohexyl-2-(2-piperidinyl)ethyl]cyclohexanol	C19 H35 N O	293.271	9.804	139702.733901148	59851.4881182054	51448.4405471906	37192.99515094	57815.4028237133	57783.6014197288	88169.725640004	46037.0138704398	75855.920304181	65922.304216795	29021.2152930336	29942.4605210422	24742.0361481234	81673.9371696508	53848.2417474102	48541.885795008	60091.3227093761	61507.0702729271	55381.1767469947	98319.9620261286	86038.6839055826	64558.6179923461	44492.0428523804	1.4510149198261	0.537062353759212	0.0355521009327227	1.44913472977168	1.78395468943875
P487	3-Methyldioxyindole	C9 H9 N O2	163.06328	3.518	290044.529858234	133590.842805727	88068.6752297292	84712.2448140083	101648.23418193	121409.389019153	131570.203620626	118771.933416139	250792.866078533	114938.328828257	67013.9079518088	96047.8024912182	29691.4018760165	126263.44756418	217232.133242566	173693.282986103	81915.3192094492	83056.152085791	82521.2140237659	80700.3911471829	80368.7652977547	162819.036561043	89463.9297723369	1.8199405836003	0.863891350894055	0.00551744584783245	2.25826192062267	1.94506529121016
P488	3-Methyl-5-(5,5,8a-trimethyl-2-methylene-7-oxodecahydro-1-naphthalenyl)pentyl acetate	C22 H36 O3	348.26544	9.18	229631.425542047	70635.0519770144	42972.088236066	54513.4299279189	35166.0839110283	59846.7326115358	81661.853095341	42487.7438522779	51047.7486333839	34309.9690211227	30226.3987285752	38862.142131446	42257.9274986788	58085.5958067173	52980.4598742771	119398.27584489	74689.3889782804	78657.6159889148	85155.5264369843	85052.7952601681	94660.6059233207	66501.2013883461	43617.8864289813	1.52463144899567	0.608460540402644	0.0483175166700462	1.3158953948383	1.40482311645083
P489	3-Methyl-2-butenyl caffeate	C14 H16 O4	248.10459	5.06	78764.956274986	766.048218141109	1718.62797579988	591.288839657044	1148.64733479893	2526.58557654824	2314.53633753805	1251.09236331745	3774.23139747155	561.878022613123	1371.19970445066	2021.76103473956	1655.50428515901	1672.6067810872	1449.2704045318	2602.64817174413	7587.83964357929	5626.59017287238	6844.77402855577	7253.23186020323	8818.40672711856	2227.28157603406	1229.36942691991	1.81172683105869	0.857365444795704	0.0182657196222578	1.73836321303218	1.71121589787814
P492	3'-Hydroxyechinenone/3'-OH-Echinenone	C40 H54 O2	566.41119	10.793	842702.867852639	246524.334532649	245741.570156164	264544.426628532	231685.242178157	396307.6489245	454907.27420745	223289.917194374	409880.159015605	277804.167937226	199661.7390043	302641.055122545	268000.475961811	432069.327923961	369648.827528201	417232.995695519	340254.99077404	361485.552257783	368731.904487216	383817.28083521	396256.964115364	386190.878641373	254575.376440173	1.51700012798422	0.601221207300298	0.0006310120460257	3.19996234999112	2.45561443987434
P494	3'-hydroxyacetophenone;3-ACETYLPHENOL	C8 H8 O2	136.05224	5.781	119155.854439642	16245.054427372	30846.191354157	34706.8103796448	7239.53678892268	8224.56030059977	8172.63416308536	7778.96265464246	7804.74915601131	5176.8382314504	3563.95417917376	25943.120386541	18148.2462576292	10399.7723463632	7963.28412780107	4037.75908858196	19330.5104017121	12568.0836261875	16128.9520755964	13935.6204972965	15376.0620458508	7768.81740529788	17733.7190006114	0.438081679597497	-1.19072821190076	0.0487640779821276	1.31189998289205	1.52560656272187
P495	3-Hydroxy-4-methylanthranilate	C8 H9 N O3	167.05808	0.972	88890.9606855896	8296.76670614432	2384.08562678549	5888.99550885087	4940.60975385267	4792.33448607876	12519.4571558606	8910.76973334288	12324.6369610201	10462.6613646239	10172.3612506316	6779.75035778079	2318.63420396576	9047.928927209	13233.7698186072	11149.9420972954	23654.7986289716	22420.8688558629	35294.3522019142	22501.8358276907	20211.2298306754	10282.6913113448	6405.48309657943	1.60529520667003	0.682838626965368	0.0293738973881423	1.53203842658345	1.72828044402473
P500	3-BHA	C11 H16 O2	180.11476	10.746	78460.6219439257	25463.7384104385	30415.4587562919	21321.5777288499	20529.5680745063	41513.1840904914	45415.5385146667	24993.1172688723	38088.5858828113	30731.7908785383	24115.4999932142	26451.8944021313	25989.054379185	44352.0115067036	33197.472391009	38122.7871769021	40785.4721678822	52244.9118067477	54526.3639474874	56416.1710012745	60044.6377682275	37954.6709759223	25627.3228278944	1.48102364147885	0.566594670452603	0.000843453849027986	3.07393867556545	2.45371654858846
P502	3-Amino-3-(4-hydroxyphenyl)propanoate	C9 H11 N O3	181.07388	4.721	215036.445201321	33738.9629946501	16420.8099463164	20436.3047901846	26794.4702173304	50465.4650420937	64886.9116124093	14500.670371499	40450.7555276593	18009.3421160553	14854.3668764546	14072.5965806913	19583.4406360723	179249.897388505	46287.9616254889	41002.0094402196	44848.0841307899	44227.6479297203	51691.7333587199	55586.3933769141	54856.9623639927	62406.2387154107	20488.7867697194	3.04587281896269	1.6068557030588	0.0464374600426097	1.33313154258647	1.7727147863433
P506	3_6-Nonadienal	C9 H14 O	138.10415	8.146	796148.694693739	34240.592273056	15444.1625985554	26736.4651446802	31979.5894898672	44786.4506192514	41176.7450114033	29061.23744743	38612.9267367959	37243.2955804077	34795.3117682322	12875.3558691894	21079.5913306954	46156.1368938396	42307.9137479323	48476.9727964651	85867.5793489948	94113.2604507736	102700.007391917	85726.5630791925	102451.175802722	41511.1976075882	26799.2955068354	1.54896600162494	0.631305478649508	0.00388674140289536	2.41041435338252	2.14098531751365
P524	2-Oxononadecanoic acid	C19 H36 O3	312.26548	8.541	231879.24491022	6574.65634911678	5281.85519079029	11858.0458680073	10209.5702025255	23374.53315799	13814.0945730351	9542.71929797728	7977.27314358183	8982.8476329165	10464.8486882002	6584.01294990378	6527.59538259451	10011.3399558759	10763.0058103401	20814.2743262023	23758.9222453564	28779.4604593487	32257.5493626774	34347.7869972911	39690.2322587855	13756.7486092861	8310.42903300686	1.65535961556832	0.727144666723366	0.0338756853201763	1.47011191005819	1.62566803464259
P533	2'-Hydroxydaidzein	C15 H10 O5	270.0524	5.809	310969.657740965	4045.99256500109	7333.40389458079	1767.1079640919	5045.88603277425	26569.3982344868	18714.305481934	3086.6007398868	4475.1267378178	2753.40809812694	2058.00810243738	2344.21731363826	2162.04254650987	33955.8874878397	5612.38781960855	3812.16184264706	19627.0458479866	18423.2189721315	18504.396672031	21463.6201213413	20580.4076987735	13746.552620603	3438.75831464506	3.997533808078	1.99911023496645	0.0397873794578437	1.40025466413274	1.84138172622663
P553	2,4-Quinolinediol	C9 H7 N O2	161.04761	3.372	611487.755803939	132219.656246235	176823.703579769	171590.240738163	322612.370644223	206288.870205187	200040.187517544	202681.110492628	382654.686160921	150005.637178306	114335.773831821	92440.5136443996	106062.606988648	496707.152327889	611487.755803939	392086.296787855	167620.223304424	185821.86645522	177908.411350673	177515.350694965	188371.092668121	355992.294185138	158261.312856446	2.24939555826918	1.16953738266929	0.00808577710853687	2.09227823454163	1.95217827798293
P555	2,4,6-trihydroxy-5-(1-(5-(1-hydroxy-isopropyl)-2,8-dimethylbicyclo(5.3.0)dec-6-en-8-yl)-3-methylbutyl)benzene-1,3-dicarbaldehyde	C28 H40 O6	472.28136	9.012	194588.92295759	2036.49667308187	1591.88549587939	3230.19380124802	3052.77249880675	2515.54504087084	3479.46466423391	3911.7286695105	3096.2767548001	898.885052173041	1016.61973171135	2071.41595902894	1267.64537882655	2116.62974863284	3389.23121303021	3848.98295354952	6657.14660615788	4186.33177159789	6292.16291230936	9533.28955242189	9064.49316090252	3193.97986351827	1895.73932384449	1.68482017719662	0.752594619115867	0.00732041056076559	2.13546456111718	1.73073508468479
P557	2,3-Dimethoxy-5-methyl-6-(3-methyl-2-buten-1-yl)-1,4-benzenediol	C14 H20 O4	252.13575	5.702	217143.190888625	53437.4565472249	15334.5493550805	36657.255277851	40455.9601856017	38600.3855856878	46838.9984743468	28875.8322219759	36233.2731608978	21341.1381816645	3827.23166443133	19441.962842576	31668.4938031685	49575.3323518505	97603.3674457697	103133.181234649	33892.9204376339	25707.7206563487	33035.1542991333	38988.5091088296	28284.7661010143	57265.7672107396	27770.5059821998	2.06210744764411	1.04411950736397	0.0312794536444243	1.50474084133099	1.52903860181353
P565	2-(4-Hydroxyphenyl)-7,8-dimethoxy-4-chromanol	C17 H18 O5	302.11518	4.773	565908.642696448	293591.060654398	212732.799103673	199709.55610918	89508.7850439867	129243.460776476	82177.8258299463	75623.870946437	78722.4474090632	171958.517221155	132698.553953464	221431.889682665	101799.986181071	156281.908079618	113788.237571381	126416.276008692	121984.258142128	116379.602711683	146118.656899365	145094.734782366	139791.535611829	108893.432374516	177928.893493699	0.612005336718246	-0.708383861539078	0.0289307956096897	1.53863962289724	1.58834774232497
P567	1-stearoyl-sn-glycero-3-phosphoethanolamine	C23 H48 N O7 P	481.31566	8.28	44513.3554686313	2540.71784987218	2544.92423029842	3709.26030291697	4423.7092301484	10082.9542518901	8706.23626394927	4252.57643281559	5093.56966664383	5749.46418017723	3735.54642876729	5399.02260416687	4385.85205390418	2949.10008132677	6645.52251653525	14088.1377915823	7659.56584628099	10038.9538587408	9078.2129477489	8772.59007352466	10120.7932622139	7402.58528639187	4061.06211003144	1.82282001255444	0.866172114962003	0.0358809450138593	1.44513612725281	1.55898113109752
P573	1-Oleoylglycerophosphocholine	C26 H52 N O7 P	521.34682	8.772	4124551.58732087	26224.4183263803	36648.4885943208	17157.6001070048	25993.1077419349	61322.6854601237	70806.9629251133	31185.4191769728	16218.4200775699	22314.977905151	11187.690982971	19029.7350357795	10363.5665324138	21665.8939176575	35285.4127112422	60949.3431628024	312960.830842951	291943.32089077	285590.869118142	291834.079059644	298371.358741281	42490.5910616403	21114.9481532445	2.01234645490291	1.00887870759942	0.022791192684913	1.6422329471793	1.70127779886522
P575	1-Methyladenine	C6 H7 N5	149.0699	0.977	259109.699446943	13046.364375793	21482.6012906263	32460.969337861	28509.9961116312	109164.021277734	38940.7205955515	41238.0525177029	43812.9932177647	55610.3763536869	20668.9974794756	18014.4490482174	36735.2927890841	50305.8965195	38335.1055795304	92588.0134518245	81091.2279976383	83232.0548707284	89433.4103464033	96311.2863325114	92997.3614156691	59197.8290228011	28316.1308482969	2.09060444521719	1.06392012127386	0.0183701744425149	1.73588671962985	1.77754587311634
P580	1-heptadecanoyl-sn-glycero-3-phosphocholine	C25 H52 N O7 P	509.34696	9.195	189676.917905101	4876.04902974062	9318.37104692871	4490.65734824839	7078.29831681985	31389.484053243	22777.1102819956	9202.73450712237	8506.81567370274	9500.79190109148	3395.26367303746	5978.62843699658	4948.10341976932	6722.79710786521	19256.6766012827	31004.8428717761	24175.3780986796	23630.1402293617	28373.2644909946	20948.2981489741	24500.7799674294	18408.6372995697	6198.27039657905	2.96996357398828	1.57044523676721	0.00682356576127637	2.1659886186345	1.94285835598465
P585	18-acetoxy-1alpha,25-dihydroxyvitamin D3	C29 H46 O5	474.33223	7.858	120338.865103379	32564.4465056683	26520.3831819941	30210.1820615344	24626.4171558311	40715.7204110501	34433.7250837979	25979.3527923643	30843.6304368116	20882.3224167523	20124.2939958522	23762.5984178397	19145.9665501031	34889.2503918973	32948.5927623382	43039.5607710828	24086.955956931	26780.6504022893	21076.1334982136	27366.9220437181	30401.5474476942	34692.8332356203	24729.5762856969	1.40288830001855	0.488400144079269	0.00296486352949529	2.52799529209775	2.06660792701295
P587	16,16-Dimethylprostaglandin A1	C22 H36 O4	364.26024	9.798	199327.311752319	56006.5253496069	42470.131397541	67882.5166681234	38809.0282988744	50704.1300213612	83005.0786057169	56351.5995380409	72018.6873561176	34323.6409380193	30227.8122809982	42427.9573922587	32156.0413241521	59997.4796320915	71149.308121001	64561.9979750322	71193.3276552029	78511.7700964093	93489.833007565	89738.0681339238	94563.2080411289	65398.3258927659	43037.9567061967	1.51954997164978	0.603644119852562	0.00325941226922737	2.48686070399431	2.06257179495803
P597	1-[(3-Carboxypropyl)amino]-1-deoxy-beta-D-fructofuranose	C10 H19 N O7	265.11686	1.16	131767.302106584	6601.58801234696	4074.22954064419	8043.50311011709	9406.51619716458	31595.5814663073	16189.1992081812	19651.2578589648	34883.2036594038	15047.0129647116	16726.5509716081	32073.2313119949	13956.4149633784	14598.2278668005	34427.3075468243	36578.0359935895	38154.5010815183	16793.4521945955	17454.9635875354	18268.6638412416	29213.424882041	26846.1162285816	13241.1308839957	2.02747910762139	1.01968704811144	0.0132917641786659	1.87641737254023	1.80003911485082
P598	1,5-Isoquinolinediol	C9 H7 N O2	161.04747	4.18	18686326.7840552	548244.567896757	174792.823310054	722081.207754813	816778.071481461	1378126.52161261	879106.996100477	1307410.53254645	1228323.65360431	894768.597546469	77804.1182814129	58372.7016149618	1353614.06489838	2479282.6975118	1731957.13870613	2867545.75403209	3609638.02290659	3544027.33920257	3808081.32427044	3852336.03505679	3809554.86525675	1695964.75630198	580807.019098039	2.92001422251357	1.54597539605729	0.00307109202076225	2.51270717036562	2.03314419960921
P599	1,4-Dimethylimidazole	C5 H8 N2	96.06852	10.53	3777259.9316828	3549622.85741491	1736556.2676154	3409646.94285957	3328267.11204561	2646892.89110414	2299089.04623703	2600368.43940282	3039840.44211616	3534816.72363807	2926718.95373549	3000857.1683408	3777259.9316828	2710210.26494536	2345442.97762209	2428832.55494899	1856006.75752941	2089355.49289083	2584527.96698153	1887393.34021692	2424328.3895104	2581525.23091094	3157968.24466658	0.817463961289294	-0.290772965518572	0.0444735967781733	1.35189774579851	1.53226663691469
P604	1-(3-Furyl)-1,4-pentanediol	C9 H14 O3	170.09384	4.985	259992.233008338	33460.0971899266	27729.8594327182	41231.8754236323	37875.9067943529	48628.4165867008	95444.366455176	47976.5144581012	78043.9096347572	72117.2720046853	37528.0003424752	38981.1734989429	31471.0182101894	210371.587455518	55381.8591242286	72781.8159112067	67223.7630721887	72658.8519224654	76581.8642471714	74052.1564008331	77004.4681521825	86946.9242322412	40049.4003621154	2.17099191114203	1.11835435065273	0.0415521535281659	1.38140646306729	1.81813995805346
P648	[PK]Chrysophanol	C15 H10 O4	254.05749	5.284	54487.2542106698	848.135965575763	1039.72590342403	582.669785971933	474.774669530698	11440.8247736044	11654.4667135597	2130.04432824337	6099.39023970851	5256.82221328133	3912.75426502699	2499.6206586486	1565.19776938799	12159.6240996112	18019.3709131712	985.704600205138	11011.4961950931	13048.1105878017	15402.9640024915	12548.5390851784	14665.8355848474	8927.06080972907	2022.46265385592	4.41395582396007	2.14207219081539	0.00894112343136994	2.04860790968376	2.18660872533655
P674	(9Z)-9-Cycloheptadecen-1-ol	C17 H32 O	252.24462	9.4	170999.095231759	37198.7644031289	34081.3795377337	31798.3280354887	36590.9904789168	52392.8764748403	35765.2822321685	37686.508078079	35395.5302408968	39490.7142688767	31524.2549871616	41731.727121752	37584.8224681873	39331.0220315623	46917.5788380648	51400.1335140039	51460.4576261843	46200.6225816567	61138.0793288873	55195.4314471039	58055.2603455212	42698.4187728022	36250.1226626557	1.17788342870325	0.23619676739128	0.0461856685368542	1.33549276558956	1.52022059171416
P689	(4R,9beta,16alpha)-2,16,20,24,25-Pentahydroxy-9,10,14-trimethyl-4,9-cyclo-9,10-secocholesta-2,5-diene-1,11,22-trione	C30 H44 O8	532.30199	9.018	56305.7267577986	419.267816785085	414.487152355443	407.135461903941	466.142235555051	441.019987134737	425.374356890292	433.32131812266	436.816153305624	421.86780181099	385.45896036928	391.98426786252	382.320922261427	434.724882559631	469.461718813663	531.932852690242	1713.52474160737	496.378391978896	1058.69604808725	582.386710460212	567.0831511096	453.235895645264	411.083077362967	1.10254087459085	0.140832141929203	0.0251642236274271	1.59921646401612	1.53378103065801
P698	(2Z)-4-Methyl-2-phenyl-2-pentenal	C12 H14 O	174.10425	6.094	105486.361269759	1706.5898241879	1788.26032123093	2228.13265203851	1405.05719059335	3854.72183652876	6146.94802448949	1891.96618627728	1771.39066034087	2405.63397172015	3124.26249230009	933.429236078144	1351.85220019201	3756.43849197551	2431.57073466075	5046.79989435945	10252.021800819	9124.10442045951	12197.8479639817	12493.3739847696	13786.5974010124	3557.1194040903	1867.90223604264	1.90433917549479	0.929290455129864	0.0198738462542306	1.70171807424207	1.87692552721993
P699	(2Z)-3-Phenyl-1-(1-pyrrolidinyl)-2-propen-1-one	C13 H15 N O	201.11516	4.559	50825.289030224	498.697662708495	440.782957156573	662.352489948585	615.126537776996	10632.6201357762	6895.8308057482	1894.38014042453	6549.72227142954	5362.94583377455	3861.1264106878	4014.04736210821	816.389015677335	7348.8325033859	11968.8824861297	1222.51132571054	10984.532722653	10840.8753693003	12694.2523705777	11567.2224745975	13187.984193152	6644.68280980066	2033.93353372982	3.26691246277634	1.70792779814591	0.0131822873222361	1.88000922667386	2.11303661348241
P704	(2R)-3-{[(2-Aminoethoxy)(hydroxy)phosphoryl]oxy}-2-hydroxypropyl pentadecanoate	C20 H42 N O7 P	439.26904	8.121	577167.1055396	130702.447969027	52281.5636558662	210836.266781407	251982.567270512	325209.751909958	216457.13489275	231855.652410604	226062.358548539	176058.341107952	187733.867996652	164026.519837886	102275.612176896	164658.081730568	297537.356468125	360570.811409233	238833.522882198	260910.164819398	294023.721798465	306378.334485932	411426.975806876	260335.878195682	159487.148349525	1.63233138776262	0.706933975782806	0.0111958660689445	1.95094230544223	1.7952850028494
P708	(2E)-3,7-Dimethyl-2,6-octadien-1-yl beta-D-glucopyranoside	C16 H28 O6	316.1881	5.358	691233.397621885	146351.689028622	42925.3184709747	326915.802733571	503610.798153904	13395.5340300094	10629.2751303912	40663.5501069087	14893.1633475346	157677.443774313	76538.6220623805	72206.4253483807	18333.9774007101	15068.0145469004	14208.6486550063	86147.5868104555	74065.7056913994	66146.48852139	93184.5905393739	88848.4811284001	91679.8485268206	27857.9675181723	168070.009621607	0.165752162333374	-2.59290040363073	0.04721290386508	1.32593928713926	1.57899853203946
P717	(1R)-1,5-Anhydro-6-deoxy-1-(1-hydroxy-10,12-dimethoxy-6-oxo-8-vinyl-6H-dibenzo[c,h]chromen-4-yl)-D-galactitol	C27 H26 O9	494.15616	4.997	2809292.38115577	1551749.62563598	1401178.1890977	1163410.36993936	1038304.27800777	277018.843105103	944759.705540078	626997.417782313	1279229.74510316	1043370.98866437	718926.648141222	1023182.22538006	595122.615054749	634388.432389977	573225.173843607	492134.977039909	628045.206970651	596541.423911142	745156.006680844	864149.507720261	835082.437522772	689679.184972021	1066905.61749015	0.646429425120528	-0.629435224598915	0.0412082958713796	1.38501534492601	1.59429438331908
P720	(12S)-12-Hydroxy-16-heptadecynoic acid	C17 H30 O3	282.21885	8.064	97412.8925130857	554.897583505718	479.179727327417	1086.84257841543	918.530525310582	1244.88681415802	1457.71655343718	2028.82598353894	1367.99763070555	1930.17299533033	413.092285170849	408.303150837874	653.680824326273	1039.75471102737	1463.07722638255	721.70967086815	8330.61702447016	7545.97014482992	7126.38547976841	7026.19276141552	6966.04499888881	1331.99551287397	805.587458778059	1.65344618807048	0.725476093326329	0.0487905778015695	1.31166403873243	1.56736563941537
P722	(+/-)12(13)-DiHOME	C18 H34 O4	314.24494	7.669	4968611.32376433	130268.384672636	64373.7502157348	141532.464333676	131820.11220748	169190.235812428	144416.384932533	175973.819204667	196734.020126329	137954.004519981	115184.758875115	196655.331142599	169632.769214282	155484.888911443	184591.417244683	325741.944473943	825871.967243198	1083229.57688719	1091115.7798969	1050036.79302937	1088552.40692105	193161.815815147	135927.696897688	1.42106296379419	0.506970478255012	0.0463268143494378	1.3341675629099	1.37206516366705

## Sheet: Positive ion mode D_Co-T_Co
Table S4 Statistics of differentially accumulated metabolites in the colon of Dorper and Tan sheep in positive ion mode
id	Name	Formula	Molecular.Weight	RT.[min]	Area.(Max.)	Area:.39.raw.(F39)	Area:.40.raw.(F40)	Area:.41.raw.(F41)	Area:.42.raw.(F42)	Area:.17.raw.(F17)	Area:.18.raw.(F18)	Area:.19.raw.(F19)	Area:.20.raw.(F20)	Area:.21.raw.(F21)	Area:.22.raw.(F22)	Area:.23.raw.(F23)	Area:.24.raw.(F24)	Area:.43.raw.(F43)	Area:.44.raw.(F44)	Area:.45.raw.(F45)	Area:.QC-1.raw.(F46)	Area:.QC-2.raw.(F47)	Area:.QC-3.raw.(F48)	Area:.QC-4.raw.(F49)	Area:.QC-5.raw.(F50)	mean(D_Co)	mean(T_Co)	Foldchange(D_Co/T_Co)	log2_FC	p_value	log10_pvalue	vip
						D1Co	D2Co	D3Co	D4Co	T1Co	T2Co	T3Co	T4Co	T5Co	T6Co	T7Co	T8Co	D5Co	D7Co	D8Co	.QC-1	.QC-2	.QC-3	.QC-4	.QC-5
						D_Co	D_Co	D_Co	D_Co	T_Co	T_Co	T_Co	T_Co	T_Co	T_Co	T_Co	T_Co	D_Co	D_Co	D_Co	QC	QC	QC	QC	QC
P013	Valine	C5 H11 N O2	117.07882	0.989	21678782.5630487	9817961.309227	5918956.11922273	10499117.6616915	12764860.8352742	19159558.1953031	19247329.1053397	21678782.5630487	11269457.546557	10475892.5317622	11539092.1791651	10290404.8779962	10449110.2706039	8817037.22526891	10326484.4626139	9934037.94327343	8903786.08406894	8317897.50497703	8586046.91559444	8673873.46880712	8556188.49910769	9725493.65093881	14263703.408722	0.681835100762952	-0.552505223785629	0.0393043653811285	1.40555921156735	1.588301340566
P018	trimethadione	C6 H9 N O3	143.05802	1.151	163351.171637246	37223.3699170271	51329.6338540855	27144.1757235543	71302.4291433799	75234.9634438601	90975.415028271	102075.567624504	93244.1949236264	59418.1891461959	58086.121729711	77592.0861648115	38730.6540627011	32116.8592435564	30918.0375522942	41804.2658204542	43911.4322273484	43040.1204587433	21751.1371851387	50816.5390258603	23605.7332896708	41691.2530363359	74419.6490154601	0.56021835077017	-0.83593885311809	0.00502767601687712	2.29863271599322	2.08415214684022
P020	Tricetamide	C16 H24 N2 O5	324.16786	4.56	317583.577241851	119189.360272838	200308.649297071	180021.053465064	317583.577241851	151121.109848237	124780.023891755	83066.2630809118	41309.0390497081	69081.4162903415	39308.9366512973	56971.2718828177	45126.2300941311	45842.966859452	149740.813905895	126849.432326254	58275.5516601426	69558.303367092	73679.5340478008	63285.3211770508	64127.7131726615	162790.836195489	76345.5363486499	2.1322901636589	1.092403774489	0.023066088883119	1.6370260387896	2.10004852863927
P025	Thymine	C5 H6 N2 O2	126.04279	1.163	2520305.80964867	1115670.83085617	558422.08729167	623663.115258157	909895.923513942	678359.563781988	405554.565347298	399359.561633809	298434.986361475	765610.938510668	573913.155063182	648489.349577067	616008.146315348	434989.960146366	1080458.62227085	1356819.43246637	828825.963245006	902871.414354756	884598.156687727	881060.925779528	869401.567145386	868559.995971932	548216.283323854	1.58433819350608	0.663880326589004	0.0329177604032337	1.48256972016706	2.02964429942766
P061	Roxatidine	C17 H26 N2 O3	306.19361	5.823	170449.950452473	8504.21978813373	83055.1127910328	27191.4625090391	84729.197222372	11276.6155963381	11966.945445203	1282.53362289569	5699.7225180416	15272.1300042777	5598.98453528613	8153.22018261346	3035.8298457387	12613.6771356492	27396.9326951884	1310.18544379626	13794.7446449544	12945.5868565405	12444.8502919056	11631.0934894768	13242.7583407382	34971.5410836016	7785.7477187993	4.49173828213829	2.167273869399	0.0463459980249507	1.33398776121135	1.81429022541288
P113	O-(4,8-dimethylnonanoyl)carnitine	C18 H35 N O4	329.25576	9.106	216766.900919703	167883.973584072	159334.811673035	176287.099735641	209802.477170353	132311.638738993	80999.505405734	121580.524751576	75476.6650161947	200092.061604801	131309.227880212	204911.424219618	121296.715668411	188873.656888518	216766.900919703	147659.16550004	99393.6613761732	100368.440417764	119327.763596811	111748.559288864	118282.930286933	180944.012210195	133497.220410692	1.35541408018486	0.438733663511351	0.0356799402766315	1.44757588124522	1.74859157553117
P116	N-Stearoyl taurine	C20 H41 N O4 S	408.30203	11.429	64976.457113767	53167.6670499734	47350.1219870253	46593.8204604506	42879.7421652894	33693.9960308214	27045.5367516947	23934.7196700366	25554.6264891259	50703.1311305187	48365.035355494	51397.3572819996	42806.5879441016	48655.9572718948	56508.3401744228	46392.9991380789	30180.9712936155	35358.5865857116	29009.2869633584	29323.3825327471	28745.140485678	48792.664035305	37937.6238317241	1.28612862660375	0.363034934799305	0.0392628147046528	1.40601856956329	1.76680626284818
P123	n-Hexanamide	C6 H13 N O	115.09943	10.084	747965.051249786	605291.653941928	446738.001871758	747965.051249786	667438.11488514	535109.137985679	533093.127178687	441418.300521278	480538.480247738	597045.501877317	471959.776821994	432053.554773302	460650.811372547	602804.090839831	588160.871013176	620969.77153508	582527.427942463	612871.4902397	540390.29915078	621747.447904702	639754.881614316	611338.222190957	493983.586347318	1.23756788502104	0.307507664341374	0.00930464344674789	2.03130026434694	1.96662490752946
P130	Neuraminicacid	C9 H17 N O8	267.09643	1.38	323596.253786037	202617.991315317	137531.36128189	220158.643801276	269602.209263753	179375.533470481	122688.831237387	123451.803079278	76196.0434013186	186603.859953352	120511.75103615	219673.873080919	127637.255038629	123941.054866518	306520.89784347	323596.253786037	96610.9022546766	90883.9850349658	95382.6635656381	110742.053082216	98739.1041077317	226281.201736894	144517.368787189	1.5657716690795	0.646873844874159	0.0264719503966319	1.57721405963217	1.99752235901013
P132	NECA	C12 H16 N6 O4	308.12276	4.986	77391.5066381693	7224.33019573333	20937.3180142504	39201.5544461226	20918.6529245741	69505.6974842838	38319.5031111344	41069.6433790342	77391.5066381693	43531.6247326779	42835.4498953242	55447.3479337555	19488.3808290681	52041.3582801551	31298.4591055074	28702.0462211802	14186.3367543396	16013.1348125985	21048.5837954867	20325.5283735568	25594.7265764025	28617.6741696462	48448.6442504309	0.59068059823762	-0.759549869563044	0.0390542251945251	1.40833197383784	1.7937459824994
P185	Medroxyprogesterone	C22 H32 O3	344.23406	7.614	47701.9413881108	5739.34846808418	5987.71888143247	7420.8203694739	10652.2687850197	16377.6177784905	10363.1418418917	11788.5555660551	13909.2368977507	16565.3469863017	6165.75153885479	11901.0709038859	12610.2806096889	8256.24720169331	6329.78954982818	13206.2958631794	12706.9901726583	10104.0376675245	11892.5684892179	10632.7190869306	11577.519376108	8227.49844553016	12460.1252653649	0.660306238525541	-0.598792818394038	0.0205920854983707	1.68629966724459	1.76998684029213
P211	Leupeptin	C20 H38 N6 O4	426.29456	9.997	64830.9765711507	39304.9546946614	38262.6324229081	42620.2722000703	46758.5453697739	32603.4577014997	24530.7825842232	25122.1931065061	35218.9277043144	43282.6702891117	27149.7480239965	37536.6800248952	37129.1494355554	62315.1647776512	42965.3744208943	29039.0930068385	29838.6725722569	31003.0806085538	37168.7894570637	37317.2747093043	39981.5157787606	43038.0052703997	32821.7011087628	1.31126674780758	0.390961199360891	0.0366878641309191	1.4354775709684	1.44152582879018
P215	Laninamivir	C13 H22 N4 O7	346.15003	4.722	134923.089599672	61759.0742910347	117787.441830263	84653.9590047595	134923.089599672	78533.9645486572	58236.9399757711	24000.9158955021	13177.3179409673	20601.7690523589	13345.4686757615	18132.0403763428	16730.1496518256	10577.0517807962	72044.7603062628	54632.8255888154	22880.5787780479	23144.9757475959	29639.5798071685	30256.7794809178	30478.8894344786	76625.4574859434	30344.8207646483	2.52515768935475	1.33637348313043	0.0186535991564758	1.72923735994162	2.20028228225466
P231	Indole-3-carbinol	C9 H9 N O	147.06814	4.987	4330781.81264555	253994.412249387	99912.4803570744	225604.403468649	273490.286816615	193946.633643481	8964.12112894824	56481.373541118	57372.9668626294	243569.800387701	4862.99992911268	10225.6563314983	202906.685197993	335997.937347491	35230.0773342083	494578.1406423	504832.973588773	509675.582696595	592733.591898938	621748.654260726	603220.584771107	245543.962602246	97291.2796278102	2.5238023751109	1.33559894534029	0.0404369037083808	1.39322210614349	1.65174474874929
P251	Hexanoylglycine	C8 H15 N O3	173.10522	3.743	444224.383672598	105442.521046093	233714.926513483	247667.475373611	444224.383672598	175597.558263312	198147.115466254	66198.4822442391	40066.813122741	53904.6529586988	35880.747766954	63196.6097063589	38727.8921806477	50183.3181874392	162990.723808649	143008.022190778	58856.1716784932	62833.5772238728	68104.9825646065	67669.168819914	68767.7971384453	198175.910113236	83964.9839636507	2.36022090112026	1.23892189265342	0.0447836943062317	1.34888008336456	1.86530523188922
P297	Echinenone/(Myxoxanthin)	C40 H54 O	550.4164	10.807	724241.760197896	675404.859967934	724241.760197896	581796.409907305	542599.61718793	582630.43531175	572952.999309226	610092.1387876	450923.658192841	537530.725670013	369146.565285038	577471.782873009	394164.091846181	576513.211571007	626933.401232198	654595.650931446	369143.688086	377878.477646669	474929.04991682	451724.721138114	513746.469502522	626012.130142245	511864.049659457	1.22300468368257	0.290429928896111	0.0175561347857529	1.75557109355479	1.97534115994141
P298	Ecgonine	C9 H15 N O3	185.10509	4.513	84389.0836179474	17549.8322866727	49450.9236634553	49185.363892743	84389.0836179474	32086.4700250666	33655.5000924723	14936.9283001772	14548.8985063264	12385.5502834968	7399.43285684946	8483.01498763696	10433.8277783643	7071.30951400911	34738.9389342512	46453.7123904937	8057.23264205669	8481.78464891922	12105.9766816949	11238.4777782283	10985.089421545	41262.7377570818	16741.2028537988	2.46474151931794	1.30143635721122	0.024798344439937	1.6055773121012	2.02692053932616
P322	Dichloroacetic acid	C2 H2 Cl2 O2	127.94344	0.308	21080347.8919141	40686.0546384527	1104248.20646361	1008762.73410581	23680.6885645138	16452.5253476762	4638.11083279395	22243.5721394617	24472.1516858934	36963.9171469539	31374.6910821037	38474.448773779	43862.7014321309	1010765.32095661	23032.9577776183	29356.66655798	21080347.8919141	22979.0217313555	21301.9225628549	933224.606500948	29531.9886707162	462933.232723514	27310.2648050991	16.9508877349691	4.08328892561184	0.0397149157013859	1.40104635494417	1.41497467618921
P324	DibenzylSuccinate	C18 H18 O4	298.12007	4.858	659471.243407198	178339.457571594	192105.003847014	124696.215718531	441396.183497549	434813.042867774	659471.243407198	612528.64384504	258388.56042899	95643.2658696493	358777.322323421	589317.648270715	165278.790122588	134453.169139285	99806.7955554993	159911.078335416	150858.062685828	177464.717003956	217917.288639503	249299.224668663	226919.967236133	190101.129094984	396777.314641922	0.479112898040917	-1.06156244257507	0.0400930746754143	1.39693063710535	1.59476857016954
P325	D-glycero-D-manno-Heptose1-phosphate	C7 H15 O10 P	290.04116	1.434	229957.154764388	40132.6711456013	16814.7281530329	27504.6160106401	30773.7906416264	25752.9568039943	12401.8059108809	13579.8727654614	11517.2806225589	29011.4068465717	17910.1976576329	25344.4017482359	16563.1663005281	21010.6842107952	52562.6106887735	60294.6183521126	15295.9436277886	21538.8762448922	26766.4663756886	24121.0868371838	25689.4810353979	35584.8170289403	19010.136081983	1.87188649652361	0.904492958496639	0.0199095461213651	1.70093864048657	2.04893064632159
P328	Deoxycytidine	C9 H13 N3 O4	227.09044	0.967	1316954.72822553	1055347.48183202	1171737.82338393	1222471.16133501	852222.396916253	828455.882097377	598996.75732901	608066.801840244	349264.374471852	684831.474060031	787462.696587835	1054487.42431495	730507.98643174	620915.218643981	1316954.72822553	1191192.30607446	730151.147960839	743469.980905175	869152.657323861	762964.278256427	769834.521191697	1061548.73091588	705259.17464163	1.50518953752753	0.589945166475909	0.00882090135481155	2.05448703466182	2.25402051323935
P332	D-Aspartic acid	C4 H7 N O4	133.03737	1.011	721502.596887067	217683.768776514	138771.080624324	190800.131797067	182242.449631203	297849.798733676	351813.20674636	694518.089777965	321479.775497609	383184.216207848	287372.716976985	264989.591756818	304986.096450024	247953.712516542	312354.753656539	238813.361743739	345792.435691095	336307.870103709	352067.550768773	379563.512260332	300178.44960126	218374.179820847	363274.186518411	0.601127709936472	-0.734256569975867	0.0230529680516473	1.63727315159887	1.96105562515697
P334	D-1-Aminopropan-2-olO-phosphate	C3 H10 N O4 P	155.03471	0.95	3913681.9015934	1572142.12194591	566945.763498697	1164560.42918225	1341358.97292335	2103917.81464533	3531452.07907107	3913681.9015934	2560497.53703139	1508698.31135708	1755352.0139098	1280445.38773149	1933200.66720902	1005502.12405739	1122905.04752647	1145037.44790397	1015103.10555409	933845.390712766	874748.257257726	931403.217567115	900839.206708827	1131207.41529115	2323405.71406857	0.486874680750554	-1.03837761770483	0.00747634285179227	2.12631079086365	2.15533341899743
P336	Cytosine	C4 H5 N3 O	111.04312	0.959	1615518.98916923	1101018.52291581	952980.137042083	953679.852990813	905105.928645154	827775.266855706	927830.42157972	892983.172471518	388354.230862491	640053.595711098	744351.756503518	820815.778696985	698552.796492023	589669.498075529	997933.816973841	1113824.48026579	728095.263212624	762156.873363617	796795.452604316	729091.583980875	771819.631794168	944887.462415574	742589.627396632	1.27242211250399	0.34757734876203	0.0423058081624127	1.37360000426268	1.92833629461187
P363	Carteolol	C16 H24 N2 O3	292.1781	5.68	268284.433505095	49632.1752578274	229930.916381112	205775.426996229	268284.433505095	117730.915612395	139408.053922877	35771.7389307557	38129.5766362558	55134.734859403	36716.7513346789	53665.8093169193	28307.2594388426	80036.6550673765	111552.455786155	61503.684022673	16450.4887815358	20090.5531993979	30508.0265622726	39421.5748229447	35008.7488406082	143816.535288067	63108.1050065159	2.27889167759383	1.18833235070577	0.0386271739617323	1.4131070645117	1.82394310644093
P371	Butabarbital	C10 H16 N2 O3	212.11588	0.993	241810.225784213	158213.887715431	101785.090222764	169649.074724545	133942.875748367	241810.225784213	205176.598383676	219541.206928045	241059.95340517	175883.506065811	112532.396689618	219832.501636965	142713.566908842	133142.49897806	200942.392418668	112221.385028968	110599.151359942	122341.549362879	136497.458743733	125968.115948149	132240.022176296	144271.0292624	194818.744475293	0.740539775322786	-0.433350868326876	0.0358918542569428	1.44500410442084	1.73781911755602
P393	ArachidoylEthanolamide	C22 H45 N O2	355.34389	9.953	951398.722126772	874986.423230238	840643.48279555	782416.462183389	764330.491348599	703730.52203995	705825.337998877	733583.711573513	757037.254620976	789366.970363411	764836.292592243	742388.597202906	772365.165915675	845375.827815793	745639.164832496	757168.71043398	681660.197859773	667384.417141269	779274.371498852	832624.219499284	815653.768120702	801508.651805721	746141.731538444	1.07420429380504	0.103268393352362	0.0227516301346872	1.6429874810668	1.68508823056453
P428	9-(3-Methyl-5-pentyl-2-furyl)nonanoic acid	C19 H32 O3	308.23414	9.673	373629.724879914	36486.3340502656	29141.0498957775	34189.0608987731	21260.0825505729	26709.6740665791	17940.5195697125	16976.4091270633	19395.9200056277	22615.7107786596	23841.8309290814	20516.28101825	17997.6232814871	15087.1071505279	32325.7827220421	28892.2919861234	49380.8687709913	47828.7524671505	62672.2879426275	61299.8012166104	54189.9565740146	28197.3870362975	20749.2460970576	1.35895959324981	0.442502560237189	0.0254912598307245	1.5936087002698	2.09515288706557
P435	7-Dechlorogriseofulvin	C17 H18 O6	318.10964	6.175	426116.161866353	1338.64493944867	1128.53522011581	1599.04942693862	1233.84109502064	3326.21823430762	2603.02655473047	2412.46690209624	1059.91546689228	1903.4003361968	935.298324425052	1546.6339028152	1819.33028544836	982.469989243235	1536.42508140145	992.226738134309	9806.45893465792	9937.36093645332	11358.6232995791	10837.1448133213	12623.586554435	1258.74178432896	1950.786250864	0.645248439582484	-0.632073347462862	0.0484593273046411	1.31462261888011	1.41612603483113
P439	7,8-Dimethoxy-2-phenyl-2,3-dihydro-4H-chromen-4-one	C17 H16 O4	284.10466	4.776	474932.008039294	150551.607948098	114976.339650356	115697.147514215	208762.191055784	474932.008039294	338867.909009424	341310.475944113	103134.25375149	230135.044582074	179284.94490597	416152.888557553	170230.439591401	131153.158220391	154769.161205939	159432.459271231	108257.276570196	106245.189160446	127827.059496438	133118.128798545	123252.782242607	147906.009266573	281755.995547665	0.524943609377612	-0.92976564132909	0.0209036086019806	1.67977873491063	1.60720152562386
P445	6-(2-Amino-2-carboxyethyl)-7_8-dioxo-7_8-dihydroquinoline-2_4-dicarboxylate	C14 H14 N2 O8	338.07649	4.722	150725.747819507	16107.0586199828	60682.0588595177	75791.7996524111	45332.1978611164	150725.747819507	115837.967151828	110653.801919893	72147.471997045	74858.7658403807	55916.2926966976	116975.014657652	42115.9666167086	78662.3256094651	66151.5354431638	41254.760225603	33109.6364909508	29632.6599763926	53947.3389086457	37905.6043136263	34107.2304455929	54854.5337530371	92403.878587464	0.593638866588431	-0.752342544035859	0.0353409885956203	1.45172130611342	1.68566430374158
P446	6-(1,2,3,4-Tetrahydro-6-methoxy-2-naphthyl)-2(1H)-pyridone	C16 H17 N O2	255.12554	5.594	59464.9436833708	388.576945887262	558.179400124065	501.875182513811	532.572151800541	2087.72062603577	929.416659294584	1029.82701796658	394.145270390922	588.227619534722	1157.90876234651	879.102366050146	987.927959982295	646.735576295915	833.725926814324	441.624244324214	5817.52100941781	4779.43255323893	5941.9338890852	5733.89555651622	5370.48926572848	557.612775394305	1006.78453520019	0.553855125797525	-0.852419441043942	0.0406263126934577	1.39119259311917	1.34348300839109
P471	4-Acetamidobenzaldehyde	C9 H9 N O2	163.06314	4.472	1306810.55941143	112846.224608441	106382.214192174	96100.0211014978	39722.9717850541	17596.4836194133	7754.87369587862	8921.38459074621	24035.7864033216	83807.0627997499	27194.8060421256	28279.4349632528	41068.6649567598	44523.0330633173	34554.4743214661	49712.1789093571	169620.865206293	195634.729920976	202043.19570275	200492.228115806	204948.376286255	69120.1597116153	29832.312133906	2.31695617159545	1.21223075390496	0.022715944040787	1.64366920984275	1.86469703592149
P487	3-Methyldioxyindole	C9 H9 N O2	163.06328	3.518	290044.529858234	116845.477359629	88010.5567967506	290044.529858234	85701.3928991812	92987.4607184669	46684.2516800464	24751.3570915559	82447.6671728964	131964.150824161	66475.6113793362	89535.3021271287	36876.8102522002	90799.435837953	134127.924569656	127535.952147805	81915.3192094492	83056.152085791	82521.2140237659	80700.3911471829	80368.7652977547	133295.038495601	71465.326405724	1.86517077860747	0.899307732448431	0.0495799171160321	1.30469420358837	1.54261207754765
P500	3-BHA	C11 H16 O2	180.11476	10.746	78460.6219439257	57846.5456732305	72492.1177305185	50866.2978080359	46263.9994332791	56424.4900497693	37895.5460563859	57069.9434992605	38445.4767797074	47918.0130307144	33697.8589901064	50299.6024417495	31467.5004339816	54137.2259149085	64346.9309450824	44664.1383717916	40785.4721678822	52244.9118067477	54526.3639474874	56416.1710012745	60044.6377682275	55802.4651252638	44152.3039102094	1.26386304186406	0.337840134773746	0.0429555886962896	1.36698032468344	1.77609319294956
P501	3beta-Hydroxy-4beta-methyl-5alpha-cholest-7-ene-4alpha-carboxylate	C29 H48 O3	444.35905	11.107	376856.923823578	177635.575367291	44300.3165397571	152551.31827918	181581.026903003	376856.923823578	195021.963023044	302176.953575774	231350.536633364	182522.21953848	241315.321914996	173056.892178489	119013.026090024	79932.9847642162	204289.483498272	183340.07663244	87414.3352464197	84319.55057418	109640.32126393	89030.7770388222	114322.884106342	146232.96885488	227664.229597219	0.64231859837443	-0.638639024514561	0.0482225070381205	1.316750214852	1.32679828002453
P502	3-Amino-3-(4-hydroxyphenyl)propanoate	C9 H11 N O3	181.07388	4.721	215036.445201321	72807.7927409904	146111.598946156	98766.952220397	215036.445201321	69936.1578166726	99517.7601762885	26295.0218842294	12374.4001358315	28803.7171162548	19134.8450264846	22424.3037791411	20146.3508593801	15659.8013999115	107150.470505057	63058.0523797893	44848.0841307899	44227.6479297203	51691.7333587199	55586.3933769141	54856.9623639927	102655.873341946	37329.0695992853	2.75002496563459	1.45944471595865	0.0229655304366787	1.63892351919611	2.0856894236476
P533	2'-Hydroxydaidzein	C15 H10 O5	270.0524	5.809	310969.657740965	10471.637458239	11024.6894758279	7345.23147853118	4112.81839553404	5810.47397531297	3126.12331837919	3597.09471291445	4066.02241915614	5148.09959648254	5266.39631310013	5721.94014664891	2789.02789297422	3573.76909119575	7581.7535314742	4684.52407231082	19627.0458479866	18423.2189721315	18504.396672031	21463.6201213413	20580.4076987735	6970.63192901613	4440.64729687107	1.56973329855035	0.650519462592361	0.0464418572792411	1.33309042050115	1.89354980048461
P537	2B73S48786	C27 H45 N O2	415.34387	6.121	109634.102798104	29200.0581877089	62681.6548046959	59439.7602674011	60165.1769546514	107936.363043689	102754.99131928	109634.102798104	102578.115264276	62633.8283658091	75374.3403944687	55353.9963510996	44774.801116136	40370.7265472813	56258.096543157	61605.2985976634	37555.2542586388	41939.1612065599	43863.964321542	45501.0189802107	43316.6970206184	52817.253128937	82630.0673316078	0.639201380739203	-0.645657570251871	0.0172676001631646	1.76276801612775	1.78425306347554
P565	2-(4-Hydroxyphenyl)-7,8-dimethoxy-4-chromanol	C17 H18 O5	302.11518	4.773	565908.642696448	169939.867982604	125470.743645402	129890.17674074	238581.593540396	565908.642696448	379461.720573428	391767.656440622	118964.624469366	264828.718901511	200681.596482343	477226.10364146	195029.100029848	150732.603942956	174992.319452732	185724.555921152	121984.258142128	116379.602711683	146118.656899365	145094.734782366	139791.535611829	167904.551603712	324233.520404378	0.517850687968055	-0.949391909678061	0.022160186474892	1.65442658940047	1.58556461680514
P569	1-palmitoylglycerol;MAG(16:0)	C19 H38 O4	330.27603	10.307	147682.892588282	93689.3935830213	72828.6107594651	117482.557426362	105286.009777217	43125.3747640966	47176.3181816737	45340.675939867	45925.124971155	60641.8200668965	36953.5021431514	69804.6598478623	55337.287506787	93510.7197765747	95126.9090523118	78263.7209819196	45605.5783766802	40949.0750603802	45147.8582206856	51960.3411488687	59469.7980460747	93741.1316224102	50538.0954276862	1.85486079024371	0.891310914737508	2.13519222631374e-05	4.67056302037229	2.58659755383644
P576	1-methyl-1,2,3,4-tetrahydro-beta-carboline-3-carboxylic acid	C13 H14 N2 O2	230.10539	3.723	298238.890818507	5951.21823490998	1931.55680231992	2239.58819957788	3386.46941900087	1915.23245674245	1681.53700571833	1500.17503486022	1448.75877441225	2886.18048885433	1830.23974497332	1840.47758430974	1794.96863532854	1532.91302948081	7514.05311288438	10587.9010331025	12070.2433337077	11596.0000117602	9939.70239543711	14026.7778665067	13904.1681907655	4734.81426161091	1862.1962156499	2.54259686590464	1.34630273781855	0.033628259318385	1.47329561225673	1.89247249021225
P598	1,5-Isoquinolinediol	C9 H7 N O2	161.04747	4.18	18686326.7840552	894048.432620086	639995.32365689	1343266.58602337	2037600.98957573	686928.053107545	226923.413248255	410218.545861987	631965.506076375	1494115.88432042	69749.0893244886	56786.7115546296	1248841.33215326	1790431.04864284	1287915.64436999	2534671.0322177	3609638.02290659	3544027.33920257	3808081.32427044	3852336.03505679	3809554.86525675	1503989.86530094	603191.06695587	2.49338882435899	1.31810787730754	0.0118082297161834	1.9278152067151	1.89964717019965
P699	(2Z)-3-Phenyl-1-(1-pyrrolidinyl)-2-propen-1-one	C13 H15 N O	201.11516	4.559	50825.289030224	13312.1373636647	10127.878583197	10087.4931512745	14081.4210600853	954.329802099685	1249.21682597412	2098.52228805717	1096.9101298706	7986.84718270824	7547.1967387947	5540.32900946039	934.912720784132	3247.3938996142	19081.0458423129	1897.45967931136	10984.532722653	10840.8753693003	12694.2523705777	11567.2224745975	13187.984193152	10262.1185113514	3426.03308721863	2.99533549446324	1.5827176020428	0.0147644925645184	1.8307814745517	2.090754907634
P708	(2E)-3,7-Dimethyl-2,6-octadien-1-yl beta-D-glucopyranoside	C16 H28 O6	316.1881	5.358	691233.397621885	18032.9130860087	12993.5139335522	29343.6818490895	20740.0183729019	484196.643680311	105789.351512711	200114.944068036	691233.397621885	268346.551580927	120467.988674558	162678.094122663	26514.990592846	159600.480764449	27393.158877373	136661.144814849	74065.7056913994	66146.48852139	93184.5905393739	88848.4811284001	91679.8485268206	57823.5588140319	257417.745231742	0.224629264629662	-2.15438220105015	0.0397574607368599	1.40058136127638	1.67309075046073
P714	(1S,2R,5S)-2-Isopropyl-5-methylcyclohexyl 3-oxobutanoate	C14 H24 O3	240.17207	6.492	230532.146876954	5108.41874649866	7581.82309170069	5418.58523512089	4179.36812723488	6425.2363479919	5404.19314652149	3457.48664662146	6725.36517553798	3622.87165047925	3092.41228509874	3976.34078036286	3648.90637032694	5791.56660119517	6760.30729346692	8886.35385975421	12764.8818314075	14614.6423300572	13168.5903589543	14926.5224307405	13463.0641872966	6246.6318507102	4544.10155036758	1.37466818940367	0.45908343007694	0.0487947662985989	1.31162675770083	1.68825156277017
